# Supplementary material for: A new example of intra­molecular C—H⋯Ni anagostic inter­actions: synthesis, crystal structure and Hirshfeld analysis of cis-bis­[4-methyl-2-(1,2,3,4-tetra­hydro­naphthalen-1-yl­idene)hydrazinecarbo­thio­amidato-κ2 N 1,S]nickel(II) di­methyl­formamide monosolvate
Source: Acta Crystallogr E Crystallogr Commun. 2017 May 19;73(Pt 6):859–63. doi: 10.1107/S2056989017007198 (PMC5458310; doi:10.1107/S2056989017007198)
Supplement: Supplementary file 1 [file e-73-00859-sup1.cif]

##############################################################################
#                                                                            #
# This CIF contains the data in a paper accepted for publication in          #
# Acta Crystallographica Section E. It conforms to the requirements of       #
# Notes for Authors for Acta Crystallographica Section E, and has been       #
# peer reviewed under the auspices of the IUCr Commission on Journals.       #
#                                                                            #
# Full details of the Crystallographic Information File format               #
# are given in the paper "The Crystallographic Information File (CIF):       #
# a New Standard Archive File for Crystallography" by S. R. Hall, F. H.      #
# Allen and I. D. Brown [Acta Cryst. (1991), A47, 655-685].                  #
#                                                                            #
# The current version of the core CIF dictionary is obtainable from          #
# ftp://ftp.iucr.org/pub/cif_core.dic.                                       #
#                                                                            #
# Software is freely available for graphical display of the structure(s)     #
# in this CIF. For information consult the CIF software page                 #
# http://www.iucr.org/resources/cif/software.                                #
#                                                                            #
# This file may be used for bona fide research purposes within the           #
# scientific community so long as proper attribution is given to the journal # 
# article from which it was obtained.                                        #
#                                                                            #
##############################################################################
data_I
_audit_creation_method     SHELXL-2016/6
_journal_date_recd_electronic     2017-05-04
_journal_date_accepted     2017-05-15
_journal_name_full     'Acta Crystallographica, Section E'
_journal_year     2017
_journal_volume     73
_journal_issue      6
_journal_page_first     859
_journal_page_last     863
_journal_paper_category     GM
_journal_paper_doi     10.1107/S2056989017007198
_journal_coeditor_code     WM5389
_publ_contact_author_name     'Adriano Bof de Oliveira'
_publ_contact_author_address
;
Departamento de Qu\'imica
Universidade Federal de Sergipe
Av. Marechal Rondon s/n
49100-000 S\~ao Crist\'ov\~ao-SE
Brazil
;
_publ_contact_author_email     adriano@daad-alumni.de
_publ_contact_author_fax     '55(79)21056651'
_publ_contact_author_phone     '55(79)21056658'
_publ_section_title
;\
A new example of intramolecular C---H...Ni anagostic interactions: synthesis,
crystal structure and Hirshfeld analysis of
<i>cis</i>-bis[4-methyl-2-(1,2,3,4-tetrahydronaphthalen-1-ylidene)\
hydrazinecarbothioamidato-\k^2^<i>N</i>^1^,<i>S</i>]nickel(II)
dimethylformamide monosolvate
;
_publ_section_title_footnote     .
loop_
    _publ_author_name
    _publ_author_footnote
    _publ_author_address
    'Oliveira, Adriano Bof de' .
;
Departamento de Qu\'imica
Universidade Federal de Sergipe
Av. Marechal Rondon s/n
49100-000 S\~ao Crist\'ov\~ao-SE
Brazil
;
    'Beck, Johannes' .
;
Institut f\"ur Anorganische Chemie
Rheinische Friedrich-Wilhelms-Universit\"at Bonn
Gerhard-Domagk-Strasse 1
D-53121 Bonn
Germany
;
    'Mellone, S\^onia Elizabeth Brown S.' .
;
Departamento de Qu\'imica
Universidade Federal de Sergipe
Av. Marechal Rondon s/n
49100-000 S\~ao Crist\'ov\~ao-SE
Brazil
;
    'Daniels, J\"org' .
;
Institut f\"ur Anorganische Chemie
Rheinische Friedrich-Wilhelms-Universit\"at Bonn
Gerhard-Domagk-Strasse 1
D-53121 Bonn
Germany
;
_publ_section_synopsis
;
The homoleptic nickel--thiosemicarbazonate complex shows structural features
including an unusual <i>cis</i>-coordination and <i>trans</i>-anagostic Ni---H
intramolecular interactions. In the crystal, complex and DMF solvate molecules
build up a one-dimensional hydrogen-bonded polymer along [010].
;
_chemical_name_systematic
;\
<i>cis</i>-Bis[4-methyl-2-(1,2,3,4-tetrahydronaphthalen-1-ylidene)\
hydrazinecarbothioamidato-\k^2^<i>N</i>^1^,<i>S</i>]nickel(II)
dimethylformamide monosolvate
;
_chemical_name_common     ?
_chemical_formula_moiety     'C24 H28 N6 Ni S2, C3 H7 N O'
_chemical_formula_sum     'C27 H35 N7 Ni O S2'
_chemical_formula_iupac     '[Ni (C12 H14 N3 S1)2], C3 H7 N O'
_chemical_formula_weight     596.45
_chemical_melting_point     ?
_symmetry_cell_setting     monoclinic
_symmetry_space_group_name_h-m     'P 21/c'
_shelx_space_group_comment
;
The symmetry employed for this shelxl refinement is uniquely defined
by the following loop, which should always be used as a source of
symmetry information in preference to the above space-group names.
They are only intended as comments.
;
_space_group_crystal_system     monoclinic
_space_group_name_H-M_alt     'P 21/c'
_space_group_name_Hall     '-P 2ybc'
loop_
    _space_group_symop_operation_xyz
    'x, y, z'
    '-x, y+1/2, -z+1/2'
    '-x, -y, -z'
    'x, -y-1/2, z-1/2'
_cell_length_a     12.5864(3)
_cell_length_b     11.6273(3)
_cell_length_c     19.1271(5)
_cell_angle_alpha     90
_cell_angle_beta     90.5290(10)
_cell_angle_gamma     90
_cell_volume     2799.05(12)
_cell_formula_units_Z     4
_cell_measurement_reflns_used     105836
_cell_measurement_theta_min     2.91
_cell_measurement_theta_max     27.485
_cell_measurement_temperature     123(2)
_exptl_crystal_description     plate
_exptl_crystal_colour     'dark red'
_exptl_crystal_size_max     0.329
_exptl_crystal_size_mid     0.140
_exptl_crystal_size_min     0.022
_exptl_crystal_density_diffrn     1.415
_exptl_crystal_density_meas     ?
_exptl_crystal_density_method     ?
_exptl_crystal_F_000     1256
_exptl_absorpt_coefficient_mu     0.877
_exptl_absorpt_correction_type     multi-scan
_exptl_absorpt_process_details
;
(Blessing, 1995)
;
_shelx_estimated_absorpt_T_min     0.761
_shelx_estimated_absorpt_T_max     0.981
_exptl_absorpt_correction_T_min     0.7613
_exptl_absorpt_correction_T_max     0.9810
_exptl_special_details     ?
_diffrn_ambient_temperature     123(2)
_diffrn_radiation_type     MoK\a
_diffrn_radiation_wavelength     0.71073
_diffrn_measurement_device_type     'Nonius Kappa CCD area detector'
_diffrn_measurement_method     'CCD area detector'
_diffrn_detector_area_resol_mean     9
_diffrn_reflns_number     46078
_diffrn_reflns_av_R_equivalents     0.0572
_diffrn_reflns_theta_min     3.188
_diffrn_reflns_theta_max     27.458
_diffrn_reflns_theta_full     25.242
_diffrn_measured_fraction_theta_max     0.995
_diffrn_measured_fraction_theta_full     0.997
_diffrn_reflns_limit_h_min     -16
_diffrn_reflns_limit_h_max     16
_diffrn_reflns_limit_k_min     -15
_diffrn_reflns_limit_k_max     15
_diffrn_reflns_limit_l_min     -24
_diffrn_reflns_limit_l_max     24
_refine_special_details     ?
_reflns_number_total     6368
_reflns_number_gt     4870
_reflns_threshold_expression     'I > 2\s(I)'
_refine_ls_structure_factor_coef     Fsqd
_refine_ls_matrix_type     full
_refine_ls_R_factor_all     0.0551
_refine_ls_R_factor_gt     0.0335
_refine_ls_wR_factor_gt     0.0737
_refine_ls_wR_factor_ref     0.0809
_refine_ls_goodness_of_fit_ref     1.028
_refine_ls_restrained_S_all     1.028
_refine_ls_number_reflns     6368
_refine_ls_number_parameters     347
_refine_ls_number_restraints     0
_refine_ls_hydrogen_treatment     constr
_refine_ls_weighting_scheme     calc
_refine_ls_weighting_details
              'w=1/[\s^2^(Fo^2^)+(0.0352P)^2^+1.1854P] where P=(Fo^2^+2Fc^2^)/3'
_atom_sites_solution_hydrogens     geom
_atom_sites_solution_primary     direct
_atom_sites_solution_secondary     difmap
_refine_ls_shift/su_max     0.001
_refine_ls_shift/su_mean     0.000
_refine_diff_density_max     0.278
_refine_diff_density_min     -0.347
_refine_ls_extinction_method     none
_refine_ls_extinction_coef     .
loop_
    _atom_type_symbol
    _atom_type_description
    _atom_type_scat_dispersion_real
    _atom_type_scat_dispersion_imag
    _atom_type_scat_source
    C C 0.0033 0.0016 'International Tables Vol C Tables 4.2.6.8 and 6.1.1.4'
    H H 0.0000 0.0000 'International Tables Vol C Tables 4.2.6.8 and 6.1.1.4'
    N N 0.0061 0.0033 'International Tables Vol C Tables 4.2.6.8 and 6.1.1.4'
    Ni Ni 0.3393 1.1124 'International Tables Vol C Tables 4.2.6.8 and 6.1.1.4'
    O O 0.0106 0.0060 'International Tables Vol C Tables 4.2.6.8 and 6.1.1.4'
    S S 0.1246 0.1234 'International Tables Vol C Tables 4.2.6.8 and 6.1.1.4'
_computing_data_collection
;
COLLECT (Nonius, 1998)
;
_computing_cell_refinement
;
SCALEPACK (Otwinowski & Minor, 1997)
;
_computing_data_reduction
;
DENZO and SCALEPACK (Otwinowski & Minor, 1997)
;
_computing_structure_solution
;
SHELXS97 (Sheldrick, 2008)
;
_computing_structure_refinement
;
SHELXL2016 (Sheldrick, 2015) and WinGX (Farrugia, 2012)
;
_computing_molecular_graphics
;
DIAMOND (Brandenburg, 2006) and <i>Crystal Explorer</i> (Wolff <i>et
al.</i>,
2012)
;
_computing_publication_material
;
<i>publCIF</i> (Westrip, 2010) and <i>enCIFer</i> (Allen <i>et al.</i>,
2004)
;
loop_
    _atom_site_type_symbol
    _atom_site_label
    _atom_site_fract_x
    _atom_site_fract_y
    _atom_site_fract_z
    _atom_site_U_iso_or_equiv
    _atom_site_adp_type
    _atom_site_calc_flag
    _atom_site_occupancy
    _atom_site_disorder_assembly
    _atom_site_disorder_group
    C C1 0.08922(15) 0.22945(15) 0.16633(10) 0.0211(4) Uani d 1 . .
    C C2 0.00261(15) 0.22610(17) 0.11111(11) 0.0263(4) Uani d 1 . .
    H H2A -0.012932 0.144831 0.099439 0.032 Uiso calc 1 . .
    H H2B 0.028999 0.263837 0.068247 0.032 Uiso calc 1 . .
    C C3 -0.10022(16) 0.28467(17) 0.13303(11) 0.0276(5) Uani d 1 . .
    H H3A -0.145309 0.299214 0.091278 0.033 Uiso calc 1 . .
    H H3B -0.139887 0.233640 0.164970 0.033 Uiso calc 1 . .
    C C4 -0.07562(16) 0.39797(17) 0.16967(11) 0.0286(5) Uani d 1 . .
    H H4A -0.034965 0.448847 0.138186 0.034 Uiso calc 1 . .
    H H4B -0.142564 0.437423 0.182052 0.034 Uiso calc 1 . .
    C C5 -0.01161(15) 0.37338(16) 0.23472(11) 0.0246(4) Uani d 1 . .
    C C6 0.06834(15) 0.28808(15) 0.23276(10) 0.0214(4) Uani d 1 . .
    C C7 0.11941(15) 0.25627(16) 0.29524(10) 0.0238(4) Uani d 1 . .
    H H7 0.169921 0.195566 0.294964 0.029 Uiso calc 1 . .
    C C8 0.09729(16) 0.31204(17) 0.35734(11) 0.0280(4) Uani d 1 . .
    H H8 0.133779 0.290933 0.399106 0.034 Uiso calc 1 . .
    C C9 0.02163(16) 0.39893(18) 0.35845(12) 0.0308(5) Uani d 1 . .
    H H9 0.007412 0.438515 0.400793 0.037 Uiso calc 1 . .
    C C10 -0.03313(16) 0.42788(17) 0.29776(12) 0.0293(5) Uani d 1 . .
    H H10 -0.086231 0.485872 0.299236 0.035 Uiso calc 1 . .
    C C11 0.25278(15) 0.02857(16) 0.10116(10) 0.0233(4) Uani d 1 . .
    C C12 0.18174(17) -0.0606(2) -0.00542(12) 0.0352(5) Uani d 1 . .
    H H12A 0.111995 -0.080067 0.013631 0.053 Uiso calc 1 . .
    H H12B 0.203560 -0.120404 -0.038434 0.053 Uiso calc 1 . .
    H H12C 0.177475 0.013501 -0.029660 0.053 Uiso calc 1 . .
    C C13 0.28111(14) 0.44637(15) 0.19613(10) 0.0196(4) Uani d 1 . .
    C C14 0.27262(16) 0.56078(16) 0.23328(10) 0.0252(4) Uani d 1 . .
    H H14A 0.342572 0.580051 0.254263 0.030 Uiso calc 1 . .
    H H14B 0.221089 0.553388 0.271814 0.030 Uiso calc 1 . .
    C C15 0.23767(17) 0.65918(16) 0.18558(11) 0.0284(5) Uani d 1 . .
    H H15A 0.216582 0.726228 0.214176 0.034 Uiso calc 1 . .
    H H15B 0.297515 0.682696 0.155546 0.034 Uiso calc 1 . .
    C C16 0.14426(17) 0.62064(17) 0.14013(12) 0.0315(5) Uani d 1 . .
    H H16A 0.084832 0.595538 0.170053 0.038 Uiso calc 1 . .
    H H16B 0.119187 0.685479 0.110766 0.038 Uiso calc 1 . .
    C C17 0.17939(15) 0.52246(16) 0.09428(11) 0.0244(4) Uani d 1 . .
    C C18 0.25161(14) 0.44030(15) 0.12149(10) 0.0219(4) Uani d 1 . .
    C C19 0.29536(15) 0.35877(16) 0.07606(10) 0.0233(4) Uani d 1 . .
    H H19 0.347667 0.306746 0.093171 0.028 Uiso calc 1 . .
    C C20 0.26353(16) 0.35283(17) 0.00660(11) 0.0281(5) Uani d 1 . .
    H H20 0.293256 0.296584 -0.023476 0.034 Uiso calc 1 . .
    C C21 0.18816(17) 0.42932(18) -0.01872(11) 0.0313(5) Uani d 1 . .
    H H21 0.164134 0.423931 -0.065837 0.038 Uiso calc 1 . .
    C C22 0.14775(16) 0.51388(17) 0.02480(11) 0.0288(5) Uani d 1 . .
    H H22 0.097302 0.567064 0.006610 0.035 Uiso calc 1 . .
    C C23 0.40915(15) 0.30161(16) 0.32372(10) 0.0223(4) Uani d 1 . .
    C C24 0.42580(18) 0.41030(18) 0.43256(11) 0.0325(5) Uani d 1 . .
    H H24A 0.461284 0.477466 0.412455 0.049 Uiso calc 1 . .
    H H24B 0.453003 0.396954 0.480046 0.049 Uiso calc 1 . .
    H H24C 0.349070 0.424227 0.434154 0.049 Uiso calc 1 . .
    N N1 0.18025(12) 0.17918(12) 0.15512(8) 0.0203(3) Uani d 1 . .
    N N2 0.18018(12) 0.10848(13) 0.09533(8) 0.0225(3) Uani d 1 . .
    N N3 0.25886(13) -0.05314(14) 0.05102(9) 0.0283(4) Uani d 1 . .
    H H3 0.311231 -0.103222 0.052768 0.034 Uiso calc 1 . .
    N N4 0.31278(12) 0.35542(13) 0.23026(8) 0.0208(3) Uani d 1 . .
    N N5 0.34549(12) 0.38054(13) 0.29923(8) 0.0224(3) Uani d 1 . .
    N N6 0.44659(13) 0.31004(14) 0.38969(9) 0.0258(4) Uani d 1 . .
    H H6 0.484635 0.253290 0.407241 0.031 Uiso calc 1 . .
    Ni Ni1 0.31331(2) 0.19296(2) 0.20574(2) 0.01982(8) Uani d 1 . .
    S S1 0.34284(4) 0.01916(4) 0.17128(3) 0.02631(12) Uani d 1 . .
    S S2 0.44889(4) 0.18089(4) 0.27525(3) 0.02496(12) Uani d 1 . .
    C C25 0.61277(16) 0.14667(18) 0.51104(11) 0.0279(5) Uani d 1 . .
    H H25 0.611205 0.070634 0.492874 0.034 Uiso calc 1 . .
    C C26 0.5851(2) 0.0599(2) 0.62485(14) 0.0474(6) Uani d 1 . .
    H H26A 0.586504 -0.010812 0.597040 0.071 Uiso calc 1 . .
    H H26B 0.516179 0.066792 0.647931 0.071 Uiso calc 1 . .
    H H26C 0.641814 0.057435 0.660262 0.071 Uiso calc 1 . .
    C C27 0.60202(19) 0.2724(2) 0.61103(13) 0.0431(6) Uani d 1 . .
    H H27A 0.615740 0.330474 0.575109 0.065 Uiso calc 1 . .
    H H27B 0.657953 0.275813 0.646952 0.065 Uiso calc 1 . .
    H H27C 0.532977 0.287397 0.632476 0.065 Uiso calc 1 . .
    N N7 0.60110(14) 0.15880(15) 0.57921(9) 0.0304(4) Uani d 1 . .
    O O1 0.62554(12) 0.22590(12) 0.46895(8) 0.0328(3) Uani d 1 . .
loop_
    _atom_site_aniso_label
    _atom_site_aniso_U_11
    _atom_site_aniso_U_22
    _atom_site_aniso_U_33
    _atom_site_aniso_U_12
    _atom_site_aniso_U_13
    _atom_site_aniso_U_23
    C1 0.0211(10) 0.0162(8) 0.0260(11) -0.0018(7) 0.0004(8) 0.0019(8)
    C2 0.0247(10) 0.0255(10) 0.0285(12) 0.0013(8) -0.0029(9) -0.0011(8)
    C3 0.0223(10) 0.0293(11) 0.0312(12) 0.0011(8) -0.0033(9) 0.0016(9)
    C4 0.0235(10) 0.0248(10) 0.0374(13) 0.0051(8) -0.0025(9) 0.0029(9)
    C5 0.0209(10) 0.0195(9) 0.0333(12) -0.0013(8) 0.0021(8) -0.0005(8)
    C6 0.0194(9) 0.0178(9) 0.0271(11) -0.0031(7) 0.0016(8) -0.0004(8)
    C7 0.0201(10) 0.0228(9) 0.0287(11) -0.0009(8) 0.0024(8) 0.0009(8)
    C8 0.0306(11) 0.0283(10) 0.0250(11) -0.0052(9) 0.0010(9) -0.0006(9)
    C9 0.0315(11) 0.0296(11) 0.0314(12) -0.0041(9) 0.0080(9) -0.0088(9)
    C10 0.0242(10) 0.0236(10) 0.0403(13) 0.0004(8) 0.0065(9) -0.0034(9)
    C11 0.0236(10) 0.0209(9) 0.0256(11) -0.0023(8) 0.0027(8) 0.0001(8)
    C12 0.0311(11) 0.0421(12) 0.0322(13) -0.0016(10) -0.0005(9) -0.0130(10)
    C13 0.0177(9) 0.0191(9) 0.0219(10) -0.0024(7) 0.0034(7) -0.0003(7)
    C14 0.0288(10) 0.0208(9) 0.0259(11) 0.0011(8) 0.0033(8) -0.0017(8)
    C15 0.0349(12) 0.0202(9) 0.0300(12) 0.0023(8) 0.0048(9) -0.0010(8)
    C16 0.0313(11) 0.0266(10) 0.0365(13) 0.0077(9) 0.0020(9) 0.0040(9)
    C17 0.0206(10) 0.0221(9) 0.0305(12) -0.0016(8) 0.0008(8) 0.0030(8)
    C18 0.0202(9) 0.0191(9) 0.0265(11) -0.0029(7) 0.0002(8) 0.0034(8)
    C19 0.0249(10) 0.0195(9) 0.0254(11) -0.0013(8) -0.0008(8) 0.0023(8)
    C20 0.0341(11) 0.0226(10) 0.0278(12) -0.0018(9) -0.0004(9) -0.0004(8)
    C21 0.0374(12) 0.0297(11) 0.0266(12) -0.0047(9) -0.0077(9) 0.0037(9)
    C22 0.0280(11) 0.0264(10) 0.0319(12) 0.0003(8) -0.0066(9) 0.0072(9)
    C23 0.0216(9) 0.0228(9) 0.0225(10) -0.0040(8) 0.0030(8) -0.0009(8)
    C24 0.0387(12) 0.0327(11) 0.0261(12) 0.0000(10) -0.0045(9) -0.0062(9)
    N1 0.0207(8) 0.0175(7) 0.0226(9) -0.0006(6) 0.0012(7) -0.0013(6)
    N2 0.0243(8) 0.0207(8) 0.0225(9) -0.0013(7) 0.0000(7) -0.0036(7)
    N3 0.0294(9) 0.0260(9) 0.0296(10) 0.0039(7) -0.0008(8) -0.0077(7)
    N4 0.0195(8) 0.0218(8) 0.0210(9) -0.0020(6) 0.0001(6) -0.0007(7)
    N5 0.0238(8) 0.0221(8) 0.0211(9) 0.0000(7) -0.0022(7) -0.0006(6)
    N6 0.0308(9) 0.0244(8) 0.0220(9) 0.0015(7) -0.0042(7) 0.0007(7)
    Ni1 0.01978(13) 0.01747(12) 0.02217(14) 0.00112(9) -0.00106(10) -0.00098(10)
    S1 0.0284(3) 0.0210(2) 0.0294(3) 0.0053(2) -0.0037(2) -0.0036(2)
    S2 0.0247(3) 0.0250(2) 0.0250(3) 0.0051(2) -0.0034(2) -0.0018(2)
    C25 0.0265(11) 0.0236(10) 0.0336(12) 0.0020(8) -0.0022(9) 0.0000(9)
    C26 0.0446(14) 0.0546(15) 0.0431(15) 0.0054(12) 0.0074(12) 0.0223(12)
    C27 0.0392(13) 0.0516(14) 0.0385(14) -0.0030(11) 0.0065(11) -0.0151(11)
    N7 0.0290(9) 0.0337(9) 0.0285(10) 0.0015(8) 0.0031(8) 0.0028(8)
    O1 0.0356(8) 0.0314(8) 0.0314(9) 0.0029(6) -0.0007(7) 0.0081(7)
_geom_special_details
;
 All esds (except the esd in the dihedral angle between two l.s. planes)
 are estimated using the full covariance matrix.  The cell esds are taken
 into account individually in the estimation of esds in distances, angles
 and torsion angles; correlations between esds in cell parameters are only
 used when they are defined by crystal symmetry.  An approximate (isotropic)
 treatment of cell esds is used for estimating esds involving l.s. planes.
;
loop_
    _geom_bond_atom_site_label_1
    _geom_bond_atom_site_label_2
    _geom_bond_site_symmetry_2
    _geom_bond_distance
    _geom_bond_publ_flag
    C1 N1 . 1.306(2) ?
    C1 C6 . 1.468(3) ?
    C1 C2 . 1.511(3) ?
    C2 C3 . 1.525(3) ?
    C2 H2A . 0.9900 ?
    C2 H2B . 0.9900 ?
    C3 C4 . 1.523(3) ?
    C3 H3A . 0.9900 ?
    C3 H3B . 0.9900 ?
    C4 C5 . 1.503(3) ?
    C4 H4A . 0.9900 ?
    C4 H4B . 0.9900 ?
    C5 C10 . 1.391(3) ?
    C5 C6 . 1.414(3) ?
    C6 C7 . 1.401(3) ?
    C7 C8 . 1.384(3) ?
    C7 H7 . 0.9500 ?
    C8 C9 . 1.389(3) ?
    C8 H8 . 0.9500 ?
    C9 C10 . 1.386(3) ?
    C9 H9 . 0.9500 ?
    C10 H10 . 0.9500 ?
    C11 N2 . 1.307(2) ?
    C11 N3 . 1.352(2) ?
    C11 S1 . 1.752(2) ?
    C12 N3 . 1.448(3) ?
    C12 H12A . 0.9800 ?
    C12 H12B . 0.9800 ?
    C12 H12C . 0.9800 ?
    C13 N4 . 1.303(2) ?
    C13 C18 . 1.474(3) ?
    C13 C14 . 1.512(3) ?
    C14 C15 . 1.526(3) ?
    C14 H14A . 0.9900 ?
    C14 H14B . 0.9900 ?
    C15 C16 . 1.523(3) ?
    C15 H15A . 0.9900 ?
    C15 H15B . 0.9900 ?
    C16 C17 . 1.508(3) ?
    C16 H16A . 0.9900 ?
    C16 H16B . 0.9900 ?
    C17 C22 . 1.387(3) ?
    C17 C18 . 1.415(3) ?
    C18 C19 . 1.402(3) ?
    C19 C20 . 1.386(3) ?
    C19 H19 . 0.9500 ?
    C20 C21 . 1.385(3) ?
    C20 H20 . 0.9500 ?
    C21 C22 . 1.388(3) ?
    C21 H21 . 0.9500 ?
    C22 H22 . 0.9500 ?
    C23 N5 . 1.303(2) ?
    C23 N6 . 1.347(3) ?
    C23 S2 . 1.7573(19) ?
    C24 N6 . 1.450(3) ?
    C24 H24A . 0.9800 ?
    C24 H24B . 0.9800 ?
    C24 H24C . 0.9800 ?
    N1 N2 . 1.408(2) ?
    N1 Ni1 . 1.9334(16) ?
    N3 H3 . 0.8800 ?
    N4 N5 . 1.409(2) ?
    N4 Ni1 . 1.9463(16) ?
    N6 H6 . 0.8800 ?
    Ni1 S2 . 2.1581(5) ?
    Ni1 S1 . 2.1589(5) ?
    C25 O1 . 1.235(2) ?
    C25 N7 . 1.321(3) ?
    C25 H25 . 0.9500 ?
    C26 N7 . 1.458(3) ?
    C26 H26A . 0.9800 ?
    C26 H26B . 0.9800 ?
    C26 H26C . 0.9800 ?
    C27 N7 . 1.454(3) ?
    C27 H27A . 0.9800 ?
    C27 H27B . 0.9800 ?
    C27 H27C . 0.9800 ?
loop_
    _geom_angle_atom_site_label_1
    _geom_angle_atom_site_label_2
    _geom_angle_atom_site_label_3
    _geom_angle_site_symmetry_1
    _geom_angle_site_symmetry_3
    _geom_angle
    _geom_angle_publ_flag
    N1 C1 C6 . . 120.96(17) ?
    N1 C1 C2 . . 120.13(17) ?
    C6 C1 C2 . . 118.90(16) ?
    C1 C2 C3 . . 113.89(17) ?
    C1 C2 H2A . . 108.8 ?
    C3 C2 H2A . . 108.8 ?
    C1 C2 H2B . . 108.8 ?
    C3 C2 H2B . . 108.8 ?
    H2A C2 H2B . . 107.7 ?
    C4 C3 C2 . . 110.09(16) ?
    C4 C3 H3A . . 109.6 ?
    C2 C3 H3A . . 109.6 ?
    C4 C3 H3B . . 109.6 ?
    C2 C3 H3B . . 109.6 ?
    H3A C3 H3B . . 108.2 ?
    C5 C4 C3 . . 108.75(16) ?
    C5 C4 H4A . . 109.9 ?
    C3 C4 H4A . . 109.9 ?
    C5 C4 H4B . . 109.9 ?
    C3 C4 H4B . . 109.9 ?
    H4A C4 H4B . . 108.3 ?
    C10 C5 C6 . . 119.14(19) ?
    C10 C5 C4 . . 121.57(18) ?
    C6 C5 C4 . . 119.19(18) ?
    C7 C6 C5 . . 118.92(18) ?
    C7 C6 C1 . . 122.10(17) ?
    C5 C6 C1 . . 118.81(18) ?
    C8 C7 C6 . . 120.93(18) ?
    C8 C7 H7 . . 119.5 ?
    C6 C7 H7 . . 119.5 ?
    C7 C8 C9 . . 119.8(2) ?
    C7 C8 H8 . . 120.1 ?
    C9 C8 H8 . . 120.1 ?
    C10 C9 C8 . . 119.98(19) ?
    C10 C9 H9 . . 120.0 ?
    C8 C9 H9 . . 120.0 ?
    C9 C10 C5 . . 121.07(19) ?
    C9 C10 H10 . . 119.5 ?
    C5 C10 H10 . . 119.5 ?
    N2 C11 N3 . . 118.87(18) ?
    N2 C11 S1 . . 123.82(15) ?
    N3 C11 S1 . . 117.30(14) ?
    N3 C12 H12A . . 109.5 ?
    N3 C12 H12B . . 109.5 ?
    H12A C12 H12B . . 109.5 ?
    N3 C12 H12C . . 109.5 ?
    H12A C12 H12C . . 109.5 ?
    H12B C12 H12C . . 109.5 ?
    N4 C13 C18 . . 121.30(16) ?
    N4 C13 C14 . . 120.07(17) ?
    C18 C13 C14 . . 118.62(16) ?
    C13 C14 C15 . . 113.58(17) ?
    C13 C14 H14A . . 108.9 ?
    C15 C14 H14A . . 108.9 ?
    C13 C14 H14B . . 108.9 ?
    C15 C14 H14B . . 108.9 ?
    H14A C14 H14B . . 107.7 ?
    C16 C15 C14 . . 109.72(16) ?
    C16 C15 H15A . . 109.7 ?
    C14 C15 H15A . . 109.7 ?
    C16 C15 H15B . . 109.7 ?
    C14 C15 H15B . . 109.7 ?
    H15A C15 H15B . . 108.2 ?
    C17 C16 C15 . . 109.00(16) ?
    C17 C16 H16A . . 109.9 ?
    C15 C16 H16A . . 109.9 ?
    C17 C16 H16B . . 109.9 ?
    C15 C16 H16B . . 109.9 ?
    H16A C16 H16B . . 108.3 ?
    C22 C17 C18 . . 118.80(18) ?
    C22 C17 C16 . . 121.89(18) ?
    C18 C17 C16 . . 119.21(18) ?
    C19 C18 C17 . . 118.90(18) ?
    C19 C18 C13 . . 122.41(17) ?
    C17 C18 C13 . . 118.65(17) ?
    C20 C19 C18 . . 121.08(18) ?
    C20 C19 H19 . . 119.5 ?
    C18 C19 H19 . . 119.5 ?
    C21 C20 C19 . . 119.63(19) ?
    C21 C20 H20 . . 120.2 ?
    C19 C20 H20 . . 120.2 ?
    C20 C21 C22 . . 119.9(2) ?
    C20 C21 H21 . . 120.0 ?
    C22 C21 H21 . . 120.0 ?
    C17 C22 C21 . . 121.46(19) ?
    C17 C22 H22 . . 119.3 ?
    C21 C22 H22 . . 119.3 ?
    N5 C23 N6 . . 119.63(17) ?
    N5 C23 S2 . . 123.38(15) ?
    N6 C23 S2 . . 116.98(14) ?
    N6 C24 H24A . . 109.5 ?
    N6 C24 H24B . . 109.5 ?
    H24A C24 H24B . . 109.5 ?
    N6 C24 H24C . . 109.5 ?
    H24A C24 H24C . . 109.5 ?
    H24B C24 H24C . . 109.5 ?
    C1 N1 N2 . . 113.62(16) ?
    C1 N1 Ni1 . . 129.64(13) ?
    N2 N1 Ni1 . . 116.69(11) ?
    C11 N2 N1 . . 110.51(16) ?
    C11 N3 C12 . . 121.94(17) ?
    C11 N3 H3 . . 119.0 ?
    C12 N3 H3 . . 119.0 ?
    C13 N4 N5 . . 112.71(15) ?
    C13 N4 Ni1 . . 131.95(13) ?
    N5 N4 Ni1 . . 115.17(11) ?
    C23 N5 N4 . . 111.34(15) ?
    C23 N6 C24 . . 121.66(17) ?
    C23 N6 H6 . . 119.2 ?
    C24 N6 H6 . . 119.2 ?
    N1 Ni1 N4 . . 101.32(6) ?
    N1 Ni1 S2 . . 168.38(5) ?
    N4 Ni1 S2 . . 85.36(5) ?
    N1 Ni1 S1 . . 85.43(5) ?
    N4 Ni1 S1 . . 169.42(5) ?
    S2 Ni1 S1 . . 89.42(2) ?
    C11 S1 Ni1 . . 93.63(6) ?
    C23 S2 Ni1 . . 92.62(7) ?
    O1 C25 N7 . . 125.5(2) ?
    O1 C25 H25 . . 117.3 ?
    N7 C25 H25 . . 117.3 ?
    N7 C26 H26A . . 109.5 ?
    N7 C26 H26B . . 109.5 ?
    H26A C26 H26B . . 109.5 ?
    N7 C26 H26C . . 109.5 ?
    H26A C26 H26C . . 109.5 ?
    H26B C26 H26C . . 109.5 ?
    N7 C27 H27A . . 109.5 ?
    N7 C27 H27B . . 109.5 ?
    H27A C27 H27B . . 109.5 ?
    N7 C27 H27C . . 109.5 ?
    H27A C27 H27C . . 109.5 ?
    H27B C27 H27C . . 109.5 ?
    C25 N7 C27 . . 120.63(19) ?
    C25 N7 C26 . . 121.6(2) ?
    C27 N7 C26 . . 117.8(2) ?
loop_
    _geom_torsion_atom_site_label_1
    _geom_torsion_atom_site_label_2
    _geom_torsion_atom_site_label_3
    _geom_torsion_atom_site_label_4
    _geom_torsion_site_symmetry_1
    _geom_torsion_site_symmetry_2
    _geom_torsion_site_symmetry_3
    _geom_torsion_site_symmetry_4
    _geom_torsion
    _geom_torsion_publ_flag
    N1 C1 C2 C3 . . . . 177.81(17) ?
    C6 C1 C2 C3 . . . . -1.1(2) ?
    C1 C2 C3 C4 . . . . 43.3(2) ?
    C2 C3 C4 C5 . . . . -62.0(2) ?
    C3 C4 C5 C10 . . . . -136.41(19) ?
    C3 C4 C5 C6 . . . . 39.9(2) ?
    C10 C5 C6 C7 . . . . 3.6(3) ?
    C4 C5 C6 C7 . . . . -172.80(17) ?
    C10 C5 C6 C1 . . . . 178.87(17) ?
    C4 C5 C6 C1 . . . . 2.5(3) ?
    N1 C1 C6 C7 . . . . -26.9(3) ?
    C2 C1 C6 C7 . . . . 151.95(17) ?
    N1 C1 C6 C5 . . . . 157.95(17) ?
    C2 C1 C6 C5 . . . . -23.2(2) ?
    C5 C6 C7 C8 . . . . -4.1(3) ?
    C1 C6 C7 C8 . . . . -179.19(17) ?
    C6 C7 C8 C9 . . . . 1.6(3) ?
    C7 C8 C9 C10 . . . . 1.4(3) ?
    C8 C9 C10 C5 . . . . -1.8(3) ?
    C6 C5 C10 C9 . . . . -0.7(3) ?
    C4 C5 C10 C9 . . . . 175.61(18) ?
    N4 C13 C14 C15 . . . . 178.27(17) ?
    C18 C13 C14 C15 . . . . -2.5(2) ?
    C13 C14 C15 C16 . . . . 45.5(2) ?
    C14 C15 C16 C17 . . . . -62.3(2) ?
    C15 C16 C17 C22 . . . . -139.35(19) ?
    C15 C16 C17 C18 . . . . 36.9(2) ?
    C22 C17 C18 C19 . . . . 5.1(3) ?
    C16 C17 C18 C19 . . . . -171.21(17) ?
    C22 C17 C18 C13 . . . . -177.13(17) ?
    C16 C17 C18 C13 . . . . 6.5(3) ?
    N4 C13 C18 C19 . . . . -28.0(3) ?
    C14 C13 C18 C19 . . . . 152.78(18) ?
    N4 C13 C18 C17 . . . . 154.31(17) ?
    C14 C13 C18 C17 . . . . -24.9(2) ?
    C17 C18 C19 C20 . . . . -4.4(3) ?
    C13 C18 C19 C20 . . . . 177.93(17) ?
    C18 C19 C20 C21 . . . . 0.7(3) ?
    C19 C20 C21 C22 . . . . 2.3(3) ?
    C18 C17 C22 C21 . . . . -2.3(3) ?
    C16 C17 C22 C21 . . . . 173.96(19) ?
    C20 C21 C22 C17 . . . . -1.5(3) ?
    C6 C1 N1 N2 . . . . 168.21(15) ?
    C2 C1 N1 N2 . . . . -10.7(2) ?
    C6 C1 N1 Ni1 . . . . -14.6(3) ?
    C2 C1 N1 Ni1 . . . . 166.55(13) ?
    N3 C11 N2 N1 . . . . 174.85(16) ?
    S1 C11 N2 N1 . . . . -4.2(2) ?
    C1 N1 N2 C11 . . . . -154.97(16) ?
    Ni1 N1 N2 C11 . . . . 27.43(18) ?
    N2 C11 N3 C12 . . . . -5.6(3) ?
    S1 C11 N3 C12 . . . . 173.59(15) ?
    C18 C13 N4 N5 . . . . 175.14(15) ?
    C14 C13 N4 N5 . . . . -5.7(2) ?
    C18 C13 N4 Ni1 . . . . -9.9(3) ?
    C14 C13 N4 Ni1 . . . . 169.25(13) ?
    N6 C23 N5 N4 . . . . -178.50(16) ?
    S2 C23 N5 N4 . . . . 0.6(2) ?
    C13 N4 N5 C23 . . . . -157.81(16) ?
    Ni1 N4 N5 C23 . . . . 26.35(18) ?
    N5 C23 N6 C24 . . . . -5.7(3) ?
    S2 C23 N6 C24 . . . . 175.10(15) ?
    N2 C11 S1 Ni1 . . . . -16.07(16) ?
    N3 C11 S1 Ni1 . . . . 164.83(14) ?
    N5 C23 S2 Ni1 . . . . -22.12(16) ?
    N6 C23 S2 Ni1 . . . . 157.04(14) ?
    O1 C25 N7 C27 . . . . 0.3(3) ?
    O1 C25 N7 C26 . . . . 179.2(2) ?
loop_
    _geom_hbond_atom_site_label_D
    _geom_hbond_atom_site_label_H
    _geom_hbond_atom_site_label_A
    _geom_hbond_site_symmetry_A
    _geom_hbond_distance_DH
    _geom_hbond_distance_HA
    _geom_hbond_distance_DA
    _geom_hbond_angle_DHA
    N3 H3 O1 2_645 0.88 2.18 2.979(2) 150.5
    N6 H6 O1 . 0.88 2.14 2.875(2) 139.9
    C7 H7 Ni1 . 0.95 2.50 3.0831(19) 120.1
    C19 H19 Ni1 . 0.95 2.57 3.1480(19) 119.7
_shelx_hkl_file
;
  16   0  -1   -1.27    4.89
  16   0  -2   11.69    5.10
  16   0  -3   -8.72    4.68
  16   0  -4   31.91    5.96
  16   0  -5   -0.64    4.47
  16   1  -1    4.66    5.50
  16   1  -2   45.34    6.99
  16   1  -3    7.00    5.51
  16   1  -4   64.12    7.64
  16   2  -1   25.35    7.18
  16  -2  -1   25.52    4.29
  16   2  -2   86.94    9.73
  16   2  -3    3.18    4.87
  15   0  -1   -2.34    4.25
  15   0  -2   15.94    4.67
  15   0  -3    3.83    4.47
  15   0  -4    2.55    4.04
  15   0  -5   -0.43    3.62
  15   0  -6   -5.55    4.06
  15   0  -7   -2.35    4.49
  15   0  -8   38.56    5.78
  15   0  -9   -4.08    4.29
  15   0 -10   -4.51    4.29
  15   1  -1   14.19    5.08
  15  -1  -2   90.04    7.90
  15   1  -2   98.40    9.54
  15  -1  -3    3.41    4.27
  15   1  -3    5.95    4.67
  15   1  -4   54.68    6.60
  15  -1  -4   52.70    5.76
  15   1  -5   16.63    5.12
  15  -1  -5   26.90    4.91
  15  -1  -6   35.04    5.34
  15   1  -6   32.46    5.77
  15  -1  -7    4.28    3.42
  15   1  -7   -0.21    4.28
  15  -1  -8   -1.07    3.86
  15   1  -8    0.00    4.72
  15  -1  -9    3.43    4.07
  15   1  -9    4.94    5.15
  15   2  -1    9.31    4.87
 -15   2   1    9.29    4.11
  15  -2  -1    0.21    3.43
  15  -2  -2   -1.50    3.22
  15   2  -2    1.27    5.09
  15   2  -3    5.52    5.10
  15  -2  -4   47.81    4.72
  15   2  -4   59.58    7.45
  15  -2  -5    0.00    2.79
  15   2  -5    2.99    5.54
  15  -2  -6   95.10    7.29
  15   2  -6  114.96   10.26
 -15   2   6   95.51   10.67
 -15   2   7   18.26    5.22
  15  -2  -7   20.99    3.64
  15   2  -7   27.40    6.21
  15   2  -8    6.43    5.58
 -15   2   8    1.95    4.56
  15   2  -9    6.44    6.01
 -15   3   1  167.28   15.31
  15   3  -1  181.05   13.96
 -15   3   2   20.75    5.40
  15   3  -2   31.57    6.57
  15   3  -3   47.14    6.58
  15   3  -4   45.76    7.45
  15   3  -5  -18.34    6.40
 -15   3   6    3.48    4.13
  15   3  -6   -3.85    5.77
  15   3  -7   19.92    6.21
 -15   3   8   16.72    5.43
  15   3  -8   29.82    7.08
  15   4  -1    1.27    4.86
 -15   4   1   -3.45    4.53
  15   4  -2    8.26    6.15
 -15   4   2    4.53    5.83
  15   4  -3    6.58    5.10
 -15   4   3    1.08    4.33
  15   4  -4   34.91    7.24
  15   4  -5    8.32    5.33
 -15   4   6   -4.13    4.35
  15   4  -6    7.70    6.41
 -15   4   7   13.26    4.78
  15   4  -7    0.43    5.57
  15   5  -1   10.78    5.92
 -15   5   1   12.08    5.61
  15   5  -2   35.17    7.20
 -15   5   2   30.68    7.56
 -15   5   3   36.36    7.36
  15   5  -3   41.20    7.43
  15   5  -4   11.92    7.02
 -15   5   4    7.59    5.42
  15   5  -5   26.88    6.40
  14   0  -1    2.55    3.82
  14   0  -2    7.23    3.83
  14   0  -3    5.11    3.83
  14   0  -4    5.12    3.84
  14   0  -5    7.48    3.85
  14   0  -6   31.04    4.92
  14   0  -7    3.43    3.43
  14   0  -8    4.08    3.65
  14   0  -9   -4.95    4.09
  14   0 -10   91.31    8.19
  14   0 -11    2.80    4.31
  14   0 -12  109.71   10.54
  14   1  -1   -1.48    4.03
  14  -1  -1    1.28    3.41
  14  -1  -2    4.90    3.41
  14   1  -2    7.65    3.82
  14  -1  -3   11.94    3.41
  14   1  -3   12.13    4.26
  14  -1  -4    2.35    3.20
  14   1  -4    5.33    4.48
  14   1  -5    5.34    4.28
  14  -1  -5    2.78    2.99
  14   1  -6    4.50    4.07
  14  -1  -6    8.35    3.21
  14   1  -7    2.58    4.29
  14  -1  -7    2.57    3.22
  14   1  -8    5.59    4.30
  14  -1  -8    5.37    3.44
  14  -1  -9    8.39    3.66
  14   1  -9    4.09    4.52
  14   1 -10   11.63    4.96
  14  -1 -10   11.41    4.31
  14   1 -11   11.63    5.39
  14  -1 -11   12.06    4.31
  14   1 -12    8.82    5.38
  14  -1 -12   10.54    4.30
  14   2  -1   44.10    6.15
 -14  -2   1   55.29    6.24
 -14   2   1   60.11    6.27
  14  -2  -1   48.08    5.15
 -14   2   2  192.86   13.24
  14   2  -2  177.81   13.39
 -14   2   2  162.96   12.95
  14  -2  -2  161.32    9.66
  14   2  -3    9.37    4.90
  14  -2  -4   72.40    6.00
  14   2  -4   79.39    7.90
  14  -2  -5   17.34    3.21
 -14   2   5   15.09    4.15
  14   2  -5   14.76    4.92
  14  -2  -6   -0.43    3.00
 -14   2   6    1.09    3.71
  14   2  -6   -0.21    4.50
  14   2  -7   22.99    5.37
 -14   2   7   17.90    5.68
  14  -2  -7   23.79    3.64
  14  -2  -8   24.47    4.08
  14   2  -8   29.69    5.81
 -14   2   8   24.64    5.24
  14   2  -9   23.05    5.82
  14  -2  -9   25.37    3.87
 -14   2  10   35.03    6.75
  14  -2 -10   38.33    5.17
  14   2 -10   37.93    6.47
 -14   2  11   -0.87    5.43
  14   2 -11    9.27    4.74
  14  -2 -11    4.52    3.45
  14   2 -12   39.42    7.54
  14  -2 -12   49.53    6.03
  14   3  -1   88.22    8.48
 -14   3   1   92.64    8.55
 -14  -3   1  105.10    9.44
 -14   3   1  102.31    9.07
 -14  -3   2    1.93    4.08
  14   3  -2    3.61    4.04
 -14   3   2   14.71    5.19
 -14   3   2    3.50    3.72
 -14  -3   3    4.30    3.87
  14   3  -3   -3.41    4.26
 -14   3   3   -2.60    3.69
  14   3  -4   21.14    5.34
  14   3  -5    3.21    4.92
  14   3  -6   25.74    6.22
 -14   3   7   28.58    5.46
  14   3  -7   34.60    5.59
 -14   3   8   -1.96    4.58
  14   3  -8    6.24    4.95
  14   3  -9    3.02    4.74
  14   3 -10    6.25    6.04
 -14   3  11   16.29    5.86
  14   3 -11    6.90    6.04
  14   4  -1   82.73    8.27
 -14   4   1   88.54    9.50
 -14  -4   1   70.39    9.20
 -14  -4   2    4.50    4.50
  14   4  -2   -3.19    5.53
 -14   4   2   -0.65    4.11
 -14   4   2   -0.44    2.84
  14   4  -3  138.06   12.36
 -14  -4   3  114.44   12.03
 -14   4   3  140.05   13.01
 -14   4   4   10.65    4.57
  14   4  -4   10.68    4.27
 -14   4   4    3.28    4.59
 -14  -4   4    6.67    3.87
  14   4  -5   13.48    5.78
  14   4  -6   -2.57    5.58
 -14   4   6   -2.40    3.93
  14   4  -7   15.47    4.94
 -14   4   7    8.94    4.58
  14   4  -8    1.94    4.73
 -14   4   8   -1.31    4.79
 -14   4   9   -2.83    4.57
  14   4  -9    4.52    5.60
  14   4 -10    5.82    6.04
 -14   4  10   16.51    5.87
 -14   4  11   21.04    6.51
  14   4 -11   14.23    7.12
 -14   5   1   16.66    5.63
  14   5  -1   21.42    5.94
 -14  -5   1   10.46    4.70
 -14   5   2   -2.60    4.33
 -14  -5   2   -6.63    4.70
  14   5  -2    1.28    4.89
 -14  -5   3   13.07    5.36
 -14   5   3   13.23    5.86
  14   5  -3   18.32    6.39
 -14   5   4    7.61    5.00
  14   5  -4    1.49    4.70
 -14  -5   4    7.73    4.29
 -14  -5   5    3.65    5.59
 -14   5   5    8.06    6.32
 -14   5   5    5.45    4.80
  14   5  -5   10.91    6.21
  14   5  -6    8.79    5.15
 -14   5   7    7.18    5.01
  14   5  -7    9.02    4.94
 -14   5   8    9.57    5.00
  14   5  -8   -0.22    6.02
 -14   5   9   12.38    5.87
  14   5  -9   33.38    7.11
  14   6  -1   32.44    7.00
 -14  -6   1   19.59    5.75
 -14   6   1   31.45    6.72
 -14   6   2    2.40    4.57
  14   6  -2    9.56    7.22
 -14   6   2   -2.60    5.86
 -14  -6   2   -3.63    5.33
 -14   6   3   21.29    5.87
 -14  -6   3   21.38    5.56
  14   6  -3   19.59    5.75
 -14   6   3   16.11    4.79
 -14   6   4   -4.57    6.09
  14   6  -4    3.20    6.61
 -14   6   4    2.61    4.14
 -14  -6   4    3.00    6.00
 -14  -6   5    8.58    6.22
 -14   6   5    7.20    5.23
  14   6  -5    4.92    5.34
 -14  -6   6    4.94    4.94
 -14   6   6    6.56    5.25
  14   6  -6    0.86    5.36
 -14   6   6   -4.13    4.57
 -14   6   7    9.56    5.22
  14   6  -7    9.23    5.58
 -14   6   8   -5.21    6.08
  14   6  -8   -4.30    5.37
 -14   7   1   32.40    7.18
  14   7  -1   32.41    8.47
 -14  -7   1   25.07    7.44
  14   7  -2   21.44    6.58
 -14   7   2   19.36    6.96
 -14  -7   2   10.64    5.53
 -14  -7   3   -0.64    5.12
  14   7  -3    1.91    5.32
 -14   7   3   -5.22    5.01
 -14   7   3   -5.87    4.35
 -14   7   4   15.69    6.10
 -14  -7   4    6.41    6.84
  14   7  -4    8.74    5.75
 -14   7   5   51.47    8.69
  14   7  -5   77.08    9.61
 -14  -7   5   79.86   12.20
 -14   7   5   75.76   11.57
  13   0  -1    0.64    3.40
 -13   0   1    0.87    2.82
  13   0  -1   -1.94    3.23
 -13   0   1    1.30    2.38
 -13   0   2    1.54    3.08
  13   0  -2    5.75    3.62
 -13   0   2    5.86    2.82
  13   0  -2    6.45    3.87
 -13   0   2    9.13    3.04
  13   0  -3    2.13    3.20
 -13   0   3    0.65    2.83
 -13   0   3    0.44    3.28
  13   0  -3    0.64    3.44
 -13   0   4    2.42    3.52
  13   0  -4    0.00    3.65
  13   0  -4    0.85    3.21
 -13   0   4    0.65    2.61
 -13   0   5   -0.44    3.98
  13   0  -5    8.78    3.64
  13   0  -6   -2.82    4.77
  13   0  -6   -4.72    3.65
  13   0  -7   -4.57    5.44
  13   0  -7    0.00    3.23
  13   0  -8   54.97    5.61
  13   0  -8   31.61    6.54
  13   0  -9    0.43    4.10
  13   0  -9    3.93    5.45
  13   0 -10   14.68    4.10
  13   0 -11   -1.73    4.10
  13   0 -12    9.52    6.92
  13   0 -12   14.65    5.39
  13   0 -13   -3.24    5.40
  13   0 -13   -3.66    4.52
  13   0 -14   12.45    5.36
  13   0 -14    4.75    7.12
  13   0 -15   -2.80    7.11
  13   0 -15   -3.85    5.14
 -13  -1   1    2.62    4.37
  13  -1  -1    1.29    3.01
 -13   1   1    2.62    2.83
  13   1  -1    3.83    3.19
 -13   1   1    2.64    2.86
 -13  -1   1    1.74    2.39
 -13   1   1   -0.22    3.24
 -13  -1   1    6.05    3.46
  13   1  -1    0.22    3.45
  13  -1  -1   -4.26    3.20
 -13   1   1    3.04    3.48
  13  -1  -2   31.77    4.05
  13  -1  -2   28.55    4.51
 -13  -1   2   31.02    3.93
 -13  -1   2   32.73    5.46
 -13   1   2   32.32    4.56
  13   1  -2   40.24    5.11
 -13  -1   2   35.49    4.76
 -13   1   2   32.97    3.96
  13   1  -2   42.62    5.38
 -13  -1   3   22.21    3.96
  13  -1  -3   22.32    4.08
 -13   1   3   23.32    3.96
 -13   1   3   17.14    3.30
  13   1  -3   23.00    4.73
  13   1  -3   16.43    4.48
  13  -1  -3   20.90    3.63
 -13  -1   3   20.59    3.90
 -13   1   3   14.39    4.14
 -13  -1   3   20.07    5.24
 -13   1   4   15.78    4.16
  13   1  -4   23.19    4.72
 -13  -1   4   21.71    3.69
 -13   1   4   13.62    3.08
  13   1  -4   12.78    3.47
  13  -1  -4   11.32    3.20
 -13   1   4   20.00    3.52
  13   1  -4   13.48    3.64
 -13   1   5    1.32    3.30
 -13  -1   5    1.74    3.04
  13  -1  -5   -1.71    2.78
 -13   1   5    3.07    3.07
 -13   1   5    3.95    2.86
  13   1  -5    9.36    4.35
  13   1  -5    3.43    3.65
 -13   1   6    5.71    3.29
 -13   1   6    8.12    3.07
  13   1  -6  -10.04    4.80
  13   1  -6    0.43    3.87
 -13  -1   6    6.31    3.48
  13  -1  -6    1.50    2.79
 -13   1   6   -0.22    3.76
 -13   1   7    1.97    3.29
 -13   1   7    1.75    2.85
  13   1  -7    5.81    3.88
  13   1  -7    3.06    4.15
  13  -1  -7    3.44    2.80
  13  -1  -8   23.05    4.31
  13   1  -8   25.02    4.74
 -13   1   8   33.08    5.70
  13  -1  -8   13.46    5.21
  13   1  -9    6.69    4.53
  13   1  -9    7.65    5.25
  13  -1  -9    6.69    3.88
 -13   1   9    6.35    4.38
  13   1 -10    5.61    4.53
 -13   1  10    9.83    4.59
  13  -1 -10    2.16    3.88
  13   1 -11   -1.08    4.53
  13  -1 -11    3.02    3.67
  13  -1 -12   -3.89    5.40
  13  -1 -12    1.29    3.88
  13   1 -12    1.94    4.74
  13   1 -13    0.65    5.17
  13  -1 -13   17.05    7.55
  13  -1 -13    7.74    4.51
  13   1 -13   -3.68    6.49
  13   1 -14   14.26    7.13
  13   1 -14    9.03    6.02
  13  -1 -14    7.54    6.46
  13  -1 -14   15.86    5.57
  13  -1 -15   12.82    5.55
  13   1 -15   16.30    6.22
  13  -1 -15   21.05    8.59
  13   1 -15   -2.59    6.91
 -13  -2   1    5.66    4.35
 -13  -2   1    5.60    3.88
 -13  -2   1    7.85    3.05
  13  -2  -1   11.58    2.79
  13   2  -1    9.28    3.67
 -13   2   1    5.19    3.46
 -13   2   1    2.86    2.64
  13   2  -1   13.18    4.68
 -13   2   1    6.14    2.63
  13  -2  -1    7.30    2.79
 -13   2   1    9.52    4.11
  13  -2  -2   44.41    4.94
 -13   2   2  105.76    8.15
 -13   2   2   72.18    7.16
 -13   2   2  105.52    8.04
  13   2  -2   93.11    8.10
 -13  -2   2   91.75    7.56
  13  -2  -2   96.67    6.86
 -13  -2   2   99.85    7.83
  13   2  -2   97.79    8.19
 -13   2   2   80.95    5.93
  13  -2  -3   -7.52    2.58
 -13   2   3   12.09    3.74
  13   2  -3   12.47    4.95
 -13   2   3   10.90    3.70
  13   2  -3    9.18    4.48
 -13  -2   3   15.35    3.89
 -13  -2   3    9.79    4.57
  13  -2  -3   11.56    3.21
 -13   2   3   11.96    4.13
  13   2  -3   11.73    3.91
 -13   2   3   14.48    2.85
  13   2  -4   18.20    4.28
 -13  -2   4    8.70    5.00
  13  -2  -4   11.34    2.78
 -13   2   4   14.91    2.85
  13   2  -4   12.87    4.15
  13   2  -4   15.47    4.94
 -13  -2   4   12.56    3.90
 -13   2   4   15.51    4.59
 -13   2   5   10.54    3.51
 -13  -2   5    3.25    3.69
  13   2  -5   11.59    3.86
 -13   2   5    1.97    3.73
  13  -2  -5   13.27    2.78
 -13  -2   5    5.22    5.22
  13   2  -5    7.44    4.59
  13   2  -6   36.99    4.95
 -13  -2   6   33.01    4.78
 -13  -2   6   43.05    6.31
  13   2  -6   28.70    5.70
 -13   2   6   30.16    3.50
  13  -2  -6   46.08    4.29
  13  -2  -7   80.96    6.02
  13   2  -7   72.60    7.54
 -13  -2   7   80.82    8.48
  13   2  -7   59.82    8.11
 -13   2   7   83.48    8.12
  13  -2  -8   30.99    3.66
 -13  -2   8   28.02    5.21
  13   2  -8   33.22    5.61
  13   2  -8   26.49    7.01
 -13   2   8   39.40    5.48
  13  -2  -9   49.60    4.75
  13   2  -9   48.36    5.83
  13   2  -9   32.33    6.68
  13   2  -9   43.51    6.34
 -13   2  10   52.42    7.87
  13  -2 -10   56.55    5.83
  13   2 -10   58.75    7.13
 -13   2  11   78.52    9.61
  13  -2 -11   61.94    6.26
  13   2 -11   58.52    7.56
  13  -2 -12   10.13    4.09
  13   2 -12    3.88    6.69
  13  -2 -12    9.49    6.04
 -13   2  12    7.62    5.23
  13   2 -13  141.86   13.16
  13  -2 -13  140.23   14.87
  13  -2 -13  141.23   10.75
  13   2 -13  123.24   12.33
 -13   2  13  144.40   13.94
  13   2 -14    5.84    6.70
 -13   2  14    8.90    6.08
  13  -2 -14   -4.07    4.29
  13  -2 -14    6.66    6.02
  13   2 -14   -6.24    5.81
 -13  -3   1    3.66    3.01
  13   3  -1    4.04    4.04
  13   3  -1    1.94    4.53
 -13   3   1    3.94    1.97
 -13   3   1    4.76    3.46
 -13   3   1   -0.22    3.69
  13  -3  -1    4.29    2.15
 -13  -3   1    5.42    4.99
  13  -3  -2    9.46    2.36
  13   3  -2   12.92    5.17
 -13   3   2    7.59    4.12
  13   3  -2    7.68    3.84
 -13   3   2   15.39    3.90
 -13  -3   2    5.60    3.23
  13   3  -2   15.68    3.92
 -13  -3   2   16.04    4.55
  13   3  -3   -5.34    4.27
 -13   3   3   -1.09    3.91
 -13  -3   3    3.03    4.12
 -13   3   3    0.65    3.48
 -13  -3   3    1.73    3.88
  13   3  -3   -1.51    3.87
  13   3  -4   66.83    7.74
 -13   3   4   86.57    7.85
 -13  -3   4   64.35    7.15
 -13   3   4   61.26    6.98
 -13  -3   4   66.14    7.78
 -13   3   4   76.10    6.81
  13   3  -4   75.39    7.50
 -13  -3   5   19.28    5.42
  13   3  -5   15.14    4.17
 -13  -3   5   26.84    4.98
  13   3  -5   24.47    5.37
 -13   3   5   21.04    4.60
  13  -3  -5   20.03    2.58
  13   3  -6   20.86    5.38
  13   3  -6   20.18    4.61
 -13  -3   6   20.37    4.98
 -13  -3   6   15.38    4.98
  13   3  -7    5.60    4.96
 -13  -3   7   -0.87    4.12
  13  -3  -7    6.23    2.15
 -13  -3   7    2.38    5.19
  13   3  -7    5.48    4.38
  13  -3  -8   14.40    2.58
  13   3  -8   20.68    5.60
  13   3  -8    9.92    4.31
 -13  -3   8   20.16    4.99
 -13  -3   9   10.62    4.98
  13   3  -9   14.04    5.40
  13  -3  -9    9.91    2.80
  13   3 -10    0.65    4.10
  13  -3 -10   -3.24    2.59
  13   3 -11   20.52    5.40
  13  -3 -11   17.50    3.24
 -13   3  11   16.99    5.88
  13   3 -12    3.24    6.05
  13  -3 -12    6.26    3.45
 -13   3  12    8.05    5.66
  13  -3 -12   12.93    6.25
 -13   3  13   50.40    8.69
  13   3 -13   47.91    7.34
  13  -3 -13   35.75    4.52
  13  -3 -13   36.12    9.24
  13   3 -14    7.34    5.40
 -13   3  14   11.28    6.29
  13   3 -14   12.29    6.90
  13  -3 -14   -3.64    6.43
  13  -3 -14    5.15    3.65
 -13   4   1   32.38    5.22
 -13   4   1   33.94    4.38
 -13   4   1   33.99    4.98
  13   4  -1   33.60    6.46
 -13  -4   1   32.81    5.40
  13   4  -1   32.78    5.53
 -13  -4   1   37.98    6.22
  13   4  -2   37.66    5.81
 -13  -4   2   37.19    6.23
 -13   4   2   36.06    5.65
 -13  -4   2   39.49    5.83
  13   4  -2   41.38    5.55
 -13   4   2   48.35    6.51
 -13   4   2   36.13    4.60
 -13   4   3   -1.74    4.57
 -13   4   3   -4.13    3.91
 -13   4   3    0.44    3.06
 -13  -4   3   -1.29    4.32
 -13  -4   3    0.65    4.31
  13   4  -3    6.20    4.70
  13   4  -3    1.51    5.59
 -13   4   4    0.44    3.92
 -13   4   4   -1.09    3.06
 -13  -4   4    1.29    4.53
 -13  -4   4    5.61    4.96
  13   4  -4    3.43    5.14
  13   4  -4   -4.73    4.51
 -13  -4   5   64.72    7.34
  13   4  -5   75.12    7.51
 -13  -4   5   65.03    8.43
 -13   4   5   71.66    7.65
 -13  -4   6    7.11    5.39
  13   4  -6    4.16    5.04
 -13  -4   6    5.19    3.89
  13   4  -6   10.54    4.52
  13   4  -7   30.82    5.90
  13   4  -7   60.31    7.11
 -13  -4   7   44.37    7.14
  13   4  -8    1.08    4.31
 -13  -4   8    0.43    4.11
 -13   4   8    4.15    4.15
 -13  -4   9   27.05    6.28
 -13   4   9   36.63    6.33
  13   4  -9   42.31    6.91
  13   4 -10    4.54    4.54
 -13   4  10    3.05    4.79
  13   4 -11  108.23   10.59
  13   4 -12   26.57    7.34
  13  -4 -12   25.81    8.17
 -13   4  12   14.99    6.30
 -13   4  13    7.81    6.29
  13  -4 -13   23.82    7.30
  13   4 -13   15.33    6.91
 -13   5   1   15.93    3.71
  13   5  -1   15.26    5.37
  13   5  -1   23.41    5.32
 -13  -5   1   13.96    4.73
 -13   5   1    8.28    5.01
 -13  -5   1   11.56    4.28
 -13   5   1   18.01    4.56
 -13   5   2   -0.43    4.78
 -13  -5   2    5.58    3.87
 -13  -5   2    3.43    4.93
  13   5  -2   -3.22    4.73
  13   5  -2    1.71    4.26
 -13  -5   3   21.92    5.80
 -13  -5   3   18.26    4.94
 -13   5   3   17.02    4.15
  13   5  -3   16.24    5.77
  13   5  -3   16.75    5.58
 -13   5   3   12.40    4.57
 -13  -5   4   -0.65    3.88
  13   5  -4    0.00    4.50
 -13   5   4   -1.31    4.14
 -13   5   4   -5.46    3.71
 -13  -5   5    7.98    5.18
  13   5  -5    4.72    4.72
 -13   5   5   -2.18    5.02
 -13   5   6    1.31    4.60
  13   5  -6    0.86    5.37
 -13  -5   6    3.02    4.97
 -13   5   6   -0.87    3.71
  13   5  -7   10.33    4.95
 -13  -5   7   14.69    5.83
 -13   5   7    5.67    4.36
 -13  -5   8   -4.11    4.32
  13   5  -8    1.29    4.74
 -13   5   8    7.62    4.57
  13   5  -9   21.57    5.61
 -13   5   9   13.06    5.22
 -13  -5   9   16.43    6.27
 -13  -5  10   -1.94    5.62
 -13   5  10    1.30    4.78
  13   5 -10    5.18    6.26
  13   5 -11   24.18    6.91
 -13   5  11    4.78    5.21
  13   5 -12    8.85    5.61
  13  -5 -12    5.58    6.66
 -13   5  12    8.89    6.07
 -13   6   1   38.74    6.53
 -13  -6   1   30.34    6.84
  13   6  -1   43.40    7.02
 -13  -6   2   -2.14    4.07
  13   6  -2    5.97    4.69
 -13   6   2   -3.92    4.14
 -13   6   2    0.00    3.70
 -13  -6   3   13.30    4.72
  13   6  -3   19.64    5.34
 -13   6   3   21.14    5.45
  13   6  -4    6.20    5.78
 -13   6   4    4.36    4.80
 -13  -6   4    0.64    5.16
 -13   6   4    7.40    4.79
 -13   6   5    1.97    4.59
  13   6  -5   -5.36    4.93
 -13  -6   5    0.86    4.30
  13   6  -6   -0.86    4.72
 -13   6   6    5.92    5.92
 -13  -6   6    3.66    4.53
 -13   6   6   -7.83    4.35
  13   6  -7    0.64    6.23
 -13  -6   7    8.63    5.82
  13   6  -8   21.96    5.60
 -13  -6   8    4.75    5.83
 -13   6   8    8.47    4.78
  13   6  -9   24.56    6.25
 -13  -6   9   11.44    6.69
 -13   6  10   66.17   10.63
 -13  -6  10   81.60   11.87
  13   6 -10   99.18   10.35
  13   6 -11   26.96    7.98
 -13  -6  11   35.81    8.41
 -13   7   1   27.79    6.08
 -13  -7   1   27.08    5.97
  13   7  -1   39.96    7.01
 -13   7   1   27.07    6.33
  13   7  -2   14.26    6.60
 -13  -7   2    2.56    5.13
 -13   7   2    3.26    3.91
 -13   7   2   10.04    5.02
 -13   7   3   75.36    8.91
 -13  -7   3   65.93    9.21
  13   7  -3   88.29    9.81
 -13   7   3   91.93    9.83
 -13  -7   4    2.79    4.72
 -13   7   4   11.15    5.25
  13   7  -4    4.91    5.34
 -13   7   5   18.02    5.65
 -13  -7   5   27.28    6.66
  13   7  -5   17.55    5.99
 -13   7   5   23.43    7.01
  13   7  -6    2.57    5.36
 -13   7   6    0.43    4.56
 -13  -7   6   -0.65    4.95
 -13   7   6    4.17    5.26
  13   7  -7    6.65    5.58
 -13   7   7   -1.98    6.60
 -13  -7   7    4.52    5.17
 -13   7   7   12.59    5.43
  13   7  -8    4.94    5.37
 -13  -7   8    4.53    5.39
 -13   7   8    1.95    5.21
 -13  -7   9    5.18    5.61
  13   7  -9   -4.30    5.38
  13   8  -1   35.45    7.22
 -13  -8   1   35.11    7.24
 -13   8   1   34.13    7.00
  13   8  -2   31.89    7.87
 -13   8   2   27.56    7.66
 -13   8   2   11.92    5.20
 -13  -8   2   25.80    7.25
 -13   8   3    0.43    4.77
 -13  -8   3    2.56    5.34
  13   8  -3    0.00    5.75
 -13   8   3   -7.88    5.25
 -13  -8   4    7.49    5.56
 -13   8   4    8.54    5.69
  13   8  -4   -0.43    5.12
 -13   8   5    5.86    4.99
  13   8  -5    6.84    5.55
 -13   8   5   15.79    5.70
 -13  -8   5    5.57    5.79
  13   8  -6   11.12    6.42
 -13   8   6   -2.42    6.15
 -13  -8   6    3.22    5.58
 -13   8   6    5.42    5.20
 -13  -8   7    6.02    6.02
 -13   8   7    7.48    7.48
  13   8  -7    2.57    6.00
 -13  -9   1    3.40    6.37
 -13   9   1    4.98    4.98
 -13   9   1    6.14    5.70
  13   9  -1    7.42    6.57
 -13   9   2   23.22    7.23
  13   9  -2   34.58    7.43
 -13   9   2   26.21    6.28
 -13  -9   2   28.72    7.23
  12   0  -1   -0.87    3.03
 -12   0   1    3.75    2.87
  12   0  -1   -3.62    2.98
 -12   0   1   -2.17    2.39
 -12   0   1   -3.52    4.40
 -12   0   1   -0.87    2.39
 -12   0   2    6.58    3.95
 -12   0   2    8.96    2.84
  12   0  -2   11.43    3.24
 -12   0   2   14.12    3.04
 -12   0   2   16.54    3.31
  12   0  -2   11.52    3.41
  12   0  -3   -3.85    2.78
 -12   0   3    4.19    2.87
 -12   0   3    4.40    3.08
 -12   0   3   -0.88    4.60
  12   0  -3    0.00    3.02
 -12   0   3   -0.65    2.61
  12   0  -4    1.73    3.46
 -12   0   4   -0.22    4.16
  12   0  -4    1.94    3.01
  12   0  -4   -0.21    2.79
 -12   0   4    2.64    2.87
 -12   0   4   -1.74    2.62
  12   0  -5    2.80    2.58
  12   0  -5    2.58    3.01
  12   0  -5    0.65    3.91
 -12   0   5   -6.12    3.06
 -12   0   5    0.22    2.86
 -12   0   5    1.09    4.60
 -12   0   6   53.56    5.25
 -12   0   6   55.59    6.79
 -12   0   6   48.90    4.85
  12   0  -6   46.27    6.33
  12   0  -6   52.58    5.17
  12   0  -6   47.80    4.74
 -12   0   7   -3.50    2.84
 -12   0   7   -0.22    3.30
  12   0  -7    5.69    3.94
  12   0  -7   -0.86    3.24
  12   0  -7   -5.61    4.31
 -12   0   8   80.59    6.56
  12   0  -8   80.55    6.48
  12   0  -8   71.84    8.32
  12   0  -9    2.16    4.11
  12   0  -9   -7.67    5.04
 -12   0   9    0.00    3.71
  12   0  -9    5.40    4.32
  12   0 -10  256.54   15.58
  12   0 -10  177.12   14.68
  12   0 -10  265.26   14.26
  12   0 -11   -3.24    3.89
  12   0 -11   -1.73    6.06
  12   0 -12  144.64   11.00
  12   0 -12  137.27   11.89
  12   0 -13   -0.43    4.52
  12   0 -13   -2.37    4.75
  12   0 -14    1.08    6.03
  12   0 -14   -3.44    4.51
  12   0 -15    1.93    5.59
  12   0 -15   -8.79    4.72
  12   0 -16   48.34    7.49
  12   0 -16   44.76    8.78
 -12   1   1   19.84    3.09
 -12   1   1   21.90    3.10
 -12   1   1   23.41    3.69
  12   1  -1   18.33    4.05
 -12  -1   1   16.16    3.06
 -12  -1   1   21.28    4.83
 -12  -1   1   21.63    3.75
 -12   1   1   21.95    4.13
  12   1  -1   23.60    4.11
 -12   1   1   22.87    3.27
  12  -1  -1   25.38    3.63
  12  -1  -1   20.93    3.24
 -12  -1   1   22.30    3.46
 -12   1   1   25.53    5.06
 -12   1   2    9.59    2.83
 -12  -1   2    8.46    3.25
 -12   1   2    3.93    3.06
 -12  -1   2    4.60    4.38
 -12   1   2    8.15    2.86
  12   1  -2    6.62    3.63
 -12   1   2    5.01    3.05
  12  -1  -2   11.20    2.80
  12  -1  -2    9.81    2.99
 -12   1   2    7.03    3.96
 -12  -1   2    7.06    3.75
  12   1  -2    8.64    3.46
 -12   1   3    6.76    2.62
  12   1  -3    0.00    3.67
  12  -1  -3    4.91    2.56
 -12  -1   3    6.56    3.72
  12   1  -3    6.95    3.26
  12  -1  -3    4.74    3.01
 -12  -1   3    3.97    3.09
 -12   1   3    9.47    2.86
 -12   1   3    3.94    3.06
 -12   1   3   -0.88    4.17
 -12  -1   3    0.43    3.04
  12   1  -3    3.85    3.42
 -12   1   3    2.87    3.09
  12   1  -4   29.82    4.29
 -12  -1   4   23.60    3.97
  12   1  -4   26.06    4.52
 -12   1   4   27.52    3.52
 -12   1   4   19.86    3.97
 -12   1   4   20.32    3.06
 -12   1   4   18.26    4.18
  12  -1  -4   25.65    3.88
 -12  -1   4   22.95    5.03
  12  -1  -4   20.11    3.42
 -12  -1   4   19.80    3.70
  12   1  -4   19.42    4.15
 -12  -1   5    1.99    2.65
 -12  -1   5    5.24    4.59
  12   1  -5    2.37    3.23
  12   1  -5    5.16    3.44
 -12   1   5    6.17    3.75
 -12   1   5    6.85    3.32
  12  -1  -5    8.79    3.00
 -12   1   5    6.57    2.63
  12   1  -5    3.07    3.29
 -12   1   5    5.50    3.08
 -12  -1   5    5.23    3.49
  12   1  -6    1.51    3.66
 -12   1   6   -0.88    2.86
 -12   1   6    0.44    2.86
  12   1  -6    0.22    3.95
 -12   1   6   -0.44    3.33
  12   1  -6    0.43    2.80
 -12  -1   6    0.00    2.83
  12  -1  -6    1.51    3.01
 -12   1   6    1.97    2.63
  12  -1  -6   -1.73    3.02
 -12  -1   6    5.02    4.58
 -12   1   7    4.39    2.85
 -12   1   7    0.44    3.08
 -12  -1   7   -2.18    4.58
  12   1  -7    2.37    3.44
 -12   1   7    1.98    2.85
  12   1  -7    1.32    3.74
 -12  -1   7    0.65    3.05
  12  -1  -7    6.70    3.02
  12   1  -7   -0.43    3.67
  12  -1  -7    2.80    3.23
  12  -1  -8   66.49    5.40
 -12   1   8   86.21    7.27
 -12  -1   8   70.10    6.97
 -12   1   8   62.04    5.70
  12   1  -8   52.73    6.15
  12   1  -8   64.57    7.34
  12  -1  -8   65.18    7.20
  12   1  -8   60.92    5.62
 -12  -1   8   74.92    6.10
  12   1  -9    9.94    4.11
  12   1  -9    1.76    4.39
  12   1  -9   -2.59    5.40
 -12  -1   9   -1.09    3.91
  12  -1  -9   -0.43    2.81
 -12   1   9    5.27    3.73
 -12   1   9    0.66    3.28
  12  -1  -9    6.55    4.80
 -12   1  10  127.48    9.46
  12   1 -10   79.79    8.77
  12  -1 -10  117.92    8.64
  12   1 -10   93.73    9.29
  12   1 -10  125.77    9.30
 -12  -1  10  110.62    9.77
  12  -1 -10  119.36   10.38
 -12   1  11   -1.10    3.94
  12   1 -11    1.51    3.46
  12  -1 -11    5.84    4.97
  12  -1 -11   -0.43    4.10
  12   1 -11   -1.08    5.62
  12  -1 -12   68.70    6.46
  12   1 -12   69.65    8.22
  12  -1 -12   61.97    8.21
  12   1 -12   61.72    7.55
  12   1 -13   43.10    6.47
  12   1 -13   27.67    7.13
 -12   1  13   24.91    6.34
  12  -1 -13   38.36    7.97
  12  -1 -13   43.62    6.02
  12   1 -14   32.16    6.26
  12   1 -14   41.96    6.89
  12  -1 -14   29.58    5.36
  12  -1 -14   26.22    6.45
  12  -1 -15   19.28    7.28
  12  -1 -15   14.75    4.92
  12   1 -15   23.69    7.54
  12   1 -15   15.04    6.45
  12   1 -16   16.97    7.09
  12  -1 -16    7.04    5.12
  12  -1 -16    7.47    7.47
  12   1 -16   10.94    4.50
 -12   2   1    0.88    2.43
  12   2  -1   -1.30    2.82
 -12   2   1    1.30    2.82
  12   2  -1    0.00    2.38
 -12  -2   1    0.44    3.72
 -12   2   1    0.00    3.47
  12  -2  -1   -2.79    2.57
 -12  -2   1   -0.65    3.24
  12   2  -1   -7.68    4.05
  12  -2  -1    6.24    2.80
 -12   2   1    2.20    2.20
  12   2  -2  118.23    8.43
 -12   2   2  122.19    7.40
 -12  -2   2  124.87    8.23
  12  -2  -2   82.26    6.25
 -12   2   2  107.29    6.58
  12   2  -2  105.00    7.63
  12  -2  -2  106.04    6.86
  12   2  -2  110.31    8.13
 -12   2   2  100.18    7.39
 -12  -2   2  116.82    7.65
 -12   2   2  107.93    6.16
 -12   2   3    9.38    3.71
 -12   2   3   11.43    2.64
  12  -2  -3   -4.31    2.16
  12  -2  -3    8.99    2.57
  12   2  -3   16.07    3.86
 -12  -2   3   12.36    3.90
 -12   2   3    9.41    2.41
 -12  -2   3   14.18    3.93
 -12   2   3   14.84    3.71
  12   2  -3   10.74    3.51
  12   2  -3   12.30    4.10
  12   2  -4  141.71    9.45
  12   2  -4  153.24   10.12
  12  -2  -4  138.89    7.92
 -12   2   4  163.05    9.28
 -12  -2   4  143.96    9.56
  12   2  -4  142.66   10.13
 -12  -2   4  141.44    9.59
 -12   2   4  146.79    8.12
 -12   2   4  149.63   10.31
 -12   2   4  150.95    8.15
  12   2  -5   79.66    7.54
 -12   2   5   81.69    7.06
 -12   2   5   73.73    5.27
 -12  -2   5   84.49    7.41
 -12   2   5   71.96    7.49
 -12  -2   5   73.69    6.09
  12   2  -5   67.83    7.49
 -12   2   5   82.29    5.06
  12  -2  -5   72.20    5.36
  12   2  -5   75.30    6.89
 -12   2   6   55.41    4.60
 -12   2   6   53.24    5.75
  12  -2  -6   54.54    4.30
 -12   2   6   63.81    5.73
 -12  -2   6   63.53    6.09
  12   2  -6   71.86    6.89
  12   2  -6   53.54    5.73
  12   2  -6   65.31    6.04
  12  -2  -6   22.06    3.89
 -12   2   6   64.86    4.62
 -12  -2   6   59.81    6.09
  12   2  -7   23.66    4.73
  12   2  -7   12.77    4.18
  12   2  -7   13.38    3.88
 -12  -2   7   12.83    4.13
  12   2  -7    9.71    4.53
 -12   2   7   12.75    3.74
 -12  -2   7   13.25    4.78
  12  -2  -7   10.76    2.58
 -12   2   7   -1.33    5.10
 -12  -2   8   81.96    7.38
  12   2  -8   85.77    8.36
  12   2  -8   85.33    7.56
 -12  -2   8  101.72    7.83
  12   2  -8   94.60    7.74
 -12   2   8  102.58    8.14
  12   2  -8   81.38    7.99
  12  -2  -8   73.80    5.61
  12   2  -9    6.59    4.61
 -12  -2   9   -6.51    3.91
 -12   2   9   -4.61    3.73
  12  -2  -9    0.00    2.81
  12   2  -9    3.45    5.18
  12   2  -9    5.19    3.89
  12   2  -9    1.07    5.16
  12   2 -10    9.64    5.26
  12  -2 -10   12.75    3.46
 -12   2  10   14.36    3.48
  12   2 -10   16.39    6.04
  12   2 -10   13.19    4.97
 -12  -2  10   12.78    4.55
 -12   2  10    8.33    4.60
  12   2 -11   12.10    5.40
  12  -2 -11   11.00    3.45
 -12   2  11   19.70    5.04
  12   2 -11   16.86    4.32
 -12  -2  11   12.32    4.11
  12  -2 -11   20.30    6.69
  12   2 -12   -0.65    4.97
  12   2 -12    0.22    5.19
  12  -2 -12    4.74    3.23
  12  -2 -12    5.82    5.39
 -12   2  12    1.31    4.59
 -12  -2  12   -0.86    4.53
  12  -2 -13   -2.15    3.86
  12  -2 -13    2.58    6.67
  12   2 -13    5.19    5.41
 -12   2  13    0.44    5.46
  12   2 -13    4.75    5.18
  12   2 -14   21.17    6.70
 -12   2  14   19.61    6.10
  12   2 -14   15.73    5.82
  12  -2 -14    6.22    5.79
  12  -2 -14   19.69    4.71
  12   2 -15   46.18    8.20
  12  -2 -15   41.80    6.40
  12   2 -15   47.14    7.75
  12  -2 -15   47.21    7.91
 -12   2  15   47.20    8.27
  12   2 -16   -4.73    6.23
  12  -2 -16    1.91    4.25
  12  -2 -16    1.49    7.66
 -12   2  16    1.52    6.30
  12   2 -16   -7.75    6.25
 -12   3   1    8.24    3.90
 -12   3   1    3.07    1.76
 -12  -3   1    7.41    3.92
  12   3  -1    3.94    2.41
  12  -3  -1    6.46    2.15
  12   3  -1    8.22    4.33
  12   3  -1   -2.56    3.63
 -12   3   1    4.13    3.26
 -12  -3   1    4.31    3.45
 -12  -3   2    3.89    3.67
 -12   3   2    1.30    4.13
 -12   3   2    3.91    3.48
 -12   3   2    3.08    2.86
  12   3  -2    4.75    4.32
  12   3  -2    9.84    4.28
  12   3  -2   10.34    3.08
  12  -3  -2    6.05    1.95
 -12  -3   2    8.48    4.13
 -12  -3   3    1.30    3.69
  12   3  -3   -1.07    3.43
 -12   3   3   -1.54    2.64
 -12   3   3    0.22    4.14
 -12   3   3   -0.44    3.27
 -12  -3   3   -1.08    3.68
  12   3  -3   -0.86    4.10
 -12   3   4    0.87    4.15
  12   3  -4    2.15    3.65
  12   3  -4   -0.43    4.53
 -12  -3   4   -5.86    3.91
 -12   3   4    2.42    2.86
 -12  -3   4   -1.95    3.03
 -12   3   4    1.53    3.50
  12  -3  -5    3.87    1.94
  12   3  -5   -0.88    3.53
  12   3  -5   -2.37    4.52
 -12   3   5    0.44    4.17
 -12  -3   5    0.22    3.69
 -12   3   5   -1.10    2.86
  12   3  -5    3.66    4.52
 -12  -3   5  -12.36    4.77
 -12   3   6   77.91    8.15
  12   3  -6  104.31    7.54
 -12  -3   6   95.08    8.69
  12   3  -6   93.16    9.04
 -12  -3   6  102.26    8.02
  12   3  -6   91.02    7.50
 -12   3   6   94.62    7.91
  12  -3  -6   83.32    5.16
  12  -3  -7  105.32    6.24
  12   3  -7  128.61    8.85
 -12  -3   7  145.25   10.64
  12   3  -7  108.92   10.13
 -12   3   7  130.10    9.67
  12   3  -7  121.05   11.18
  12   3  -7  128.97    9.92
 -12  -3   7  134.74    9.52
  12   3  -8   28.55    5.05
  12  -3  -8   25.86    3.02
  12   3  -8   26.54    5.83
  12   3  -8   24.28    5.16
 -12  -3   8   31.90    5.64
  12   3  -8   30.67    5.83
 -12   3   9  130.97   10.09
  12  -3  -9  112.96    6.92
  12   3  -9  130.56    8.81
 -12  -3   9  132.27    9.76
  12   3  -9   99.72    9.21
  12   3  -9  126.43    9.73
  12   3  -9  111.90   10.14
 -12   3  10   17.94    4.81
  12   3 -10   13.35    5.60
  12  -3 -10   12.73    6.48
  12  -3 -10   12.54    2.59
 -12  -3  10   16.89    5.20
  12   3 -10   16.65    5.62
 -12   3  11  119.54   11.81
  12   3 -11  145.04   10.81
  12  -3 -11  121.84    7.78
  12   3 -11  110.41   10.32
  12  -3 -11  112.77   11.00
 -12  -3  11  117.35   10.38
 -12   3  12   14.19    5.24
  12   3 -12   16.41    5.83
  12  -3 -12   10.55    6.89
  12   3 -12   11.02    6.05
 -12  -3  12    9.92    4.96
  12  -3 -12    8.41    3.45
  12  -3 -13   31.99    7.94
  12   3 -13   41.67    7.13
  12  -3 -13   33.51    4.73
  12   3 -13   20.30    6.26
  12  -3 -14    6.85    7.70
 -12   3  14    5.88    5.88
  12  -3 -14    3.64    3.85
  12   3 -14    1.73    6.05
  12   3 -14   -1.73    5.82
  12  -3 -15   -9.16    5.75
  12   3 -15   -1.94    5.60
  12  -3 -15    6.39    4.47
 -12   3  15   -5.65    5.65
  12   3 -15   -0.43    6.91
  12   3 -16    0.22    6.67
 -12   3  16    1.08    6.72
  12   3 -16    2.80    6.25
  12  -3 -16    8.27    4.66
  12  -3 -16    5.52    6.37
 -12   4   1   10.21    3.91
  12   4  -1    9.27    2.87
 -12   4   1    5.23    3.70
  12   4  -1    2.56    4.06
 -12  -4   1    5.38    4.52
 -12  -4   1   10.62    4.34
  12   4  -1   13.83    4.76
 -12  -4   2   13.64    3.68
  12   4  -2   14.34    4.28
 -12  -4   2   10.35    3.67
 -12   4   2    7.83    3.92
 -12   4   2   10.00    3.91
  12   4  -2   17.01    3.53
 -12   4   2   17.73    3.28
  12   4  -2   11.23    4.32
 -12  -4   3    3.02    3.46
 -12   4   3    1.96    4.14
 -12  -4   3   11.46    4.33
  12   4  -3    2.14    3.64
  12   4  -3    1.73    3.67
  12   4  -3   -0.22    3.53
 -12   4   3    5.23    3.70
 -12   4   4   67.65    6.14
  12   4  -4   50.72    6.84
 -12  -4   4   67.48    6.27
 -12  -4   4   71.75    6.05
  12   4  -4   75.17    7.30
 -12   4   4   70.31    6.34
  12   4  -4   68.75    7.33
 -12   4   4   46.70    6.77
 -12  -4   5   41.14    5.41
 -12  -4   5   50.09    5.83
  12   4  -5   52.70    6.02
  12   4  -5   43.06    6.89
 -12   4   5   60.22    5.70
 -12   4   6    0.44    3.06
  12   4  -6    4.95    4.30
 -12  -4   6   -1.73    3.47
  12   4  -6    3.66    3.88
 -12  -4   6    1.08    4.53
  12   4  -6    0.65    3.88
  12   4  -7  184.43   13.55
  12   4  -7  185.19   12.72
  12   4  -7  151.77   11.42
 -12   4   7  196.00   13.80
  12   4  -7  205.12   11.87
 -12  -4   7  201.83   14.53
  12   4  -8   -6.47    4.31
 -12  -4   8    2.60    4.99
  12   4  -8    0.00    4.60
  12   4  -8    0.86    4.73
 -12   4   8   -7.43    3.72
  12   4  -8    1.94    4.32
  12   4  -9   34.03    5.60
  12   4  -9   30.46    6.26
  12   4  -9   27.47    7.08
 -12  -4   9   35.31    6.28
  12   4  -9   24.25    6.34
 -12   4   9   30.37    5.24
  12   4 -10   -2.36    5.37
  12  -4 -10    0.65    1.73
  12   4 -10   -3.67    4.32
 -12  -4  10   -6.49    4.11
  12  -4 -10    0.65    5.17
 -12  -4  11   -3.24    4.11
  12  -4 -11    0.22    2.16
 -12   4  11   -0.65    4.58
  12   4 -11   -0.86    4.54
  12  -4 -11   -9.04    6.68
  12  -4 -12    0.64    6.88
  12   4 -12    4.32    4.97
 -12  -4  12    6.47    4.75
  12  -4 -12    1.51    2.59
 -12   4  12   -1.31    5.23
 -12  -4  13   -0.43    5.60
  12   4 -13    3.89    4.97
  12  -4 -13    6.25    2.80
 -12   4  13    8.05    5.66
  12   4 -13    4.74    5.60
  12  -4 -13    2.57    7.93
  12  -4 -14   -2.14    5.98
  12  -4 -14    1.07    3.43
 -12   4  14   -4.34    5.65
  12   4 -14   -8.84    5.61
  12   4 -14    0.86    6.69
  12   4 -15   -2.37    5.82
  12  -4 -15    8.10    3.84
  12   4 -15    0.00    6.47
  12  -4 -15    1.28    7.87
 -12   5   1    9.59    4.58
 -12  -5   1    6.04    3.45
 -12   5   1    4.37    4.15
  12   5  -1    3.45    4.10
 -12  -5   1   -0.21    4.30
 -12   5   1   -0.22    2.62
  12   5  -1   -4.27    3.63
  12   5  -2   56.16    5.95
 -12   5   2   77.15    6.54
 -12   5   2   46.43    5.89
 -12  -5   2   73.61    7.53
 -12  -5   2   67.42    6.25
  12   5  -2   63.83    7.76
  12   5  -2   73.81    7.06
 -12  -5   3   21.56    5.39
  12   5  -3   26.36    5.57
 -12  -5   3   18.08    4.52
 -12   5   3   12.86    4.36
 -12   5   3   35.13    5.02
  12   5  -3   30.17    5.17
  12   5  -4   -6.44    4.94
 -12   5   4   -3.71    3.27
  12   5  -4    0.22    4.74
 -12  -5   4    0.65    3.87
 -12  -5   4    5.61    4.53
 -12   5   4    2.40    4.15
  12   5  -5   12.47    4.94
 -12  -5   5    3.89    3.67
 -12   5   5    5.70    4.16
 -12   5   5    8.73    3.71
  12   5  -5    4.82    3.94
  12   5  -5    4.73    4.52
 -12  -5   5    6.02    3.44
 -12   5   6    9.88    5.27
  12   5  -6    5.81    4.73
 -12  -5   6    0.87    3.68
  12   5  -6    6.89    4.31
  12   5  -6    6.78    4.37
 -12   5   6    5.67    3.71
  12   5  -7    4.58    4.58
 -12   5   7    1.53    3.93
  12   5  -7    5.17    5.39
 -12  -5   7    4.76    5.41
  12   5  -7   -3.44    6.02
  12   5  -8   21.57    5.18
  12   5  -8   22.97    6.01
 -12  -5   8   17.32    5.85
 -12  -5   9   43.51    6.28
 -12   5   9   42.48    6.32
  12   5  -9   28.53    6.22
  12   5  -9   30.43    5.83
 -12   5  10   -1.74    4.57
 -12  -5  10    3.24    4.76
  12   5 -10    4.53    4.75
  12  -5 -10    5.60    6.67
 -12  -5  11   83.63    9.73
  12   5 -11   99.12    9.72
 -12   5  11   73.31   10.23
  12  -5 -11   74.63    9.03
 -12  -5  12   23.52    6.04
  12   5 -12   34.98    6.91
 -12   5  12   27.60    6.52
  12  -5 -12   35.20    8.59
  12  -5 -13   48.38    8.35
  12   5 -13   50.72    8.85
 -12   5  13   29.96    7.17
 -12  -5  13   42.43    7.97
 -12   5  14    7.59    6.29
  12   5 -14    3.24    5.82
 -12  -5  14   10.10    5.59
  12  -5 -14    8.11    7.89
  12   6  -1    9.69    4.74
 -12   6   1    6.30    4.13
 -12  -6   1    9.65    4.07
 -12   6   1    6.99    4.37
 -12  -6   1    5.15    3.43
  12   6  -1    1.28    4.06
  12   6  -2    2.57    4.28
 -12  -6   2   11.14    3.86
 -12   6   2   17.04    4.59
 -12  -6   2   10.74    4.51
  12   6  -2   12.27    4.95
 -12   6   3   12.24    5.03
  12   6  -3    6.64    4.50
 -12  -6   3    9.04    4.09
 -12  -6   3    7.50    3.64
 -12   6   3    7.61    3.70
  12   6  -3    6.03    4.73
 -12   6   4   27.40    4.79
  12   6  -4   23.59    6.22
  12   6  -4   17.42    5.81
 -12  -6   4   22.85    5.60
 -12   6   4   31.08    5.25
 -12   6   5   35.23    5.44
  12   6  -5   36.12    7.31
 -12  -6   5   35.18    5.83
 -12   6   5   38.59    5.70
  12   6  -5   32.86    5.44
  12   6  -5   33.28    5.58
  12   6  -6   -0.22    4.57
 -12  -6   6    0.22    5.40
  12   6  -6    7.95    6.02
  12   6  -6    3.87    5.59
 -12   6   6    7.03    4.62
 -12   6   7   84.81    9.14
 -12  -6   7   96.64    9.30
 -12   6   7  102.02    9.70
  12   6  -7   91.69    8.61
  12   6  -7   68.50    8.81
  12   6  -8   16.37    5.39
 -12  -6   8   13.19    5.41
 -12   6   8   15.44    5.00
 -12  -6   9   -0.22    5.84
  12   6  -9    4.31    6.04
 -12  -6  10   15.35    6.70
  12   6 -10   21.35    6.90
 -12   6  10   21.07    6.30
 -12   6  11    1.52    4.99
 -12  -6  11    2.59    4.97
  12  -6 -11    6.87    6.23
  12   6 -11    1.94    5.61
 -12  -6  12   -8.63    5.39
  12  -6 -12    0.21    7.72
  12   6 -12    5.61    5.39
  12   6 -13    0.22    6.90
 -12  -6  13  -11.20    7.11
  12  -6 -13   -0.86    6.63
 -12   6  13    0.43    6.07
  12   7  -1   32.21    7.25
 -12   7   1   32.87    7.01
 -12  -7   1   38.10    7.06
 -12   7   1   45.75    5.64
 -12  -7   2    0.21    4.50
  12   7  -2    2.78    4.70
 -12   7   2   -2.39    3.69
 -12   7   2    5.04    4.60
 -12   7   3   56.74    7.67
 -12   7   3   62.27    6.95
  12   7  -3   64.37    7.06
 -12  -7   3   63.15    8.16
 -12   7   4   -3.04    4.56
  12   7  -4    1.71    4.28
 -12  -7   4    0.00    4.09
 -12   7   4   -6.14    4.39
 -12  -7   5   -3.45    5.17
 -12   7   5    4.83    4.61
  12   7  -5   -0.64    4.50
 -12   7   5    3.69    4.34
  12   7  -6   -5.80    4.72
 -12  -7   6   -1.08    4.53
 -12   7   6   -0.22    5.72
 -12   7   6    1.52    4.12
 -12   7   7   13.46    4.99
 -12  -7   7    3.67    5.18
  12   7  -7    5.80    4.94
 -12   7   7    9.48    5.73
  12   7  -8   26.66    6.24
 -12   7   8   30.38    6.29
 -12  -7   8   28.51    6.48
  12   7  -9    9.90    5.38
 -12  -7   9    4.54    5.40
  12   7 -10   51.01    7.96
 -12  -7  10   63.07    9.07
 -12   7  10   50.96    8.89
  12   7 -11    3.66    5.60
 -12  -7  11    5.61    5.83
 -12   7  11    8.24    5.85
  12  -7 -11    4.08    6.65
 -12  -7  12   37.31   10.14
  12  -7 -12   61.29    9.64
  12   7 -12   71.04   10.12
 -12  -8   1   22.73    4.24
 -12   8   1   21.08    5.71
  12   8  -1   25.14    6.60
 -12  -8   1   13.03    6.41
 -12   8   1   20.37    4.98
 -12   8   2    2.41    4.61
 -12  -8   2   -1.79    3.81
 -12   8   2    0.65    4.12
  12   8  -2    0.21    4.90
 -12  -8   2    1.71    4.71
 -12   8   3   24.71    4.99
  12   8  -3   19.00    5.76
 -12   8   3   28.10    6.59
 -12  -8   3   24.23    6.00
 -12   8   4   10.41    4.77
 -12   8   4    0.88    6.37
  12   8  -4    3.21    5.13
 -12  -8   4    3.01    6.01
  12   8  -5   10.06    5.56
 -12  -8   5    9.03    5.38
 -12   8   5   10.11    5.28
 -12   8   5   12.36    4.99
 -12   8   6    9.91    6.83
  12   8  -6   14.57    5.57
 -12  -8   6   14.86    5.38
 -12   8   7   19.86    6.40
 -12   8   7   10.41    5.20
  12   8  -7    9.65    5.58
 -12  -8   7   12.72    5.60
 -12  -8   8   41.85    7.55
 -12   8   8   38.15    6.94
 -12   8   8   39.81    8.18
  12   8  -8   32.40    6.87
  12   8  -9    3.86    5.58
 -12  -8   9    4.32    5.61
 -12   8   9   12.57    5.85
 -12  -8  10   10.36    6.47
  12   8 -10   10.52    6.23
 -12   8  10   12.35    6.50
 -12   9   1    3.30    5.28
  12   9  -1   12.12    5.74
 -12   9   1   15.17    4.98
 -12  -9   1    6.82    4.90
 -12   9   2   27.69    6.59
 -12   9   2   17.12    5.20
  12   9  -2   29.38    8.09
 -12  -9   2   20.93    7.05
 -12   9   3   -1.73    4.34
 -12   9   3   -1.98    6.37
 -12  -9   3    2.35    4.92
  12   9  -3   -3.84    5.54
 -12  -9   3    0.67    4.25
  12   9  -4   17.71    6.40
 -12  -9   4    7.29    5.36
 -12   9   4   14.73    5.72
 -12   9   4    9.32    5.20
 -12   9   5   -1.98    6.82
  12   9  -5    4.27    5.55
 -12  -9   5   -0.86    4.94
  12   9  -6   47.02    7.48
 -12  -9   6   28.80    6.88
 -12   9   6   48.72    8.38
 -12   9   6   33.82    6.94
 -12  -9   7   -2.80    5.59
  12   9  -7   -4.71    5.56
 -12   9   7   -0.88    5.96
 -12   9   7    1.52    5.20
 -12  -9   8   74.51   10.77
  12   9  -8   75.56    9.85
 -12   9   8   76.08   10.62
 -12   9   8   93.16   11.29
 -12 -10   1   -0.43    6.38
 -12  10   1    7.48    5.72
  12  10  -1    1.70    7.43
 -12  10   2   35.13    7.16
 -12 -10   2   36.23    8.10
  12  10  -2   39.93    8.28
 -12  10   2   45.31    8.14
  12  10  -3   56.55    9.57
 -12  10   3   42.73    8.46
 -12  10   3   57.63    9.90
 -12 -10   3   45.27    8.97
 -11   0   1    0.66    2.43
 -11   0   1    1.10    3.75
  11   0  -1   -2.39    2.61
 -11   0   1    3.93    2.84
 -11   0   1    0.65    2.39
 -11   0   1    3.72    2.84
  11   0  -1    0.85    2.78
 -11   0   2    4.18    3.96
  11   0  -2   -2.14    2.78
 -11   0   2    1.52    2.39
 -11   0   2    1.77    2.65
 -11   0   2    3.95    2.64
  11   0  -2    3.46    2.81
  11   0  -3   -4.33    3.03
 -11   0   3   -3.71    2.40
  11   0  -3   -4.75    2.59
  11   0  -3   -4.50    2.79
 -11   0   3    1.32    2.65
 -11   0   3    5.27    3.95
  11   0  -4   12.04    3.22
 -11   0   4   10.53    4.39
 -11   0   4   11.14    2.84
 -11   0   4   17.87    3.09
  11   0  -4    5.01    3.48
  11   0  -4   17.92    3.46
 -11   0   5    1.75    2.84
  11   0  -5    0.65    2.80
 -11   0   5   -0.66    2.43
 -11   0   5    1.53    4.38
  11   0  -5   -3.24    2.38
  11   0  -5    1.31    3.28
 -11   0   6   52.27    4.38
  11   0  -6   47.39    5.71
  11   0  -6   55.56    5.19
 -11   0   6   62.17    5.29
  11   0  -6   46.82    4.96
 -11   0   6   50.76    6.13
 -11   0   6   57.77    5.10
  11   0  -7   -1.10    4.62
 -11   0   7   -3.28    3.06
  11   0  -7   -0.87    3.24
 -11   0   7   -6.63    3.10
  11   0  -7    0.00    3.02
  11   0  -7  -13.61    4.54
 -11   0   7    4.37    3.50
 -11   0   7   -1.98    2.86
 -11   0   8    9.16    3.27
  11   0  -8    8.86    4.10
  11   0  -8   14.28    4.54
 -11   0   8   14.83    5.01
  11   0  -8   12.32    3.46
  11   0  -8    4.84    4.18
  11   0  -8   10.39    3.25
 -11   0   8   11.88    3.08
  11   0  -9    3.74    4.18
 -11   0   9   -0.43    3.70
  11   0  -9   -2.38    4.76
  11   0  -9    1.08    4.12
  11   0  -9   -1.94    3.24
 -11   0   9    0.22    3.70
 -11   0  10   49.40    5.42
  11   0 -10   57.42    6.72
  11   0 -10   37.35    6.15
  11   0 -10   51.24    6.49
  11   0 -10   56.36    5.40
  11   0 -11   -2.16    3.68
  11   0 -11   -1.94    5.19
  11   0 -11    3.02    3.88
 -11   0  11   -1.73    3.45
  11   0 -12   79.21    7.99
 -11   0  12   70.28    7.10
  11   0 -12   70.27    6.90
  11   0 -13   -1.72    4.09
  11   0 -13   -1.72    5.82
  11   0 -14   97.11   10.32
  11   0 -14   89.66    8.60
  11   0 -15    3.43    6.21
  11   0 -15   -3.86    4.51
  11   0 -16   -0.43    5.36
  11   0 -16    3.41    6.40
  11   0 -17  -11.48    7.23
  11   0 -17   -1.93    6.21
  11   0 -18    5.93    7.62
  11   0 -18   15.82    7.27
 -11  -1   1    4.40    3.74
 -11  -1   1    2.65    2.88
 -11  -1   1    2.60    2.82
 -11   1   1    1.74    3.05
 -11   1   1   -1.10    1.99
  11  -1  -1   -1.07    2.78
  11  -1  -1    0.87    2.38
 -11   1   1   -0.65    2.83
  11   1  -1    0.43    3.04
 -11   1   1    0.00    3.31
  11   1  -1   -0.21    3.21
  11   1  -1    5.60    2.37
 -11  -1   2    2.39    3.04
  11   1  -2   -0.64    2.36
  11  -1  -2   -1.07    2.35
  11   1  -2   -1.74    2.61
 -11   1   2   -0.44    2.62
 -11  -1   2   -1.55    2.87
 -11  -1   2    0.88    3.08
 -11   1   2    2.20    4.19
  11  -1  -2   -0.65    2.38
 -11   1   2    4.66    2.66
 -11   1   2    2.62    2.18
 -11   1   2   -1.10    1.99
  11   1  -2   -1.73    3.03
 -11   1   2    0.22    2.40
 -11   1   3    2.62    1.97
  11  -1  -3    2.57    2.35
  11   1  -3   -1.07    3.01
 -11   1   3   -0.22    3.96
 -11   1   3    6.61    2.20
  11  -1  -3    3.24    2.38
 -11  -1   3    0.00    2.87
 -11  -1   3    3.51    3.73
 -11  -1   3    5.44    3.05
  11   1  -3    1.08    3.24
 -11   1   3    0.66    3.08
  11   1  -3   -0.44    3.06
 -11   1   4   60.02    4.88
 -11  -1   4   63.22    4.80
 -11  -1   4   53.44    4.64
 -11   1   4   64.57    4.63
 -11  -1   4   47.72    5.25
 -11   1   4   52.34    5.08
  11   1  -4   55.30    4.95
  11  -1  -4   44.63    4.08
 -11   1   4   62.60    4.38
  11  -1  -4   57.30    5.62
  11   1  -4   47.30    4.97
 -11   1   4   57.55    5.93
 -11  -1   5    8.30    4.15
  11  -1  -5   12.05    3.01
 -11   1   5   10.31    3.73
  11   1  -5    9.07    2.81
  11  -1  -5    6.06    2.81
 -11  -1   5    9.05    2.65
  11   1  -5    2.42    3.09
 -11   1   5    9.69    2.64
 -11   1   5    8.99    2.63
 -11   1   5   12.20    3.33
 -11  -1   5    4.14    2.84
  11   1  -5   11.64    3.02
  11  -1  -5    3.90    4.12
  11  -1  -6  244.92   12.51
  11   1  -6  283.28   15.76
 -11  -1   6  307.52   12.89
  11   1  -6  258.97   14.68
 -11   1   6  306.26   13.41
 -11  -1   6  271.89   14.42
  11  -1  -6  279.39   14.32
 -11  -1   6  293.69   14.58
  11   1  -6  269.56   14.90
 -11   1   6  327.49   16.21
 -11   1   6  284.46   15.79
  11  -1  -6  280.32   16.35
 -11   1   6  295.42   14.33
  11   1  -7   20.74    4.97
 -11  -1   7   32.67    5.23
  11   1  -7   18.98    4.41
 -11   1   7   31.96    5.47
 -11  -1   7   29.85    4.14
  11  -1  -7   23.86    3.90
 -11  -1   7   20.73    4.19
  11   1  -7   24.18    4.32
 -11   1   7   24.55    3.29
  11   1  -7   29.59    4.32
  11  -1  -7   25.26    3.24
  11  -1  -8  387.36   20.75
  11  -1  -8  353.47   20.81
 -11   1   8  358.14   18.82
 -11  -1   8  354.31   19.19
  11   1  -8  387.98   19.88
 -11  -1   8  395.33   19.38
  11   1  -8  396.80   20.36
  11  -1  -8  380.92   21.43
 -11  -1   8  403.77   20.04
  11  -1  -8  391.77   18.68
  11   1  -8  399.12   19.46
  11  -1  -8  338.11   16.64
 -11   1   8  405.01   19.74
 -11   1   8  416.46   18.20
  11   1  -8  345.21   19.66
 -11   1   9   12.79    4.19
  11  -1  -9   12.74    3.24
  11   1  -9   16.85    4.97
  11   1  -9   15.34    4.32
  11   1  -9   14.51    4.11
  11  -1  -9   14.68    5.04
 -11   1   9   11.77    3.05
  11  -1  -9   15.13    4.75
 -11  -1   9   10.64    3.69
  11   1  -9   12.78    4.85
  11   1  -9   13.60    4.10
  11  -1  -9    6.50    4.55
  11   1 -10  129.71   10.60
  11   1 -10  133.56   11.26
  11  -1 -10  127.07   10.96
 -11   1  10  153.05   11.04
  11   1 -10  140.00    9.73
 -11  -1  10  154.56    9.53
  11   1 -10  125.58   10.13
  11  -1 -10  139.00    8.85
 -11   1  10  152.15    8.91
  11   1 -10  134.31   10.15
  11  -1 -10  135.26   12.10
  11   1 -11   55.07    5.83
 -11   1  11   50.97    5.19
 -11  -1  11   53.09    6.04
  11   1 -11   45.62    6.27
  11   1 -11   35.90    6.06
  11  -1 -11   54.18    7.12
  11  -1 -11   55.28    5.86
  11  -1 -11   58.64    6.04
  11   1 -12   32.80    4.96
  11  -1 -12   24.75    4.31
 -11  -1  12   30.76    4.73
  11   1 -12   32.19    5.19
  11  -1 -12   35.56    6.03
  11  -1 -13   13.75    4.51
  11   1 -13   11.64    4.74
  11   1 -13    6.69    5.39
 -11   1  13   15.13    5.26
 -11  -1  13   19.93    4.72
  11  -1 -13    9.46    6.02
  11  -1 -14    1.50    4.08
 -11  -1  14   -2.14    4.49
  11   1 -14    0.65    5.38
 -11   1  14  -14.67    4.60
  11   1 -14   -0.43    4.52
  11  -1 -14    4.71    4.93
  11   1 -15    0.00    6.01
  11  -1 -15    0.43    4.28
  11   1 -15    3.87    4.30
  11  -1 -15    2.78    6.41
 -11   1  15    7.43    5.25
  11  -1 -16   27.79    5.99
  11  -1 -16   18.07    7.23
  11   1 -16   26.86    6.45
  11   1 -16   18.41    6.85
  11   1 -17   31.16    7.90
  11   1 -17   36.06    7.51
  11  -1 -17   27.52    8.47
  11  -1 -17   30.08    7.04
  11  -1 -18   52.48    9.28
  11   1 -18   45.93    9.36
  11  -1 -18   57.30    8.10
  11   1 -18   42.66    8.58
 -11  -2   1    9.00    3.73
 -11   2   1   -1.52    2.61
  11   2  -1   -5.65    3.91
  11   2  -1    1.75    2.40
 -11  -2   1    1.99    3.31
 -11   2   1    0.87    2.61
 -11   2   1   -0.66    2.21
  11  -2  -1   11.88    2.38
  11   2  -1    4.28    3.21
 -11   2   1    3.97    4.20
 -11   2   1    2.42    1.98
  11  -2  -1    3.22    2.57
 -11  -2   1    1.08    3.25
  11   2  -2  125.08    8.80
  11  -2  -2   97.87    6.92
 -11   2   2  148.10    8.28
 -11  -2   2  138.23    8.25
 -11   2   2  120.67    7.85
  11   2  -2  137.28    8.68
 -11   2   2  125.62    8.60
 -11   2   2  132.75    6.57
 -11  -2   2  121.55    7.74
 -11   2   2  127.68    6.17
 -11  -2   2  142.39    8.11
  11  -2  -3    1.28    2.14
 -11  -2   3    1.75    3.72
 -11   2   3    0.66    1.75
 -11   2   3    4.37    2.84
  11   2  -3    2.16    2.81
  11  -2  -3   -4.33    2.16
 -11   2   3   -0.22    1.98
 -11  -2   3    2.87    2.87
  11   2  -3    0.86    2.79
 -11   2   3    5.50    4.18
 -11  -2   3   -0.43    3.04
 -11   2   3    0.66    3.06
 -11   2   3   -1.77    2.21
 -11  -2   4   35.24    4.35
 -11   2   4   36.16    3.07
 -11   2   4   34.55    3.30
  11   2  -4   36.30    4.97
 -11   2   4   31.21    5.06
  11  -2  -4   34.28    3.43
 -11  -2   4   31.42    5.24
  11   2  -4   38.10    4.74
 -11   2   4   44.51    4.83
 -11   2   4   36.67    3.98
 -11  -2   4   40.87    4.42
 -11   2   4   33.17    4.61
 -11  -2   5    3.70    4.14
 -11   2   5    3.51    1.98
 -11  -2   5    6.75    3.48
 -11   2   5    7.28    3.09
 -11   2   5    3.51    3.95
  11   2  -5   -1.08    3.67
 -11   2   5    7.07    3.09
  11   2  -5    1.72    3.66
  11  -2  -5    4.94    2.15
 -11  -2   5    2.87    2.87
 -11   2   6    5.50    1.98
 -11   2   6    6.40    3.31
 -11   2   6    5.70    4.83
  11  -2  -6    3.23    2.15
  11   2  -6    9.93    3.88
 -11  -2   6    9.79    3.70
 -11   2   6    5.98    3.99
  11   2  -6   17.26    4.53
 -11  -2   6    6.09    3.70
 -11  -2   6    0.66    3.75
  11   2  -6    3.45    4.10
 -11   2   7   45.30    4.16
 -11   2   7   37.65    3.52
  11   2  -7   47.33    5.62
 -11  -2   7   42.20    5.22
 -11   2   7   38.66    4.89
 -11  -2   7   51.43    5.43
  11  -2  -7   46.47    4.35
  11   2  -7   36.01    4.96
  11   2  -7   37.80    5.31
  11   2  -7   41.47    4.75
  11  -2  -7   33.23    3.45
 -11   2   7   40.13    4.85
 -11  -2   8  118.82    7.58
 -11   2   8  125.58    7.22
 -11  -2   8  127.30    8.26
  11   2  -8  129.00    8.86
  11  -2  -8  129.60    6.96
  11  -2  -8  111.22    9.58
  11   2  -8  126.22    9.50
 -11   2   8  127.12    9.05
 -11   2   8  129.81   10.03
  11   2  -8  133.23    9.31
  11  -2  -8  111.26    6.48
 -11   2   8  122.85    6.60
  11   2  -8  122.65   10.13
  11  -2  -8  123.10    9.72
 -11   2   9   10.29    2.85
  11   2  -9    1.73    3.67
  11  -2  -9    8.68    2.82
 -11  -2   9   -0.22    3.90
  11   2  -9    0.87    3.89
 -11   2   9   -1.10    3.74
  11  -2  -9   -1.96    5.45
  11   2  -9    6.68    3.88
  11  -2  -9    4.75    2.81
 -11   2   9    4.80    2.62
  11  -2  -9    6.05    4.75
  11   2  -9   -6.39    4.18
  11   2  -9    3.46    4.32
  11   2 -10  120.65   10.56
  11  -2 -10  102.13   10.26
 -11   2  10  122.15    8.29
 -11   2  10  123.73    7.42
  11  -2 -10  110.28    7.56
 -11  -2  10  126.60    9.31
 -11   2  10  135.44    9.69
  11  -2 -10  118.87    8.25
  11   2 -10  112.18    9.52
  11   2 -10  116.22    9.51
  11   2 -10  101.09    9.02
  11   2 -10  126.86    8.86
  11  -2 -10  110.31   10.15
  11  -2 -11   -1.08    3.45
  11   2 -11   -1.08    4.75
  11   2 -11   -0.22    3.67
 -11   2  11    3.04    3.26
  11   2 -11    0.65    5.40
 -11  -2  11   -0.65    3.24
  11  -2 -12   19.99    3.65
  11   2 -12   28.64    6.03
  11   2 -12   21.38    5.61
 -11   2  12   19.08    5.48
  11  -2 -12   25.18    6.03
  11   2 -12   21.40    5.84
 -11  -2  12   18.52    4.95
  11  -2 -13    4.72    6.22
 -11   2  13   11.83    5.26
 -11  -2  13   20.18    5.37
  11  -2 -13    8.15    3.43
  11   2 -13   14.24    5.61
  11   2 -13   15.98    5.40
  11   2 -14    0.86    4.96
  11  -2 -14   -4.28    5.35
  11  -2 -14   -4.92    3.21
 -11   2  14    0.22    5.47
  11   2 -14    5.61    5.61
 -11  -2  14    0.43    4.92
  11   2 -15   -1.72    5.60
  11  -2 -15    2.99    3.84
 -11   2  15   -1.96    5.46
  11  -2 -15    0.43    5.11
  11   2 -15   -2.80    5.81
  11  -2 -16   25.13    5.54
  11   2 -16   29.06    7.10
 -11   2  16   26.36    7.19
  11  -2 -16   26.29    7.63
  11   2 -16   22.77    6.66
  11  -2 -17   15.51    6.16
  11   2 -17   13.92    6.43
  11  -2 -17   13.08    7.81
  11   2 -17   16.34    6.88
  11   2 -18  -14.18    7.09
 -11   2  18   -1.52    6.73
  11   2 -18   10.25    7.26
  11  -2 -18    6.15    5.73
  11  -2 -18    2.52    6.30
 -11  -3   1   43.05    4.33
 -11   3   1   43.30    2.86
  11   3  -1   38.70    3.76
 -11   3   1   47.63    4.57
  11  -3  -1   39.12    3.24
  11   3  -1   51.70    5.43
 -11  -3   1   43.75    4.59
 -11   3   1   35.08    5.74
 -11  -3   1   39.70    4.85
 -11   3   1   41.99    4.57
  11   3  -1   51.66    5.36
 -11   3   2   -1.98    2.20
  11  -3  -2   -0.87    1.73
 -11   3   2    0.44    3.27
 -11   3   2    0.66    1.32
  11   3  -2    1.50    3.22
  11   3  -2    1.33    2.66
 -11  -3   2   -2.62    3.27
 -11   3   2   -5.29    3.52
 -11  -3   2   -6.62    3.53
 -11   3   2    1.74    3.48
 -11   3   2    0.66    1.32
  11   3  -2    2.60    3.47
 -11  -3   2    0.43    3.47
  11  -3  -3   -1.73    1.73
 -11   3   3    3.05    2.84
 -11  -3   3    5.42    3.47
 -11  -3   3    1.32    3.09
 -11  -3   3   -2.18    3.27
 -11   3   3   -0.87    3.71
 -11   3   3   -1.76    4.40
  11   3  -3    2.16    3.25
  11   3  -3    6.24    4.09
 -11   3   4    9.85    3.06
 -11  -3   4    5.21    3.26
 -11   3   4    5.72    2.86
  11  -3  -4    8.25    1.74
  11   3  -4   12.27    3.66
  11   3  -4    9.09    3.99
  11   3  -4    5.40    3.24
 -11   3   4    7.03    1.54
 -11  -3   4    9.34    3.69
 -11   3   4    8.98    3.28
 -11   3   5  346.21   13.66
  11  -3  -5  312.27   13.97
 -11  -3   5  372.60   17.40
  11   3  -5  367.94   17.47
 -11  -3   5  359.62   16.29
 -11   3   5  387.83   18.04
 -11   3   5  330.01   18.92
  11   3  -5  356.14   17.68
  11   3  -5  353.84   19.22
  11   3  -5  317.79   19.75
 -11  -3   6   48.89    5.22
  11  -3  -6   31.80    2.58
 -11  -3   6   48.49    5.41
  11   3  -6   42.08    5.18
  11   3  -6   38.60    5.39
 -11   3   6   37.82    4.62
 -11   3   6   41.67    4.85
  11   3  -6   41.42    5.39
 -11   3   6   36.58    2.65
 -11  -3   7  203.24   11.03
  11   3  -7  190.50   11.43
 -11   3   7  201.56   12.12
 -11  -3   7  200.91   11.09
 -11   3   7  175.42    8.41
 -11   3   7  182.47   12.18
  11  -3  -7  153.18    8.41
  11   3  -7  182.93   12.60
  11   3  -7  202.24   12.32
  11   3  -7  199.29   11.88
 -11   3   8   65.21    3.98
 -11  -3   8   70.31    6.30
  11   3  -8   76.47    6.91
  11  -3  -8   73.16    7.34
  11  -3  -8   52.92    4.32
  11   3  -8   67.66    6.92
  11   3  -8   56.82    6.83
  11   3  -8   62.67    6.68
 -11  -3   9  143.06   10.84
  11   3  -9  123.50   10.34
  11   3  -9  152.10   10.38
  11  -3  -9  139.83   11.44
  11  -3  -9  132.95    7.57
  11   3  -9  151.25    9.94
 -11   3   9  143.79   10.56
  11   3  -9  128.70   11.19
  11  -3 -10   61.67    7.33
  11   3 -10   46.27    6.36
  11   3 -10   60.29    6.70
 -11   3  10   57.03    6.37
  11   3 -10   70.55    7.34
 -11  -3  10   65.79    6.49
  11   3 -10   41.20    6.04
  11  -3 -10   44.27    3.89
  11   3 -10   49.26    6.67
  11   3 -11   24.11    5.81
  11  -3 -11   21.55    3.66
  11   3 -11   15.69    6.45
 -11  -3  11   17.71    5.18
  11   3 -11   23.53    6.26
  11  -3 -11   27.35    5.60
 -11   3  11   28.92    5.70
  11   3 -11   24.63    5.40
 -11   3  12    4.38    4.82
  11  -3 -12   -1.72    3.01
  11   3 -12    2.81    4.75
  11  -3 -12   -4.94    6.23
  11   3 -12   -2.79    4.94
  11   3 -12    5.18    5.40
 -11  -3  12    5.60    4.96
  11   3 -12   -4.08    4.94
  11  -3 -13   24.63    3.86
  11   3 -13    7.77    5.61
  11  -3 -13   21.85    6.00
  11   3 -13   17.92    6.04
 -11  -3  13   18.49    5.59
 -11  -3  14    1.07    4.50
  11   3 -14   -1.08    5.40
  11  -3 -14    0.43    6.40
  11   3 -14   -0.65    4.31
  11  -3 -14   -1.71    2.99
 -11   3  14    5.02    5.68
  11  -3 -15   26.81    4.89
  11   3 -15   31.47    7.33
  11  -3 -15   28.26    7.65
 -11  -3  15   28.66    6.42
 -11   3  15   30.29    7.41
  11   3 -15   31.69    6.90
  11  -3 -16   36.38    8.04
  11   3 -16   23.89    6.89
  11   3 -16   21.75    6.03
  11  -3 -16   22.70    5.30
  11   3 -17    0.43    6.23
 -11   3  17   -4.78    6.30
  11  -3 -17   11.21    5.29
  11   3 -17    1.08    5.59
  11  -3 -17    4.84    7.58
  11   4  -1   93.29    7.81
 -11  -4   1  105.36    6.97
  11   4  -1  109.58    7.51
  11   4  -1  109.00    6.67
 -11  -4   1  106.90    9.29
 -11   4   1   91.15    6.76
 -11   4   1  115.79    7.85
 -11   4   2   29.52    5.25
 -11  -4   2   30.83    3.91
 -11   4   2   33.78    4.58
  11   4  -2   29.84    4.72
 -11  -4   2   36.77    4.33
  11   4  -2   33.59    4.55
 -11   4   2   36.87    4.36
 -11   4   3   52.87    5.46
 -11  -4   3   44.18    5.20
 -11   4   3   38.39    4.80
  11   4  -3   47.72    5.80
 -11  -4   3   44.84    4.98
  11   4  -3   52.16    5.63
 -11   4   4    8.10    3.50
 -11  -4   4   -2.17    3.90
 -11   4   4   -0.22    2.85
 -11   4   4   -0.22    3.50
 -11  -4   4    1.73    3.89
  11   4  -4    1.08    4.32
  11   4  -4    3.87    4.73
 -11  -4   5   69.41    6.07
 -11   4   5   71.12    6.59
 -11   4   5   77.29    6.36
 -11  -4   5   71.44    6.05
  11   4  -5   69.59    6.25
  11   4  -5   71.24    7.77
 -11   4   5   55.00    6.79
  11   4  -5   77.77    5.82
 -11   4   6    4.40    4.40
 -11   4   6    9.91    3.96
  11   4  -6   13.37    4.53
 -11  -4   6   14.22    3.66
  11   4  -6   14.45    4.31
 -11  -4   6   16.27    4.56
  11   4  -6   12.52    4.10
  11   4  -7   22.41    4.96
 -11   4   7   21.02    4.38
  11   4  -7   18.58    4.32
  11   4  -7   24.81    5.61
 -11  -4   7   21.70    4.99
  11   4  -8    3.66    4.09
  11   4  -8    4.97    4.10
 -11   4   8   -1.53    3.72
  11  -4  -8   11.64    4.74
 -11  -4   8    6.29    4.77
  11   4  -8    4.61    4.61
  11   4  -8    0.43    4.75
  11  -4  -9    3.67    1.51
  11   4  -9    7.01    4.60
 -11   4   9   12.69    4.16
  11   4  -9   -1.08    4.30
  11   4  -9    3.02    4.32
 -11  -4   9    4.55    4.77
  11   4  -9    5.83    4.32
  11  -4 -10    3.25    1.95
  11  -4 -10    0.87    1.95
  11   4 -10    3.67    4.10
  11  -4 -10    3.23    4.95
  11   4 -10    3.44    4.73
 -11  -4  10    0.00    4.11
 -11   4  10    6.56    4.37
  11   4 -10   10.34    4.95
  11   4 -11  109.27   11.38
  11  -4 -11  120.88   11.40
  11  -4 -11  116.18    6.91
  11   4 -11  132.59   11.02
  11   4 -11  117.25   10.10
  11   4 -11  120.82    9.26
 -11  -4  11  123.16   10.81
 -11  -4  12    5.39    5.61
  11   4 -12    4.92    5.78
  11  -4 -12   -1.29    2.80
  11   4 -12   -7.33    5.39
 -11   4  12    4.80    5.02
  11   4 -12   -6.04    5.61
  11  -4 -12    1.93    4.72
  11   4 -12    6.65    5.36
  11  -4 -13   19.26    6.85
  11   4 -13   12.29    5.17
 -11  -4  13    6.89    4.95
  11  -4 -13    9.21    3.43
  11   4 -13    8.42    5.18
  11  -4 -14    0.43    6.82
  11   4 -14    0.43    4.96
  11   4 -14    0.43    6.04
 -11   4  14   -2.83    5.23
 -11  -4  14   -4.08    5.80
  11  -4 -14    1.49    3.41
  11  -4 -15    3.18    3.61
  11  -4 -15    5.52    6.16
 -11  -4  15    1.93    5.14
  11   4 -15   -0.65    6.04
  11   4 -15    0.22    5.60
  11   4 -16   18.52    7.54
  11   4 -16   24.77    6.46
  11  -4 -16    0.42    6.13
 -11   4  16    3.26    6.73
 -11  -4  16    6.20    7.05
  11  -4 -16    7.61    4.23
  11  -4 -17    6.52    6.73
  11  -4 -17   -0.63    3.79
  11   4 -17    4.95    5.59
  11   4 -17   -6.89    7.10
 -11   5   1   19.69    4.16
  11   5  -1   11.48    4.98
 -11  -5   1   23.07    4.74
 -11   5   1   10.93    3.94
  11   5  -1   13.51    6.00
 -11  -5   1   21.64    3.90
 -11   5   1   18.27    3.26
 -11  -5   2   -0.22    3.24
  11   5  -2   -1.10    3.52
  11   5  -2  -12.88    4.29
 -11   5   2   -0.65    2.61
 -11   5   2   -0.22    3.28
  11   5  -2    0.87    3.90
 -11  -5   2    4.53    4.10
 -11   5   2    0.00    3.71
 -11   5   3   50.32    5.01
 -11   5   3   44.09    5.89
 -11  -5   3   54.48    6.05
 -11  -5   3   50.41    4.96
 -11   5   3   54.07    5.47
  11   5  -3   44.54    6.49
  11   5  -3   53.50    6.23
  11   5  -4  161.95    9.47
 -11   5   4  159.58    9.87
  11   5  -4  150.99   11.67
 -11   5   4  127.15    9.84
 -11   5   4  161.71   10.26
 -11  -5   4  157.55   10.18
 -11  -5   4  163.67    9.26
  11   5  -5   70.14    6.48
 -11  -5   5   69.14    6.02
  11   5  -5   65.78    7.24
  11   5  -5   76.03    6.03
 -11   5   5   77.76    6.59
 -11   5   5   61.48    5.89
  11   5  -5   70.82    6.24
 -11   5   5   39.39    6.35
 -11  -5   5   89.45    7.37
 -11   5   6   31.71    5.07
  11   5  -6   30.18    6.04
 -11  -5   6   40.74    6.28
  11   5  -6   30.64    4.53
 -11   5   6   36.86    5.02
  11   5  -6   27.81    4.82
  11   5  -6   42.01    5.82
  11   5  -7   96.79    8.19
 -11  -5   7   81.27    7.80
  11   5  -7   68.91    7.44
 -11   5   7   97.06    8.08
  11   5  -7   91.96    8.40
  11   5  -7   99.76    7.56
 -11   5   7   98.03    7.95
  11  -5  -8   26.49    6.03
  11   5  -8   33.65    5.90
  11   5  -8   37.74    6.25
 -11   5   8   44.06    5.89
  11   5  -8   32.06    6.02
  11   5  -8   43.81    5.40
 -11  -5   8   41.17    6.72
  11  -5  -9   75.16    7.97
  11   5  -9   67.92    7.52
 -11   5   9   85.71    7.86
 -11  -5   9   76.45    7.58
  11   5  -9   80.04    7.98
  11   5  -9   74.33    7.98
  11  -5 -10   -2.15    6.03
  11   5 -10    3.24    4.32
  11   5 -10    1.93    4.51
 -11   5  10    0.22    4.58
  11   5 -10    0.21    5.37
 -11  -5  10    1.51    4.11
  11   5 -11    6.21    5.57
  11   5 -11   11.00    4.96
  11  -5 -11   23.21    6.88
  11   5 -11   19.09    6.00
 -11  -5  11   18.59    5.40
  11  -5 -12    2.79    5.36
  11   5 -12    1.07    4.30
 -11  -5  12   -1.73    4.32
  11  -5 -12   -3.24    1.95
 -11   5  12   -2.40    4.79
  11   5 -12    3.02    4.96
  11   5 -13   -4.53    6.68
  11  -5 -13   -1.50    7.06
  11  -5 -13    0.64    2.36
  11   5 -13    3.22    4.51
 -11  -5  13    1.94    5.82
 -11   5  13   -1.74    5.00
  11  -5 -14   11.10    3.20
 -11  -5  14    3.44    5.16
  11  -5 -14   11.50    5.75
  11   5 -14    4.09    5.60
  11   5 -14   12.90    4.95
  11   5 -15   -4.52    7.32
  11  -5 -15    0.85    6.15
  11   5 -15   13.98    5.16
 -11  -5  15    5.58    6.65
  11  -5 -15    3.18    3.18
 -11   5  15   10.64    6.30
  11   5 -16    7.32    6.24
  11  -5 -16    6.54    4.01
 -11   5  16    6.51    6.51
  11  -5 -16   13.94    6.97
 -11  -5  16    0.00    6.42
 -11  -6   1    5.60    3.66
 -11   6   1    9.22    4.17
  11   6  -1    2.36    4.07
  11   6  -1   11.14    3.93
 -11  -6   1    7.52    3.01
 -11   6   1    3.29    3.51
  11   6  -1    2.38    4.97
  11   6  -2    8.58    4.08
  11   6  -2    5.83    4.32
 -11   6   2    0.88    4.16
 -11  -6   2    3.45    4.31
 -11   6   2    3.29    4.61
 -11   6   2    2.39    3.04
 -11  -6   2    0.86    3.00
 -11  -6   3    7.77    4.32
  11   6  -3    7.99    4.53
  11   6  -3   10.09    4.51
 -11  -6   3    7.50    3.64
 -11   6   3   10.42    3.26
 -11   6   3   14.70    5.05
  11   6  -4    5.80    3.01
  11   6  -4    8.16    5.37
 -11   6   4   21.74    5.27
 -11  -6   4   11.56    3.42
 -11   6   4    9.78    3.69
 -11  -6   4    8.43    5.40
  11   6  -4    7.98    4.75
 -11  -6   5    5.19    4.11
  11   6  -5   19.62    4.96
  11   6  -5   14.64    3.45
 -11   6   5   13.20    4.62
 -11   6   5   10.65    3.91
  11   6  -5    5.81    4.09
 -11   6   6    3.91    3.70
  11   6  -6    5.38    4.52
  11   6  -6    6.10    4.36
  11   6  -6    2.15    4.74
 -11   6   6    3.09    4.19
  11   6  -6    9.49    3.67
 -11  -6   6    9.74    4.55
  11   6  -7   20.92    5.23
  11   6  -7   22.82    4.95
  11   6  -7   12.27    5.38
  11   6  -7   18.35    4.32
 -11   6   7   26.09    5.00
 -11   6   7   24.30    5.30
 -11  -6   7   27.93    6.28
  11   6  -8    6.89    4.74
  11   6  -8    4.95    6.45
 -11  -6   8   -4.11    4.98
 -11   6   8    1.30    4.35
  11   6  -8   -0.43    4.31
  11   6  -9   15.06    4.73
  11   6  -9   29.21    6.44
 -11   6   9   19.14    5.44
  11   6  -9   20.25    5.39
 -11  -6   9   14.72    4.76
  11  -6  -9   18.07    5.81
  11   6 -10    8.37    6.44
  11  -6 -10    6.88    6.45
 -11  -6  10    7.14    4.76
  11   6 -10    2.80    4.74
 -11   6  11   -2.83    5.00
  11   6 -11    2.59    4.96
 -11  -6  11    1.73    5.19
  11  -6 -11    0.64    6.87
 -11   6  12   11.30    5.43
 -11  -6  12    6.69    6.69
  11   6 -12   -6.89    6.25
  11  -6 -12    8.36    6.22
 -11  -6  13   53.88    7.97
  11   6 -13   62.01    7.97
 -11   6  13   40.61    9.12
  11  -6 -13   55.14    9.41
 -11  -6  14    8.39    7.31
  11   6 -14    2.80    6.67
  11  -6 -14   14.91    7.88
 -11   6  15   15.18    6.94
  11  -6 -15   22.70    7.21
 -11  -6  15   21.04    6.44
  11   6 -15   23.66    6.88
  11   7  -1   -0.86    5.61
 -11   7   1   -0.22    3.96
 -11  -7   1    2.78    2.99
 -11  -7   1    7.31    4.08
  11   7  -1    7.28    4.71
  11   7  -2   69.20    8.19
 -11  -7   2   92.64    5.98
  11   7  -2  100.70    8.36
 -11   7   2   80.03    7.48
  11   7  -2   75.84    7.81
 -11   7   2   83.23    7.81
 -11  -7   2   82.84    8.18
  11   7  -3   21.44    6.00
 -11   7   3   15.39    5.50
 -11  -7   3   18.75    5.60
  11   7  -3   16.16    6.03
  11   7  -4   -1.50    4.51
 -11   7   4   -6.60    4.18
 -11   7   4    4.34    3.69
 -11  -7   4    1.73    3.88
  11   7  -4   -0.43    4.95
  11   7  -4    4.34    4.12
  11   7  -5  104.78    9.02
 -11   7   5  111.29    8.90
  11   7  -5   92.49    8.26
 -11  -7   5   98.49    9.94
 -11   7   5  129.07    8.82
  11   7  -6   23.68    5.22
 -11   7   6   21.40    5.52
  11   7  -6   22.34    5.16
 -11   7   6   16.49    4.77
 -11  -7   6   29.61    5.62
  11   7  -7   36.33    6.23
 -11   7   7   49.75    7.52
  11   7  -7   33.91    6.52
 -11   7   7   44.93    6.08
 -11  -7   7   41.52    6.70
  11   7  -8  216.11   14.63
 -11   7   8  214.01   16.08
 -11   7   8  226.94   15.31
 -11  -7   8  200.96   15.80
  11  -7  -9   22.78    6.02
 -11  -7   9   27.25    8.44
  11   7  -9   29.90    7.10
  11   7 -10   63.88    8.82
 -11  -7  10   48.86    9.30
  11  -7 -10   72.82    9.88
  11   7 -11   -5.59    5.16
 -11  -7  11    5.18    5.40
 -11   7  11   -3.04    5.42
  11  -7 -11    0.43    5.79
 -11   7  12   47.51    8.68
 -11  -7  12   48.34    8.42
  11   7 -12   56.33    8.60
  11  -7 -12   58.92    9.43
 -11   7  13    3.90    6.29
  11   7 -13    2.58    6.88
  11  -7 -13    6.84    6.20
 -11  -7  13    7.97    7.11
  11   7 -14    3.44    6.44
 -11  -7  14    3.01    6.24
  11  -7 -14    2.13    7.67
 -11   7  14   -4.33    6.28
  11   8  -1   25.23    5.77
 -11   8   1   26.45    5.73
 -11  -8   1   26.16    4.25
 -11   8   1   28.61    4.55
 -11  -8   1   28.10    5.58
  11   8  -2   47.49    6.27
  11   8  -2   53.49    6.63
 -11   8   2   49.56    6.61
 -11   8   2   49.42    5.85
 -11  -8   2   48.55    7.09
 -11  -8   2   45.77    5.16
  11   8  -3   50.37    6.27
 -11  -8   3   52.06    6.45
 -11   8   3   54.85    6.72
 -11   8   3   60.34    7.05
  11   8  -3   58.23    7.07
  11   8  -4   39.42    6.00
 -11   8   4   30.79    5.42
  11   8  -4   36.59    5.63
 -11   8   4   48.47    7.05
 -11  -8   4   32.53    6.46
 -11   8   5    3.25    4.34
  11   8  -5   -7.29    4.72
  11   8  -5   -3.69    4.77
 -11  -8   5   -2.59    4.31
 -11   8   5   10.37    5.07
  11   8  -6    7.29    4.93
 -11   8   6    5.42    4.77
 -11   8   6    3.75    5.08
 -11  -8   6   11.01    4.97
  11   8  -7   -1.72    4.72
 -11  -8   7   -2.38    4.54
 -11   8   7   14.60    6.20
 -11   8   7    4.99    5.20
 -11  -8   8   25.07    5.83
  11   8  -8   33.69    6.44
 -11   8   8   22.84    6.21
 -11   8   8   31.45    6.51
 -11   8   9    6.51    5.20
  11   8  -9    2.15    5.80
 -11  -8   9  -10.16    5.19
  11  -8 -10   40.56    8.37
 -11  -8  10   29.81    7.13
  11   8 -10   35.41    7.08
 -11   8  10   33.83    6.94
 -11  -8  11    6.05    6.91
 -11   8  11    3.25    5.85
  11  -8 -11   -6.01    7.94
  11   8 -11   -2.36    5.79
 -11   8  12   21.67    7.37
  11  -8 -12   25.92    7.93
 -11  -8  12   17.47    7.33
  11   8 -12   18.88    6.86
 -11   9   1    2.65    5.74
 -11  -9   1    4.07    4.50
 -11  -9   1    4.23    4.00
  11   9  -1    4.06    4.91
 -11   9   1   -0.65    3.90
  11   9  -2    7.05    5.55
 -11   9   2    2.17    4.34
 -11  -9   2    2.23    4.24
 -11  -9   2   15.01    5.36
 -11   9   2    4.41    4.85
 -11   9   3   12.37    4.56
 -11  -9   3   20.19    5.80
  11   9  -3   24.36    5.98
 -11   9   3   21.83    6.39
 -11  -9   3   17.03    5.15
 -11   9   4   82.49    9.05
 -11   9   4   62.27    8.46
  11   9  -4   73.13    9.62
 -11  -9   4   69.25    9.46
 -11  -9   5   38.76    7.32
 -11   9   5   34.93    6.73
  11   9  -5   46.21    7.70
 -11   9   5   59.38    7.73
  11   9  -6  198.82   16.27
 -11   9   6  200.91   15.92
 -11   9   6  173.78   15.85
 -11  -9   6  162.32   17.89
 -11   9   7   32.76    6.73
 -11   9   7   29.67    6.64
 -11  -9   7   23.08    6.47
  11   9  -7   34.04    6.64
 -11  -9   8   35.61    7.77
 -11   9   8   48.80    8.87
  11   9  -8   45.39    7.49
 -11   9   8   37.31    6.73
 -11   9   9   14.10    6.07
  11   9  -9   22.06    6.85
 -11  -9   9   20.72    7.34
 -11   9   9   29.35    6.67
  11   9 -10   40.68    8.99
 -11   9  10   43.15    8.24
 -11  -9  10   34.53    9.28
  11  10  -1   10.65    6.82
 -11 -10   1    2.87    4.86
 -11 -10   1    3.42    5.77
 -11  10   1   15.67    5.52
 -11  10   1    2.61    4.56
  11  10  -2    7.67    5.97
 -11  10   2    7.82    4.78
 -11  10   2   17.87    5.96
 -11 -10   2    8.44    4.66
 -11 -10   2    7.49    5.35
 -11 -10   3    3.79    4.90
 -11  10   3    3.75    5.29
 -11  10   3   -4.13    4.78
 -11 -10   3   -1.07    5.15
  11  10  -3    8.53    5.76
  11  10  -4   24.11    6.40
 -11  10   4   26.28    5.65
 -11 -10   4   13.63    5.81
 -11  10   4   23.17    6.40
 -11 -10   4   24.05    6.66
 -11  10   5    8.83    7.07
 -11 -10   5    3.01    6.45
  11  10  -5    2.56    5.55
 -11 -10   5    4.03    4.70
 -11  10   6   15.25    6.19
 -11 -10   6    3.87    6.67
 -11 -10   7   -3.88    6.89
  11  10  -7    7.47    5.77
 -11  10   7    1.09    5.43
 -11  10   7    5.76    7.97
  11  10  -8    5.77    6.41
 -11 -10   8    7.11    6.47
 -11  10   8    9.77    6.08
 -11  10   8    3.77    5.77
 -11  11   1    1.30    5.00
 -11 -11   1    4.69    6.40
 -11  11   1    4.19    5.51
  11  11  -1   15.52    8.29
 -11 -11   2    5.98    5.98
 -11  11   2    3.04    4.78
 -11  11   2    2.65    5.73
  11  11  -2    5.96    6.38
 -11 -11   3   29.10    7.70
  11  11  -3   47.03    8.30
 -11  11   3   37.92    7.72
 -11  11   3   26.31    6.96
 -11 -11   3   27.71    6.43
 -10   0   1    0.66    2.19
  10   0  -1   -0.87    2.18
 -10   0   1    1.53    2.62
 -10   0   1   -0.22    2.18
 -10   0   1    5.53    3.54
  10   0  -1    3.00    2.79
 -10   0   1    0.22    2.22
  10   0  -2    3.65    2.79
 -10   0   2    7.36    2.68
 -10   0   2    7.74    2.88
  10   0  -2    6.71    2.81
 -10   0   2    5.67    2.40
  10   0  -2    6.08    2.61
 -10   0   2   10.59    3.75
 -10   0   3   -3.74    3.08
  10   0  -3    0.22    2.38
 -10   0   3   -2.23    2.23
 -10   0   3    5.46    2.62
 -10   0   3    3.53    2.43
  10   0  -3   -2.58    2.37
  10   0  -3   -1.74    2.83
  10   0  -4  174.76   11.18
 -10   0   4  173.26    8.54
  10   0  -4  178.79   10.40
 -10   0   4  185.17    8.84
  10   0  -4  170.06    9.06
 -10   0   4  165.22    9.44
 -10   0   5   -1.53    2.19
 -10   0   5   -2.19    3.50
 -10   0   5   -1.76    2.43
  10   0  -5   -4.10    2.59
  10   0  -5    0.44    2.86
  10   0  -5    3.46    2.82
 -10   0   6   60.20    5.34
 -10   0   6   53.95    4.37
  10   0  -6   50.47    5.95
  10   0  -6   49.85    5.20
  10   0  -6   59.40    6.05
  10   0  -6   54.19    4.75
 -10   0   6   58.10    5.90
  10   0  -7   -2.17    3.04
  10   0  -7   -1.73    3.90
 -10   0   7   -3.49    2.40
  10   0  -7    0.22    3.89
  10   0  -7   -3.31    3.31
 -10   0   7    2.22    3.11
 -10   0   7   -0.66    2.64
  10   0  -7    0.22    2.81
 -10   0   7   -0.87    4.14
  10   0  -8    8.46    3.69
 -10   0   8   16.50    3.08
  10   0  -8    8.42    3.24
  10   0  -8    9.33    2.82
  10   0  -8    5.61    3.67
  10   0  -8    5.52    3.75
 -10   0   8   11.08    2.83
 -10   0   8   10.00    4.78
  10   0  -9   -4.56    3.47
  10   0  -9    2.16    3.02
 -10   0   9    2.44    3.54
  10   0  -9    0.65    4.10
  10   0  -9    8.90    4.78
 -10   0   9    0.22    2.82
 -10   0   9   -2.64    3.30
  10   0  -9    0.88    3.97
  10   0 -10   31.70    4.78
  10   0 -10   20.28    5.39
  10   0 -10   27.98    5.29
  10   0 -10   27.16    5.87
 -10   0  10   34.00    4.39
 -10   0  10   27.84    3.89
  10   0 -10   25.47    4.97
 -10   0  11   -5.30    3.75
  10   0 -11    0.65    4.74
  10   0 -11    1.74    4.35
 -10   0  11   -1.94    2.58
  10   0 -11    0.22    3.24
  10   0 -12    8.19    3.88
  10   0 -12    7.32    5.17
 -10   0  12   10.93    3.64
  10   0 -13   -0.21    4.08
 -10   0  13    1.92    3.20
  10   0 -13   -1.72    3.23
  10   0 -13   -2.60    3.91
  10   0 -14   -1.51    3.66
  10   0 -14    4.07    5.57
 -10   0  14    3.62    3.40
  10   0 -15   -4.73    4.73
  10   0 -15   -5.12    5.76
 -10   0  15   -1.27    4.24
  10   0 -16   36.13    6.67
  10   0 -16   40.59    6.59
  10   0 -17    0.00    5.08
  10   0 -17   -3.01    5.59
  10   0 -18   71.29    9.67
  10   0 -18   67.24    9.91
  10   0 -19    4.20    6.93
  10   0 -19   -0.86    5.58
 -10   1   1    7.63    2.40
  10   1  -1    9.56    2.61
 -10   1   1    7.34    2.45
  10  -1  -1    5.56    2.35
 -10   1   1    1.96    2.18
 -10   1   1    7.19    2.61
  10  -1  -1    4.13    2.39
 -10   1   1    6.20    2.44
 -10   1   1    7.31    3.76
 -10  -1   1    6.43    2.88
  10   1  -1    3.86    2.58
 -10  -1   1    3.70    2.61
 -10  -1   1    3.98    3.32
  10   1  -1    1.96    2.84
  10  -1  -2  405.50   17.79
  10   1  -2  357.88   17.84
 -10  -1   2  402.64   18.51
  10   1  -2  395.33   18.72
 -10   1   2  419.15   15.74
 -10   1   2  446.57   17.23
 -10   1   2  386.11   16.24
 -10   1   2  386.87   18.78
  10   1  -2  387.49   19.51
 -10   1   2  432.13   17.73
 -10  -1   2  412.08   16.15
 -10  -1   2  422.11   16.41
  10  -1  -2  359.98   17.15
 -10   1   2  396.21   16.81
 -10   1   3   31.78    3.34
 -10   1   3   33.48    3.06
  10   1  -3   26.22    3.75
 -10   1   3   33.28    3.97
 -10  -1   3   32.73    3.49
 -10  -1   3   31.18    4.17
  10  -1  -3   24.26    3.01
 -10   1   3   30.00    3.09
  10   1  -3   37.91    4.09
  10   1  -3   35.56    4.12
  10  -1  -3   27.07    3.25
 -10  -1   3   33.62    3.76
 -10   1   3   41.62    4.85
 -10   1   3   36.87    4.17
  10  -1  -4  182.85   10.85
 -10   1   4  201.24   11.21
 -10   1   4  209.45    9.71
 -10  -1   4  206.88   10.73
 -10  -1   4  215.64   11.58
  10   1  -4  212.22   11.00
  10   1  -4  185.94   12.56
  10  -1  -4  207.05   11.28
 -10  -1   4  211.88   10.17
 -10   1   4  206.30    8.78
  10  -1  -4  202.11   10.98
  10   1  -4  209.58   12.17
  10  -1  -5    8.94    3.71
 -10   1   5    9.32    3.11
 -10   1   5   15.43    2.87
 -10  -1   5    9.60    3.05
 -10  -1   5    9.39    3.71
 -10   1   5   17.54    4.38
 -10   1   5    7.24    2.41
  10   1  -5    9.30    3.03
  10  -1  -5   14.23    3.02
 -10  -1   5   12.36    3.31
  10   1  -5   12.30    2.81
  10   1  -5   14.45    3.88
  10  -1  -5   11.08    3.04
 -10  -1   6   83.22    6.76
 -10   1   6   90.59    6.79
  10   1  -6   98.77    7.13
 -10  -1   6   92.39    6.11
 -10  -1   6   89.14    6.18
  10   1  -6   79.81    6.71
  10  -1  -6   85.06    5.83
  10   1  -6   87.22    6.48
 -10   1   6  110.91    6.67
  10  -1  -6   85.75    7.66
 -10   1   6   89.41    5.26
 -10   1   6   90.72    6.17
  10  -1  -7    2.59    2.38
  10   1  -7   -0.65    3.02
 -10  -1   7   -0.44    2.83
  10  -1  -7    2.85    3.51
  10  -1  -7   -0.44    2.61
  10   1  -7    0.43    4.11
  10   1  -7    4.98    3.46
 -10   1   7    3.28    4.15
  10  -1  -7    3.68    3.24
 -10  -1   7    1.10    3.31
 -10   1   7   -0.22    2.42
 -10   1   7    1.53    2.62
 -10  -1   7    3.91    3.04
  10  -1  -7    3.89    3.45
 -10   1   7    2.88    3.10
  10   1  -7    1.08    3.24
 -10   1   8   79.89    5.93
  10   1  -8   65.84    7.12
 -10  -1   8   79.10    5.86
 -10   1   8   89.46    6.66
 -10   1   8   77.53    5.01
  10  -1  -8   67.87    6.59
  10  -1  -8   83.87    7.37
  10   1  -8   78.74    7.16
  10  -1  -8   78.58    5.40
  10   1  -8   71.91    7.08
  10   1  -8   83.96    6.93
  10   1  -8   73.20    6.48
 -10  -1   8   75.12    6.17
 -10  -1   8   79.65    5.65
  10  -1  -8   81.40    6.53
 -10   1   8   84.33    7.19
  10  -1  -8   73.62    7.13
 -10   1   9    3.90    2.82
  10   1  -9    1.08    3.89
 -10  -1   9    0.65    3.25
  10  -1  -9    1.96    3.05
  10   1  -9    4.76    3.68
 -10   1   9    2.41    3.29
 -10   1   9    6.09    3.69
  10   1  -9    6.51    4.56
  10  -1  -9    1.09    4.12
  10  -1  -9    0.88    3.96
 -10  -1   9    1.10    2.86
  10  -1  -9    6.04    3.24
  10   1  -9    1.51    3.24
 -10   1   9    4.65    3.54
  10  -1  -9    1.94    3.67
  10  -1 -10   -2.16    3.23
 -10   1  10    1.31    3.28
  10   1 -10    3.26    4.99
  10  -1 -10   -2.18    3.05
  10  -1 -10    3.02    4.96
 -10  -1  10   -1.98    3.08
 -10  -1  10   -0.43    3.45
  10   1 -10   -1.95    3.03
  10  -1 -10   -6.09    4.13
 -10   1  10    3.67    2.81
  10   1 -10   -0.43    3.67
  10  -1 -10   -3.96    4.83
 -10   1  10    0.66    3.53
  10   1 -10    3.53    4.41
  10   1 -10    0.86    3.67
  10   1 -11    2.59    3.88
  10   1 -11   -1.30    3.46
  10   1 -11    2.37    3.89
 -10  -1  11   -4.31    3.66
  10  -1 -11    2.39    3.05
 -10   1  11    7.50    4.19
  10  -1 -11    2.63    4.61
  10  -1 -11   -0.43    5.44
 -10   1  11    1.50    2.79
  10   1 -11    2.64    4.62
 -10   1  11    3.71    2.84
  10  -1 -11    3.02    5.17
  10  -1 -11   -1.51    3.02
  10   1 -11    5.64    4.99
  10   1 -12   57.39    6.04
 -10   1  12   53.76    6.62
  10   1 -12   54.32    6.71
  10  -1 -12   58.68    7.09
 -10  -1  12   46.79    5.15
  10  -1 -12   47.37    5.38
  10   1 -12   40.09    6.94
  10   1 -12   47.22    6.90
 -10   1  12   43.86    4.92
  10   1 -13    2.37    5.17
  10   1 -13    0.43    4.10
  10   1 -13   -2.60    4.11
 -10  -1  13    4.49    4.07
 -10   1  13   -2.56    3.20
  10  -1 -13    0.65    3.87
 -10   1  13    1.32    4.40
  10  -1 -13    1.93    4.29
  10   1 -14   31.77    6.87
 -10  -1  14   27.10    5.12
 -10   1  14   29.87    5.49
 -10   1  14   19.73    4.03
  10  -1 -14   21.71    4.94
  10   1 -14   19.19    5.39
  10   1 -14   24.88    4.98
  10  -1 -14   24.99    6.41
 -10   1  15   11.62    5.26
  10  -1 -15    7.02    6.38
 -10  -1  15   14.90    5.11
  10  -1 -15    9.02    4.94
  10   1 -15   20.26    5.39
  10   1 -15    5.56    5.78
  10  -1 -16   14.59    5.36
  10   1 -16    7.75    5.38
 -10  -1  16   22.28    5.94
  10   1 -16    9.81    6.40
  10  -1 -16   12.71    6.57
 -10   1  16    9.85    5.47
  10   1 -17    1.72    4.95
  10  -1 -17    9.65    5.79
  10  -1 -17    8.43    6.75
  10   1 -17    5.74    6.38
  10   1 -18   12.47    6.45
  10   1 -18   -2.12    6.99
  10  -1 -18   -1.29    6.00
  10  -1 -18   10.29    7.35
  10  -1 -19    2.09    7.73
  10   1 -19   -0.21    6.88
  10  -1 -19   10.91    6.85
  10   1 -19   -6.33    6.96
 -10   2   1   47.69    3.31
 -10   2   1   44.41    3.92
  10  -2  -1   45.08    3.65
 -10  -2   1   48.90    4.35
 -10  -2   1   54.26    4.65
 -10   2   1   52.46    5.76
  10   2  -1   47.34    4.80
 -10   2   1   51.62    5.01
  10   2  -1   46.66    4.95
 -10  -2   1   48.27    4.85
  10  -2  -1   54.64    3.90
 -10   2   1   51.55    4.43
 -10   2   1   54.42    3.28
  10  -2  -2    6.86    2.14
 -10   2   2    5.46    3.49
 -10  -2   2    9.88    3.29
 -10   2   2    4.37    1.75
  10   2  -2    6.53    3.26
 -10  -2   2    4.57    3.05
  10   2  -2    5.38    3.44
  10  -2  -2   -1.95    1.95
 -10   2   2   -2.65    3.75
 -10   2   2    4.37    3.06
 -10  -2   2    3.54    3.10
 -10   2   2    7.49    1.98
  10   2  -3   20.89    3.56
 -10   2   3   19.47    3.10
 -10   2   3   12.92    2.19
  10  -2  -3   18.65    2.36
 -10  -2   3   18.38    3.72
 -10   2   3   16.52    3.74
 -10   2   3   22.25    2.42
  10   2  -3   18.75    3.23
 -10  -2   3   20.03    3.48
 -10   2   3   16.00    3.07
 -10  -2   3   24.78    3.98
 -10   2   3   17.51    3.28
  10   2  -3   22.57    3.69
  10  -2  -4   58.41    4.08
  10   2  -4   66.04    5.56
 -10   2   4   69.13    4.19
 -10  -2   4   62.40    5.24
 -10  -2   4   64.99    5.09
 -10   2   4   57.14    5.50
 -10   2   4   72.64    3.95
 -10   2   4   68.95    5.27
 -10  -2   4   69.27    5.01
  10   2  -4   64.97    5.63
  10   2  -4   58.60    4.96
 -10   2   4   63.63    4.85
  10   2  -4   65.79    5.61
  10   2  -5   65.17    5.40
  10   2  -5   72.72    5.83
 -10   2   5   62.21    3.96
  10  -2  -5   39.23    4.14
 -10  -2   5   60.09    5.08
 -10   2   5   70.10    5.53
  10   2  -5   68.90    5.78
 -10   2   5   61.59    3.74
 -10   2   5   66.91    6.36
  10   2  -5   54.50    5.62
 -10  -2   5   62.71    4.79
  10  -2  -5   61.37    4.31
 -10  -2   5   51.13    5.44
  10   2  -6  108.34    7.79
 -10   2   6   94.17    7.45
  10   2  -6   80.30    6.69
  10  -2  -6   94.38    6.11
 -10  -2   6  107.51    7.07
 -10   2   6  105.48    7.31
 -10   2   6   96.16    5.29
  10  -2  -6   83.29    5.18
 -10   2   6   91.23    6.89
 -10  -2   6  103.53    6.95
 -10  -2   6  111.16    6.97
  10   2  -6   95.51    7.57
 -10   2   6   97.81    5.49
 -10   2   7   57.31    3.96
  10   2  -7   60.26    5.19
  10  -2  -7   50.53    4.10
  10   2  -7   59.37    6.07
 -10   2   7   61.65    6.56
 -10   2   7   57.02    5.53
  10   2  -7   61.75    5.61
  10  -2  -7   55.88    6.26
 -10  -2   7   74.47    6.06
 -10   2   7   59.43    6.01
 -10  -2   7   71.91    5.87
 -10  -2   7   56.25    5.30
  10   2  -7   61.83    6.21
  10  -2  -7   51.84    6.10
 -10   2   8  366.89   14.25
  10  -2  -8  316.71   15.55
 -10  -2   8  349.40   17.15
  10  -2  -8  338.27   19.28
  10   2  -8  355.99   18.68
  10   2  -8  331.27   20.09
  10  -2  -8  329.54   16.36
 -10   2   8  332.77   13.81
 -10   2   8  328.82   16.39
  10  -2  -8  318.49   18.13
  10   2  -8  293.54   18.17
  10   2  -8  323.15   18.78
  10   2  -8  307.67   17.28
 -10  -2   8  349.80   18.31
  10   2  -9   56.20    6.30
 -10   2   9   57.38    5.96
  10  -2  -9   53.80    6.34
  10  -2  -9   65.79    6.69
  10   2  -9   52.98    6.18
 -10  -2   9   64.72    5.63
 -10   2   9   68.68    4.80
  10   2  -9   64.31    6.48
 -10   2   9   60.23    4.57
  10   2  -9   55.27    6.26
 -10  -2   9   45.80    5.29
  10  -2  -9   66.84    5.45
  10  -2  -9   60.10    7.38
 -10   2   9   64.65    6.97
  10   2  -9   56.57    6.26
  10  -2  -9   54.14    4.53
  10  -2 -10   19.26    5.47
  10   2 -10   23.35    5.07
  10   2 -10   33.25    5.40
  10   2 -10   31.30    4.75
  10   2 -10   34.97    5.18
 -10   2  10   34.18    4.85
  10  -2 -10   36.51    6.52
  10  -2 -10   36.42    6.03
  10   2 -10   35.57    5.42
  10  -2 -10   26.50    3.66
 -10   2  10   36.53    3.89
 -10  -2  10   30.02    4.75
  10  -2 -10   34.61    4.14
  10   2 -11  126.30    9.29
  10  -2 -11  101.56    7.32
  10   2 -11   91.64    9.24
 -10  -2  11  109.26    8.84
  10   2 -11   93.35    9.32
 -10   2  11  108.74    6.89
  10   2 -11  108.35    8.42
  10  -2 -11   94.76    9.63
  10   2 -11  110.96    8.85
 -10   2  11  123.34    9.49
  10  -2 -11  110.80   10.54
  10  -2 -12    1.07    3.01
  10  -2 -12   -0.87    3.48
  10   2 -12    1.95    4.32
 -10   2  12    0.43    2.78
 -10  -2  12   -4.73    4.08
  10   2 -12    0.43    4.10
  10  -2 -12    2.79    4.29
  10   2 -12   -0.22    4.75
 -10   2  12    0.22    3.96
  10   2 -12    1.51    4.53
  10   2 -13    9.92    5.17
 -10  -2  13    2.14    4.50
  10   2 -13   -0.43    4.75
 -10   2  13    0.85    2.98
 -10   2  13    2.42    4.39
  10  -2 -13    2.58    3.43
  10  -2 -13    5.35    5.99
  10  -2 -14   72.88    8.31
 -10   2  14   74.35    8.34
 -10  -2  14   63.31    8.13
  10   2 -14   54.77    6.90
  10   2 -14   69.93    7.96
  10  -2 -14   67.96    6.65
  10   2 -14   71.39    8.20
  10   2 -15  130.21   11.00
  10   2 -15  134.16   11.81
  10  -2 -15  118.84    9.43
 -10  -2  15  117.14    9.82
  10  -2 -15  125.41   11.68
  10   2 -16   19.48    6.42
 -10  -2  16   28.31    5.75
 -10   2  16   18.58    6.56
  10   2 -16   20.25    5.60
  10  -2 -16   19.43    7.39
  10  -2 -16   23.74    5.78
  10  -2 -17   -2.52    6.73
  10   2 -17   -2.80    5.17
 -10   2  17    3.27    5.89
  10   2 -17   10.03    6.40
 -10  -2  17   -2.34    4.67
  10  -2 -17    2.35    5.13
  10  -2 -18   -1.07    5.76
  10  -2 -18   19.04    6.49
  10   2 -18   13.56    6.03
  10   2 -18   13.83    6.81
  10   2 -19   15.49    6.15
  10  -2 -19   18.33    8.12
  10  -2 -19   22.60    7.04
  10   2 -19   23.87    6.88
 -10   2  19   27.16    7.60
 -10  -3   1   21.52    4.17
 -10  -3   1   18.23    3.26
 -10  -3   1   15.47    3.32
 -10   3   1   13.95    3.27
  10   3  -1   16.79    3.44
 -10   3   1   21.00    4.64
 -10   3   1   17.16    1.76
 -10   3   1   23.36    4.15
 -10   3   1   20.64    3.29
  10   3  -1   17.22    3.49
  10  -3  -1   14.74    1.95
 -10  -3   2   48.65    5.31
 -10   3   2   50.10    4.62
 -10   3   2   48.18    2.64
  10   3  -2   47.17    4.95
 -10  -3   2   50.18    4.78
  10   3  -2   58.53    5.66
 -10   3   2   57.68    4.81
 -10  -3   2   55.56    5.03
 -10   3   2   47.64    5.29
 -10   3   2   41.86    4.58
 -10   3   3  587.60   25.86
 -10  -3   3  537.59   23.28
 -10   3   3  516.10   23.35
 -10  -3   3  530.84   22.03
 -10   3   3  504.81   22.54
  10   3  -3  539.49   22.16
  10   3  -3  535.43   25.66
 -10  -3   3  545.25   23.45
  10   3  -3  536.71   24.81
  10   3  -4   27.14    3.45
  10   3  -4   35.75    4.98
 -10  -3   4   31.06    4.34
  10  -3  -4   27.31    2.15
 -10  -3   4   28.27    3.91
 -10   3   4   25.46    1.98
  10   3  -4   24.37    3.88
  10   3  -4   20.45    3.56
 -10  -3   4   25.42    4.20
 -10   3   4   31.15    4.17
  10  -3  -4   24.83    2.18
 -10   3   4   31.02    3.74
 -10   3   4   23.46    3.73
 -10   3   4   23.95    4.83
 -10   3   5  466.04   24.24
  10  -3  -5  397.92   17.20
 -10   3   5  449.41   22.39
  10   3  -5  476.55   20.35
  10   3  -5  466.85   20.94
 -10   3   5  456.86   17.42
 -10  -3   5  471.36   19.96
 -10   3   5  524.26   22.92
 -10   3   5  507.54   23.18
  10   3  -5  500.81   22.25
 -10  -3   5  496.09   20.24
 -10  -3   5  466.85   20.56
  10   3  -5  484.60   24.05
  10   3  -6    8.85    3.45
 -10  -3   6   11.70    3.53
 -10  -3   6   13.25    3.48
 -10   3   6    6.84    1.55
 -10   3   6    8.39    4.20
 -10   3   6   12.05    4.60
  10   3  -6    8.65    3.46
  10   3  -6   15.34    3.67
  10  -3  -6    8.40    1.94
 -10  -3   6    9.07    3.67
  10   3  -7   46.38    4.99
 -10   3   7   34.78    4.62
 -10  -3   7   32.44    4.41
  10  -3  -7   31.53    2.81
  10  -3  -7   50.68    3.27
  10   3  -7   40.14    5.18
 -10   3   7   41.30    2.87
 -10   3   7   36.30    5.69
  10   3  -7   37.12    4.96
 -10  -3   7   42.33    5.21
 -10  -3   7   45.46    5.17
 -10   3   7   39.81    2.83
  10  -3  -7   27.82    4.96
 -10   3   7   40.08    5.76
  10  -3  -8    4.32    2.16
  10   3  -8   -0.65    3.24
 -10   3   8    3.52    3.30
  10  -3  -8    4.78    2.18
  10   3  -8    0.65    3.90
 -10  -3   8    6.07    4.12
 -10   3   8    2.00    3.77
  10  -3  -8    4.10    4.96
  10   3  -8    4.32    4.10
  10   3  -8    5.29    3.97
 -10   3   8    3.30    1.98
  10   3  -9   -0.65    3.88
  10   3  -9   -1.54    4.40
  10   3  -9    4.10    3.67
  10  -3  -9   -1.94    2.37
  10  -3  -9    3.23    4.10
 -10  -3   9   -0.43    3.25
  10   3  -9   -0.87    4.12
 -10   3   9    2.20    3.52
  10   3  -9    3.02    3.88
 -10   3   9    1.75    2.19
 -10   3   9   -4.89    4.67
  10   3 -10   45.46    5.82
 -10   3  10   55.32    4.13
 -10  -3  10   49.27    5.84
  10  -3 -10   49.09    6.24
 -10   3  10   56.71    6.16
  10   3 -10   58.49    6.26
  10   3 -10   42.05    5.82
  10   3 -10   50.67    5.63
  10  -3 -10   46.30    4.09
  10   3 -11   36.40    6.36
 -10  -3  11   45.30    5.82
  10   3 -11   33.87    6.47
 -10   3  11   46.06    3.88
  10   3 -11   34.14    6.05
  10   3 -11   50.93    6.04
  10  -3 -11   41.69    6.45
  10  -3 -11   35.46    3.87
  10   3 -12  141.20   11.22
  10   3 -12  149.09   11.22
  10   3 -12  135.36   12.05
  10  -3 -12  151.12   11.58
  10   3 -12  157.93   12.30
 -10  -3  12  164.02   12.28
  10  -3 -12  155.28    9.66
  10  -3 -12  132.70    8.69
 -10   3  12  169.40   11.87
  10  -3 -13   67.94    8.76
  10   3 -13   72.46    7.33
  10  -3 -13   74.50    6.00
  10   3 -13   69.02    7.55
  10   3 -13   58.72    8.17
 -10  -3  13   75.18    7.95
  10   3 -14   -3.01    5.37
  10  -3 -14   -0.64    6.38
 -10   3  14   -3.28    4.82
  10   3 -14   -1.08    4.74
  10  -3 -14   -4.92    4.06
  10   3 -14    0.43    5.39
 -10  -3  14    6.86    5.36
  10  -3 -15    3.63    4.05
 -10  -3  15   -1.50    4.49
  10  -3 -15    4.45    6.36
  10   3 -15   -0.65    4.96
  10   3 -15   -5.81    5.16
  10   3 -16  -12.67    6.66
  10  -3 -16    5.33    4.90
  10   3 -16    0.43    6.03
 -10   3  16   -4.15    5.46
 -10  -3  16    2.13    6.40
  10  -3 -16  -11.39    6.75
  10   3 -17    1.29    6.89
  10  -3 -17   -1.49    4.89
  10   3 -17   -1.29    6.00
  10  -3 -17    5.66    7.13
 -10   3  17   -1.96    5.66
 -10  -3  17   -1.70    6.17
  10   3 -18   27.76    7.75
  10  -3 -18   12.95    7.73
 -10   3  18   12.18    6.74
  10  -3 -18    6.59    5.31
 -10  -3  18    7.22    7.22
  10   3 -18   12.18    6.84
  10  -3 -19    5.61    6.23
 -10   3  19   -0.43    6.94
  10   3 -19   12.15    7.25
  10  -3 -19    9.76    6.15
  10   3 -19    3.01    6.45
 -10  -4   1   21.24    3.90
 -10   4   1   17.74    3.72
 -10  -4   1   11.46    3.97
 -10   4   1   17.87    4.63
 -10   4   1   16.35    3.49
 -10  -4   1   13.98    3.50
 -10   4   1   20.96    3.93
  10   4  -1   22.39    4.52
  10   4  -1   20.47    4.57
 -10  -4   2    0.87    3.04
 -10   4   2    7.27    4.40
 -10  -4   2    9.49    3.97
 -10   4   2    7.42    2.84
 -10  -4   2    5.44    2.83
  10   4  -2    7.32    3.45
 -10   4   2    6.77    2.62
 -10   4   2    4.60    3.94
  10   4  -2    9.78    4.35
  10   4  -3   51.93    4.96
 -10   4   3   46.95    5.02
 -10   4   3   53.26    5.04
 -10   4   3   46.16    5.50
 -10  -4   3   40.15    4.99
 -10  -4   3   52.55    5.30
 -10   4   3   52.88    4.81
  10   4  -3   44.95    4.65
  10   4  -3   45.58    5.21
 -10  -4   3   51.58    4.55
 -10   4   4    1.32    4.17
 -10  -4   4   -2.39    3.26
 -10  -4   4    5.96    3.98
 -10   4   4   -2.41    2.62
  10   4  -4   -0.88    2.87
 -10   4   4   -0.44    3.72
  10   4  -4   -1.52    3.90
 -10  -4   4   -2.38    2.81
 -10   4   4    1.32    3.73
  10   4  -4   -0.86    2.37
  10   4  -4    0.65    3.45
 -10   4   5  154.45    9.47
 -10   4   5  129.41    9.22
 -10  -4   5  103.13    8.39
  10   4  -5  149.05    8.87
 -10   4   5  128.65    9.43
  10   4  -5  151.14    8.63
  10   4  -5  148.75    9.74
 -10  -4   5  145.46    8.47
  10   4  -5  163.07    9.08
 -10  -4   5  149.78    8.20
 -10   4   5  148.84    9.64
 -10  -4   6    1.50    3.01
 -10   4   6    3.72    3.07
  10   4  -6   -2.59    3.45
 -10  -4   6    6.08    4.12
 -10   4   6    2.64    3.52
  10   4  -6    0.22    3.03
 -10   4   6    5.29    3.53
  10   4  -6   -4.97    4.32
  10  -4  -7  235.93   14.01
 -10   4   7  217.89   14.13
  10   4  -7  220.30   13.17
 -10  -4   7  251.84   18.01
 -10   4   7  252.81   13.17
  10   4  -7  228.61   14.78
  10   4  -7  245.87   12.95
  10   4  -7  259.69   13.24
 -10   4   8    2.19    3.51
  10  -4  -8    1.73    1.51
  10  -4  -8    0.86    4.31
 -10  -4   8    0.87    5.64
 -10   4   8    0.22    1.11
  10   4  -8    4.10    4.53
  10   4  -8   -2.17    3.69
 -10   4   8   -4.42    3.76
  10   4  -8   -2.37    3.66
 -10   4   9  213.84   12.51
  10   4  -9  191.19   13.01
 -10   4   9  194.93    7.97
 -10  -4   9  202.20   13.21
  10  -4  -9  168.80    8.00
  10   4  -9  173.34   14.43
  10   4  -9  178.82   13.19
  10   4  -9  213.53   14.24
  10  -4  -9  210.83   13.79
 -10   4  10    3.29    4.38
  10   4 -10    6.02    4.09
  10   4 -10    4.60    5.04
  10   4 -10    3.67    4.32
 -10  -4  10   -1.30    4.54
  10  -4 -10    5.82    2.37
  10   4 -10    7.55    5.18
  10  -4 -10    1.72    4.73
  10   4 -10   -0.86    3.66
 -10   4  10    6.34    2.19
  10  -4 -11   13.53    2.79
 -10   4  11   20.36    5.04
 -10  -4  11   24.82    5.61
  10   4 -11   21.56    5.39
  10   4 -11   20.42    5.37
  10  -4 -11   22.55    5.37
  10   4 -11   25.44    5.61
  10   4 -11   15.29    4.52
  10  -4 -12   93.38    9.21
 -10  -4  12   85.11    8.62
  10   4 -12   74.74    8.38
  10  -4 -12   68.53    5.36
 -10   4  12   84.02    7.88
  10   4 -12   64.49    8.17
 -10   4  12   78.04    5.66
  10   4 -12   90.98    8.84
  10   4 -12   77.14    7.76
  10  -4 -13   14.30    6.83
  10   4 -13   19.39    4.74
  10   4 -13   13.36    5.82
  10   4 -13   14.81    5.58
 -10  -4  13   15.27    6.02
  10  -4 -13   18.36    4.06
  10   4 -14    2.80    4.96
 -10  -4  14    6.65    4.72
  10  -4 -14    4.04    6.38
  10  -4 -14    1.49    3.62
 -10   4  14   -2.84    5.02
  10   4 -14    2.14    5.57
  10   4 -14    4.52    4.95
  10  -4 -15   10.41    4.25
 -10   4  15   10.04    5.67
 -10  -4  15   17.35    6.43
  10   4 -15    6.68    6.68
  10   4 -15   16.79    5.60
  10  -4 -15    8.68    6.14
  10  -4 -16   11.80    6.32
  10   4 -16    2.37    6.67
  10  -4 -16    9.97    4.03
  10   4 -16   15.70    5.81
 -10  -4  16    2.99    6.63
 -10   4  16    9.37    5.66
  10   4 -17   -5.15    6.66
 -10  -4  17   -0.21    7.04
  10   4 -17   -2.15    7.10
  10  -4 -17   -2.73    7.13
  10  -4 -17    0.21    5.29
 -10   4  17    5.66    6.53
  10   4 -18   -3.65    7.31
  10  -4 -18   11.47    7.72
 -10  -4  18   10.43    7.66
  10   4 -18    3.00    6.22
  10  -4 -18    3.38    5.71
  10   5  -1  186.50   11.09
 -10   5   1  172.98   10.08
 -10  -5   1  186.45    9.34
 -10   5   1  166.42   10.79
 -10   5   1  204.22   10.43
 -10  -5   1  186.28    9.74
 -10   5   1  187.62   10.55
  10   5  -1  181.43   10.76
 -10   5   2  108.99    8.35
  10   5  -2  144.90    8.83
 -10   5   2  137.25    8.13
 -10   5   2  148.17    9.35
  10   5  -2  139.18    8.69
  10   5  -2  146.15    8.38
 -10   5   2  132.24    8.97
 -10  -5   2  148.03    7.57
 -10  -5   2  138.59    8.88
 -10  -5   3   43.07    4.31
 -10   5   3   44.57    5.46
  10   5  -3   49.02    3.87
  10   5  -3   47.06    5.86
 -10   5   3   47.89    5.05
  10   5  -3   50.29    4.62
  10   5  -3   42.64    5.17
 -10  -5   3   52.44    4.99
 -10   5   3   51.32    4.79
 -10   5   4   51.23    5.28
 -10  -5   4   53.99    5.42
 -10   5   4   38.31    4.57
  10   5  -4   36.60    5.41
 -10   5   4   41.33    5.47
  10   5  -4   49.98    4.31
 -10  -5   4   45.54    4.08
  10   5  -4   36.62    5.39
  10   5  -5  284.17   18.17
 -10   5   5  263.68   15.12
 -10  -5   5  300.60   13.96
 -10   5   5  280.16   15.92
  10   5  -5  311.43   14.49
  10   5  -5  284.38   16.16
  10   5  -5  287.73   15.64
 -10  -5   5  293.42   15.84
 -10   5   5  328.40   15.44
  10   5  -6   23.45    4.60
  10   5  -6   31.03    4.96
  10   5  -6   30.67    5.18
 -10   5   6   34.21    5.52
  10   5  -6   27.51    3.68
 -10  -5   6   30.79    4.77
 -10   5   6   28.31    4.83
  10   5  -7   90.16    8.84
 -10   5   7  101.78    7.97
  10   5  -7   97.40    8.41
 -10  -5   7   96.04    8.02
  10   5  -7   94.07    7.16
  10  -5  -7   72.98    7.32
  10   5  -8   25.85    5.39
  10   5  -8   34.87    4.77
  10  -5  -8   41.98    6.03
 -10  -5   8   44.42    6.28
  10   5  -8   39.00    5.82
  10   5  -9    9.47    4.52
  10   5  -9    6.25    4.31
  10  -5  -9   10.11    4.73
  10   5  -9    7.13    4.11
 -10  -5   9   15.59    4.33
  10   5 -10    0.00    5.03
 -10   5  10    4.37    4.15
  10  -5 -10    5.20    1.52
  10  -5 -10    6.05    1.30
  10   5 -10   -3.87    4.30
  10   5 -10    4.10    3.67
  10   5 -10    4.31    4.52
 -10  -5  10    0.22    3.68
  10   5 -11    0.21    4.94
 -10  -5  11    0.00    4.10
  10   5 -11   -3.45    4.31
 -10   5  11   -0.44    4.15
  10  -5 -11   -2.59    1.73
  10   5 -11   -1.29    5.16
  10  -5 -11   -1.08    1.94
  10   5 -11    1.07    3.87
  10  -5 -11   -0.21    5.15
  10  -5 -12    9.85    2.36
  10   5 -12   10.55    4.95
  10   5 -12    3.65    5.36
  10  -5 -12   21.19    6.85
 -10  -5  12    3.67    4.31
  10   5 -12    5.37    4.30
 -10   5  12   -0.22    4.58
  10   5 -13   10.33    6.24
  10   5 -13   10.32    4.95
  10   5 -13    4.50    6.00
 -10   5  13    6.98    5.02
  10  -5 -13    9.18    5.34
  10  -5 -13    3.20    2.77
 -10  -5  13    4.09    6.24
  10   5 -14   13.55    5.38
 -10  -5  14   15.04    5.59
  10  -5 -14   16.16    7.23
  10   5 -14   10.32    5.38
  10  -5 -14   16.99    3.82
 -10   5  15   28.96    6.75
  10  -5 -15   46.36    8.47
 -10  -5  15   34.74    8.36
  10   5 -15   31.83    6.88
  10   5 -15   32.04    7.96
  10  -5 -15   40.84    5.50
 -10  -5  16    2.57    7.06
 -10   5  16   -0.87    5.87
  10   5 -16   -5.16    7.09
  10  -5 -16   -0.42    7.37
  10   5 -16   -1.07    4.73
  10  -5 -16    0.00    4.22
 -10  -5  17   14.31    8.33
  10  -5 -17   15.36    5.05
  10  -5 -17   29.98    8.18
  10   5 -17   21.91    7.73
 -10   5  17   11.51    6.73
  10   5 -17    5.59    6.66
 -10  -6   1    0.43    2.58
  10   6  -1   -0.86    4.95
 -10   6   1   -4.83    3.73
  10   6  -1   -0.87    3.69
 -10  -6   1   -4.32    4.32
 -10   6   1   -0.66    4.41
 -10   6   1   -0.22    3.03
  10   6  -2   40.88    5.16
 -10   6   2   38.75    5.51
  10   6  -2   40.98    4.15
 -10  -6   2   38.06    5.62
 -10  -6   2   31.76    3.86
 -10   6   2   33.52    4.60
  10   6  -2   35.11    5.64
 -10   6   3   62.89    5.86
 -10  -6   3   65.14    6.49
 -10   6   3   48.58    5.47
  10   6  -3   64.02    4.30
  10   6  -3   59.60    5.60
 -10  -6   3   62.94    4.71
 -10   6   3   53.28    5.95
  10   6  -3   55.00    6.06
  10   6  -3   58.67    5.03
  10   6  -4   26.62    4.37
 -10  -6   4   28.01    3.64
  10   6  -4   34.48    3.66
  10   6  -4   26.61    5.84
 -10   6   4   31.47    4.34
 -10   6   4   19.04    5.03
 -10  -6   4   30.32    5.41
 -10   6   4   27.76    4.63
  10   6  -4   21.74    4.95
  10   6  -5   10.76    5.38
  10   6  -5   17.09    3.46
 -10  -6   5   13.00    5.20
 -10   6   5   13.46    4.41
 -10   6   5   14.12    4.13
  10   6  -5   15.50    4.15
  10   6  -5   19.23    4.54
 -10  -6   6    8.45    4.12
  10   6  -6   11.44    5.83
 -10   6   6   16.57    4.42
  10   6  -6   16.90    3.47
  10   6  -6   15.93    4.74
  10   6  -6   14.85    4.37
  10   6  -7   14.30    3.90
  10   6  -7   13.54    4.37
  10   6  -7   11.43    4.96
  10  -6  -7   13.76    5.16
 -10   6   7   13.92    4.13
  10   6  -7   10.98    4.52
 -10   6   7   11.96    4.21
 -10  -6   7    8.02    5.42
  10  -6  -8   49.89    6.88
  10   6  -8   43.47    5.90
 -10  -6   8   51.33    6.28
  10   6  -8   31.87    6.24
  10   6  -8   45.41    5.60
 -10   6   8   43.95    5.77
 -10   6   8   51.12    5.88
  10   6  -8   36.14    4.76
 -10   6   9   36.56    5.44
  10   6  -9   37.35    5.90
  10   6  -9   27.76    6.03
  10   6  -9   31.18    6.24
 -10  -6   9   34.63    6.49
  10   6  -9   33.89    5.40
  10  -6  -9   27.74    6.24
  10   6 -10    1.72    4.94
 -10   6  10    3.70    4.57
  10  -6 -10    6.66    5.16
  10   6 -10    3.87    5.38
  10   6 -10    0.00    4.52
 -10  -6  10   -0.65    5.19
  10   6 -11   16.13    6.02
  10   6 -11    6.22    5.58
 -10   6  11    6.53    4.79
 -10  -6  11    7.34    5.40
  10   6 -11    6.44    4.94
  10  -6 -11    4.72    5.58
  10   6 -12   10.96    5.37
  10  -6 -12    6.04    1.51
  10  -6 -12   18.62    6.85
 -10   6  12   10.01    5.01
 -10  -6  12   11.22    4.75
  10   6 -12    1.93    4.07
  10   6 -13    3.21    4.50
  10  -6 -13    2.14    2.14
  10   6 -13    0.43    4.94
  10  -6 -13   11.74    5.76
 -10  -6  13   -0.86    5.38
  10   6 -14   -1.71    4.50
  10   6 -14   10.09    6.01
 -10  -6  14    7.31    5.81
  10  -6 -14    9.78    5.96
  10  -6 -14    9.33    2.97
 -10  -6  15    0.21    7.30
  10   6 -15   15.67    7.51
  10  -6 -15    3.17    3.17
  10  -6 -15   11.65    7.63
 -10   6  15   -9.35    5.22
  10  -6 -16   10.92    3.78
  10  -6 -16    8.44    7.80
  10   6 -16   12.01    7.94
 -10  -6  16   -7.07    7.71
 -10   6  16    6.52    6.08
 -10   6  17    7.38    6.73
  10  -6 -17    3.98    3.77
 -10  -6  17    8.98    6.84
  10   6 -17   -2.79    7.72
  10  -6 -17    1.89    8.19
 -10  -7   1   96.37    5.77
  10   7  -1  103.41    7.39
  10   7  -1  100.79    7.31
 -10  -7   1  111.94    7.98
  10   7  -1   91.31    8.66
 -10   7   1  113.72    7.37
 -10   7   1   80.31    7.26
 -10   7   1  100.93    7.51
 -10   7   2    4.85    4.63
  10   7  -2    7.57    5.19
 -10   7   2    9.97    3.68
  10   7  -2    2.58    4.30
  10   7  -2    5.43    3.26
 -10  -7   2    5.61    3.89
 -10  -7   2    6.19    2.77
 -10   7   3  246.66   13.25
  10   7  -3  231.07   14.05
 -10  -7   3  241.19   13.19
  10   7  -3  225.41   12.66
 -10   7   3  236.22   13.02
  10   7  -3  232.13   13.33
  10   7  -3  255.19   10.74
 -10   7   4   33.60    5.64
  10   7  -4   33.32    5.59
 -10   7   4   39.73    6.18
  10   7  -4   34.71    3.88
 -10  -7   4   27.04    5.19
  10   7  -4   33.26    5.83
  10   7  -5   45.11    6.69
 -10  -7   5   61.68    7.58
  10   7  -5   58.87    4.76
  10   7  -5   53.31    6.88
 -10   7   5   53.57    5.64
 -10   7   5   67.82    6.85
 -10  -7   6  231.66   14.08
 -10   7   6  223.89   12.84
  10   7  -6  198.36   14.88
  10   7  -6  225.01   12.59
 -10   7   6  219.35   13.25
  10   7  -6  215.81   14.41
  10   7  -6  185.98   13.55
 -10   7   7   37.33    5.43
  10   7  -7   40.30    4.55
  10   7  -7   33.53    6.23
  10   7  -7   37.05    6.46
 -10  -7   7   34.86    6.71
 -10   7   7   50.76    6.43
  10   7  -7   29.89    5.89
 -10   7   8   61.53    6.44
  10   7  -8   46.71    5.62
  10  -7  -8   49.63    6.66
  10   7  -8   54.80    6.23
 -10   7   8   46.03    6.08
 -10  -7   8   47.85    6.93
  10   7  -9    0.00    3.88
  10   7  -9    2.36    4.51
 -10  -7   9    1.30    4.54
  10  -7  -9   -0.43    4.94
 -10   7   9    2.17    4.34
  10   7 -10    4.30    5.15
  10  -7 -10    7.30    6.66
 -10  -7  10    3.46    4.76
 -10   7  10    3.69    4.56
  10  -7 -11  105.31   11.16
 -10   7  11  107.77   10.00
  10   7 -11  109.27   10.74
 -10  -7  11  112.12   11.88
  10  -7 -12    6.64    5.78
 -10  -7  12   15.10    7.12
 -10   7  12    6.74    5.43
  10   7 -12    8.58    5.58
 -10   7  13   11.73    5.65
  10   7 -13   10.94    6.00
 -10  -7  13    4.74    5.60
  10  -7 -13   -4.27    6.83
  10   7 -14    8.79    6.21
  10  -7 -14   20.44    7.67
 -10   7  14    9.99    5.86
 -10  -7  14    4.73    6.02
  10   7 -15    7.71    7.92
  10  -7 -15    5.30    6.36
 -10  -7  15    4.51    7.73
  10   7 -16   41.51    9.84
 -10  -7  16   29.58    9.86
  10  -7 -16   31.69    8.03
 -10   8   1   91.74    7.38
 -10   8   1   95.34    7.97
  10   8  -1   93.37    8.59
 -10  -8   1  103.95    5.33
 -10  -8   1   91.82    8.07
 -10  -8   1   99.92    7.75
 -10  -8   2    3.88    4.31
  10   8  -2   -2.15    4.72
 -10   8   2    0.22    3.76
 -10   8   2   -1.95    3.25
 -10   8   3    1.95    3.90
  10   8  -3    5.65    4.13
  10   8  -3    0.86    4.72
 -10   8   3    1.77    4.20
 -10  -8   3   -3.88    4.96
 -10  -8   4   11.88    4.54
  10   8  -4   13.95    5.15
 -10   8   4   19.89    5.08
  10   8  -5    2.58    5.80
  10   8  -5    3.70    4.36
 -10   8   5   11.93    4.34
 -10  -8   5   -0.22    5.41
 -10   8   5    6.41    4.42
  10   8  -6  331.17   18.46
 -10   8   6  343.19   19.33
 -10   8   6  359.19   18.62
 -10  -8   6  327.07   20.34
  10   8  -7   17.60    5.36
 -10   8   7   19.08    5.32
 -10   8   7   21.91    4.99
 -10  -8   7   12.12    4.76
 -10   8   8  190.91   13.12
 -10   8   8  172.10   12.81
  10   8  -8  161.76   11.80
 -10  -8   8  159.90   13.20
 -10   8   9  105.79    9.36
  10  -8  -9   94.66    9.23
 -10   8   9   90.52    9.12
 -10  -8   9   84.36    9.73
  10   8  -9   85.14    8.37
 -10  -8  10   44.96    7.35
 -10   8  10   51.23    7.82
  10   8 -10   45.87    7.29
  10  -8 -10   48.93    7.51
  10   8 -11   24.85    6.64
 -10  -8  11   19.87    6.26
 -10   8  11   16.72    5.86
  10  -8 -11   21.02    7.72
 -10  -8  12   10.79    7.34
 -10   8  12    3.91    5.21
  10   8 -12    1.93    6.42
  10  -8 -12    1.71    7.28
  10  -8 -13   11.54    7.48
 -10   8  13    5.43    5.86
  10   8 -13    6.42    5.78
 -10  -8  13   -3.88    5.82
 -10   8  14   -0.43    6.29
 -10  -8  14    0.00    6.24
  10  -8 -14   -3.20    5.76
  10   8 -14    1.50    6.20
 -10  -9   1    3.01    4.73
 -10  -9   1    1.34    4.01
  10   9  -1   -7.72    4.72
 -10   9   1    6.86    5.31
 -10   9   1    0.87    3.69
 -10  -9   2   51.89    6.71
 -10  -9   2   68.03    7.32
  10   9  -2   69.66    7.93
 -10   9   2   58.65    6.52
 -10   9   2   53.53    7.08
  10   9  -3   25.72    6.86
 -10   9   3   19.11    4.56
 -10  -9   3   15.52    6.25
 -10  -9   3   20.63    5.38
 -10   9   3   19.02    5.53
  10   9  -4  100.73    9.00
 -10   9   4  128.95    9.96
 -10  -9   4   98.39    9.50
 -10   9   4   86.21    8.91
  10   9  -5    5.24    5.46
 -10   9   5   11.73    4.87
  10   9  -5   12.22    5.14
 -10   9   5    8.90    4.78
 -10  -9   5   15.98    5.40
  10   9  -6   22.93    6.00
 -10   9   6   19.76    5.43
 -10   9   6   19.72    5.32
 -10  -9   6   19.45    5.83
 -10   9   7   11.29    4.99
 -10  -9   7    4.54    5.19
 -10   9   7   10.65    5.33
  10   9  -7    4.07    6.43
 -10   9   8   -1.74    4.99
 -10   9   8   13.12    6.67
  10   9  -8   10.71    6.64
 -10  -9   8    8.00    6.49
 -10   9   9    5.79    5.12
 -10   9   9   -5.21    5.21
  10   9  -9   -3.00    6.42
 -10  -9   9   -2.38    6.05
 -10  -9  10    6.91    5.62
  10  -9 -10   14.58    7.29
 -10   9  10   -4.13    5.21
  10   9 -10   -1.28    5.56
 -10  -9  11   10.15    6.48
  10   9 -11   -4.28    5.77
 -10   9  11    0.00    5.43
  10  -9 -11    1.07    5.36
 -10  -9  12   28.04    9.06
 -10   9  12   26.92    7.38
  10  -9 -12   24.21    8.78
  10   9 -12   23.92    8.33
 -10   9  13    7.16    6.51
  10  -9 -13    0.00    6.84
 -10  -9  13    6.89    7.11
  10   9 -13   -3.41    6.40
  10  10  -1    5.56    6.21
 -10  10   1    5.98    4.65
 -10 -10   1    1.50    6.01
 -10  10   1   -1.31    4.14
 -10 -10   1    3.55    4.21
 -10  10   2   -3.98    5.53
 -10 -10   2    3.78    4.90
  10  10  -2    7.92    4.92
 -10 -10   2    4.73    4.73
 -10  10   2   -3.70    4.13
 -10 -10   3   -2.68    3.79
 -10 -10   3    0.65    4.95
 -10  10   3   -5.31    4.87
 -10  10   3    0.44    4.35
  10  10  -3    5.99    4.92
 -10  10   4   51.34    7.83
 -10  10   4   88.92    9.07
 -10 -10   4   49.21    8.28
  10  10  -4   69.96    9.63
 -10 -10   4   57.75    9.70
 -10 -10   5    4.31    5.18
  10  10  -5    2.57    5.35
 -10  10   5    9.08    5.31
 -10  10   5    5.22    5.22
 -10 -10   5    5.15    5.37
 -10  10   6   85.53    9.31
  10  10  -6   91.96   10.27
 -10  10   6   76.55    9.57
 -10 -10   6   74.69    9.50
  10  10  -7   21.38    5.99
 -10 -10   7   20.30    6.48
 -10  10   7   31.51    7.54
  10  10  -8   23.93    6.84
 -10  10   8   11.74    6.52
 -10 -10   8   20.31    6.91
 -10  10   8   24.89    6.89
 -10  10   9    3.70    5.87
 -10  10   9    0.89    6.01
  10  10  -9   -2.99    5.34
 -10 -10   9    7.13    7.56
 -10  10  10   -0.22    6.09
  10  10 -10   -0.64    5.98
 -10 -10  10    0.65    5.83
  10  11  -1   14.95    5.98
 -10  11   1    2.18    4.79
 -10 -11   1   12.78    5.29
 -10  11   1    8.84    6.41
 -10 -11   1    9.00    6.64
  10  11  -2   -0.64    5.34
 -10 -11   2    0.89    4.87
 -10 -11   2    7.73    5.58
 -10  11   2   -1.33    4.86
 -10  11   2   -5.23    4.58
 -10  11   3   43.54    8.40
  10  11  -3   36.30    7.05
 -10 -11   3   32.86    7.33
 -10 -11   3   43.63    7.74
 -10  11   3   41.63    7.19
 -10 -11   4    5.38    5.81
 -10  11   4    4.64    5.75
 -10  11   4    2.18    5.01
  10  11  -4    0.64    5.34
 -10 -11   4    0.00    5.79
  10  11  -5   43.98    7.69
 -10  11   5   62.60    8.41
 -10 -11   5   30.55    7.81
 -10 -11   5   32.53    7.76
 -10  11   5   37.04    7.63
 -10 -11   6   15.85    5.80
  10  11  -6   22.84    6.62
 -10  11   6   22.44    6.53
 -10  11   6   18.60    6.20
 -10 -11   6   17.89    6.47
  10  11  -7   23.04    6.83
 -10  11   7   32.15    8.43
 -10 -11   7   28.26    7.12
 -10 -11   7   21.88    6.48
 -10  11   7   25.91    7.40
  -9   0   1   -2.44    2.66
  -9   0   1   -0.44    2.18
  -9   0   1   -2.41    2.41
  -9   0   1    1.56    2.22
   9   0  -1   -2.62    2.19
   9   0  -1    1.94    2.58
   9   0  -2  530.52   22.66
  -9   0   2  530.50   19.74
  -9   0   2  563.59   21.37
  -9   0   2  568.22   23.89
   9   0  -2  515.64   23.29
  -9   0   2  551.88   20.37
  -9   0   2  577.06   21.41
  -9   0   3    0.66    2.19
  -9   0   3   -3.09    1.99
  -9   0   3    2.01    2.01
   9   0  -3    5.70    2.63
  -9   0   3   -4.40    3.08
   9   0  -3    0.00    2.37
   9   0  -3    1.95    2.17
  -9   0   4  250.99   12.94
   9   0  -4  260.70   14.99
  -9   0   4  260.21   11.17
   9   0  -4  245.02   13.45
  -9   0   4  292.86   13.02
  -9   0   4  262.52   11.26
   9   0  -4  253.31   12.53
   9   0  -5   -3.25    2.39
  -9   0   5    3.53    2.20
  -9   0   5    0.22    2.18
  -9   0   5    0.67    2.45
  -9   0   5   -1.31    3.28
   9   0  -5   -0.86    2.37
   9   0  -5   -2.16    3.24
   9   0  -6  152.05   10.14
   9   0  -6  154.05    8.42
  -9   0   6  161.18    8.72
  -9   0   6  162.26    8.28
   9   0  -6  170.53    9.53
   9   0  -6  145.49    8.47
   9   0  -6  157.56   10.41
  -9   0   6  162.14    8.16
   9   0  -7    0.65    2.59
  -9   0   7    0.00    2.39
  -9   0   7   -1.56    3.12
   9   0  -7   -4.65    3.10
   9   0  -7   -0.22    2.17
  -9   0   7   -4.78    3.26
  -9   0   7    0.66    2.20
   9   0  -7   -4.56    3.69
   9   0  -7    0.00    3.67
  -9   0   8  238.88   13.00
   9   0  -8  238.58   12.84
   9   0  -8  246.85   13.37
   9   0  -8  253.81   14.80
  -9   0   8  241.08   13.01
   9   0  -8  234.66   15.51
   9   0  -8  237.63   13.59
  -9   0   8  261.14   11.89
   9   0  -9   -4.10    3.67
  -9   0   9   -1.94    2.59
   9   0  -9   -1.08    2.80
   9   0  -9   -3.70    4.14
  -9   0   9    0.44    3.33
   9   0 -10    4.80    4.58
  -9   0  10    5.16    2.58
   9   0 -10   -0.22    3.02
   9   0 -10    9.06    4.42
   9   0 -10    3.26    3.48
   9   0 -10    8.63    3.24
  -9   0  10   -0.66    3.29
  -9   0  10    6.88    3.55
  -9   0  11    3.22    3.22
  -9   0  11   -3.77    3.54
   9   0 -11    0.88    4.19
   9   0 -11    1.08    3.66
   9   0 -11   -0.22    3.02
   9   0 -11   -3.05    2.83
  -9   0  11    0.00    2.84
   9   0 -11   -2.18    3.49
   9   0 -12    8.42    3.67
   9   0 -12    2.18    4.35
  -9   0  12    4.92    2.78
   9   0 -12    3.49    5.23
   9   0 -12    7.04    4.62
   9   0 -12    3.44    3.44
   9   0 -13   -0.21    4.71
   9   0 -13    4.32    3.89
  -9   0  13    6.40    4.05
  -9   0  14   14.89    3.83
   9   0 -14   11.87    3.89
   9   0 -14   15.36    5.55
  -9   0  15   -3.18    4.46
   9   0 -15    0.86    4.53
   9   0 -15   -4.25    5.10
  -9   0  16   72.02    7.21
   9   0 -16   83.75    8.21
   9   0 -16   86.36    8.89
   9   0 -17    5.48    6.32
  -9   0  17   -2.96    3.80
   9   0 -17    0.65    4.53
   9   0 -18  241.38   17.92
   9   0 -18  226.80   17.24
   9   0 -19   -5.02    5.86
   9   0 -19  -12.72    6.25
   9   0 -20   12.71    7.76
   9   0 -20   24.20    8.14
  -9   1   1   50.04    3.94
  -9   1   1   53.50    4.88
  -9   1   1   50.41    4.37
   9   1  -1   52.40    4.31
  -9  -1   1   47.79    4.15
  -9  -1   1   44.66    4.00
  -9   1   1   43.93    3.33
  -9   1   1   44.52    3.27
   9  -1  -1   50.01    3.65
   9   1  -1   45.15    3.95
   9   1  -1   44.66    3.94
  -9  -1   1   50.77    4.66
   9  -1  -1   44.08    3.49
  -9  -1   2  322.25   12.90
   9  -1  -2  279.83   12.83
  -9   1   2  319.07   14.60
  -9   1   2  323.80   12.05
   9   1  -2  303.74   15.69
  -9   1   2  345.41   14.77
  -9   1   2  328.76   12.77
   9   1  -2  322.04   14.62
  -9   1   2  331.08   13.37
  -9  -1   2  324.17   12.65
  -9   1   2  294.58   12.83
  -9  -1   2  308.04   13.69
   9   1  -2  301.17   13.82
   9  -1  -2  285.77   13.12
   9   1  -3   53.78    4.54
  -9   1   3   55.94    5.29
  -9   1   3   51.51    3.98
  -9  -1   3   55.31    4.20
   9  -1  -3   45.94    4.55
  -9   1   3   54.46    4.17
   9   1  -3   46.78    4.44
   9   1  -3   55.63    4.56
   9  -1  -3   46.22    3.91
  -9  -1   3   55.35    4.61
  -9   1   3   45.65    3.09
  -9   1   3   61.48    4.69
  -9  -1   3   52.66    4.15
  -9   1   3   51.31    3.51
   9  -1  -3   45.90    3.66
   9   1  -4   45.55    4.67
  -9   1   4   49.38    5.05
  -9   1   4   50.25    3.31
   9   1  -4   40.76    4.12
   9   1  -4   50.68    4.31
  -9  -1   4   42.35    4.15
   9  -1  -4   51.28    3.91
  -9  -1   4   47.04    3.76
  -9  -1   4   42.86    4.37
  -9   1   4   44.11    3.07
   9   1  -4   50.53    4.54
   9  -1  -4   42.49    4.36
   9  -1  -4   38.85    3.67
  -9   1   5   97.14    5.07
   9  -1  -5   99.05    6.10
   9   1  -5   83.40    6.90
  -9   1   5   87.96    6.35
   9   1  -5   95.72    6.70
  -9   1   5   90.28    4.83
   9  -1  -5   81.83    5.18
  -9  -1   5   97.61    6.54
  -9  -1   5   97.51    5.74
   9   1  -5   89.79    6.05
   9  -1  -5   77.25    6.26
   9   1  -5   82.09    6.28
  -9  -1   5   99.81    6.11
  -9   1   6   13.98    2.62
  -9  -1   6   16.29    3.48
   9   1  -6    6.00    3.56
   9   1  -6    7.15    3.47
  -9  -1   6   11.96    3.26
   9  -1  -6   11.33    2.83
  -9   1   6   11.00    2.20
  -9  -1   6   10.80    2.87
   9  -1  -6    8.42    2.81
   9  -1  -6   14.70    3.46
   9  -1  -6   13.62    4.17
   9   1  -6   11.48    3.25
   9  -1  -6    9.92    3.67
   9   1  -6    6.90    3.02
  -9   1   6   12.22    3.93
   9   1  -6   16.61    3.24
  -9   1   7   -1.76    2.20
   9   1  -7   -1.08    3.03
   9   1  -7   -4.13    3.26
   9   1  -7   -1.73    2.37
   9  -1  -7   -3.05    2.40
   9   1  -7    5.82    3.67
   9  -1  -7   -2.37    3.23
   9   1  -7    2.00    3.11
  -9   1   7   -1.74    2.17
   9  -1  -7   -1.94    2.59
   9  -1  -7    1.10    3.30
  -9   1   7    2.61    3.70
  -9  -1   7   -1.08    2.17
   9  -1  -7   -3.03    3.03
  -9  -1   7   -1.73    2.60
  -9  -1   7   -0.88    3.08
   9   1  -8   23.96    4.22
   9  -1  -8   19.12    4.78
  -9  -1   8   19.90    3.68
   9   1  -8   15.46    4.79
   9  -1  -8   18.97    3.23
   9   1  -8   20.37    3.90
   9  -1  -8   23.12    3.49
  -9   1   8   21.00    3.25
   9  -1  -8   16.75    3.97
   9  -1  -8   20.26    3.88
  -9   1   8   30.39    4.78
  -9  -1   8   23.76    3.96
  -9   1   8   27.19    3.29
   9   1  -8   17.90    3.88
   9   1  -8   28.68    4.53
   9   1  -9   42.05    5.39
   9   1  -9   34.54    5.32
   9   1  -9   42.08    5.67
   9  -1  -9   44.39    5.60
   9  -1  -9   50.17    4.36
   9   1  -9   41.62    4.96
  -9  -1   9   47.47    4.62
   9   1  -9   53.12    4.55
  -9   1   9   49.24    5.11
   9  -1  -9   43.64    5.73
   9  -1  -9   42.89    4.31
  -9   1   9   41.19    3.88
  -9  -1   9   40.57    4.75
   9  -1  -9   50.72    5.44
   9  -1 -10    7.10    3.66
   9  -1 -10    6.47    3.02
  -9   1  10    6.77    3.28
   9   1 -10   10.39    4.20
  -9  -1  10    5.17    3.01
   9   1 -10    7.33    3.45
  -9   1  10    7.31    3.77
   9   1 -10    9.32    3.69
  -9  -1  10    7.46    3.29
  -9   1  10    6.66    2.36
   9  -1 -10    0.44    4.80
   9  -1 -10    7.71    4.19
   9  -1 -10    6.32    3.27
   9   1 -10    4.80    4.36
   9   1 -10    6.90    3.88
   9   1 -11    1.73    2.80
   9  -1 -11    2.84    5.24
   9  -1 -11    3.30    4.40
  -9   1  11   -1.09    2.84
   9  -1 -11   -0.86    2.80
  -9  -1  11   -3.44    2.79
   9  -1 -11    5.23    2.83
   9   1 -11   -3.53    4.19
  -9   1  11    4.28    3.00
  -9   1  11    6.64    3.98
   9   1 -11    3.71    3.71
   9  -1 -11   -0.21    3.65
   9  -1 -12   -2.36    3.86
  -9   1  12    2.87    3.76
  -9   1  12    4.91    3.20
   9   1 -12    3.92    4.57
   9  -1 -12    6.10    3.05
   9   1 -12    2.37    4.10
   9  -1 -12    1.32    4.62
  -9  -1  12    4.71    3.64
   9   1 -12    3.04    3.47
  -9   1  12    5.23    3.27
   9  -1 -12   -3.27    4.58
   9   1 -12    1.94    3.66
   9  -1 -12   -7.55    4.53
   9  -1 -13   12.20    3.92
  -9   1  13   12.80    4.63
   9   1 -13    8.91    4.35
  -9  -1  13    9.84    4.28
   9   1 -13    7.73    4.72
  -9   1  13   -1.74    3.26
   9  -1 -13    6.04    3.67
   9  -1 -13   10.25    5.34
   9   1 -13    5.61    4.32
  -9   1  13   13.19    3.83
   9  -1 -14   -3.83    4.26
   9   1 -14   -1.51    4.53
  -9   1  14    1.91    3.82
   9   1 -14   -0.86    5.14
  -9  -1  14   -3.20    4.48
  -9   1  14    8.81    4.63
   9  -1 -14   -4.53    4.10
   9   1 -15   -1.07    5.12
   9   1 -15   -0.22    4.97
  -9  -1  15   -2.13    3.62
  -9   1  15    7.40    4.44
   9  -1 -15   -2.80    4.53
   9  -1 -15    4.35    4.35
   9  -1 -15    6.15    5.93
  -9  -1  16    1.27    3.82
  -9   1  16    4.61    5.27
   9  -1 -16   16.03    6.12
   9  -1 -16    1.73    4.96
   9   1 -16    6.93    5.20
   9   1 -16    7.77    4.75
   9   1 -16    5.31    5.74
  -9   1  16   18.78    5.28
   9  -1 -17   17.68    6.25
   9   1 -17   17.15    6.35
   9  -1 -17   10.29    6.30
  -9   1  17   24.53    6.57
   9   1 -17   18.34    5.61
  -9  -1  17   20.35    5.30
   9  -1 -18   26.29    6.68
  -9  -1  18   24.34    5.71
   9  -1 -18   26.15    5.86
   9   1 -18   20.89    6.75
   9   1 -18   19.63    6.04
   9  -1 -19    2.15    4.95
   9   1 -19   -3.88    6.68
   9  -1 -19    8.54    6.88
   9   1 -19    7.36    5.68
   9   1 -20   16.36    6.92
   9  -1 -20    0.21    6.02
   9   1 -20    6.25    5.82
   9  -1 -20   12.91    6.89
   9   2  -1   86.81    5.57
  -9  -2   1   90.47    5.67
  -9  -2   1   92.54    5.33
   9  -2  -1   51.98    4.57
  -9   2   1   90.48    5.24
  -9   2   1   96.49    6.66
  -9   2   1   80.47    4.20
   9   2  -1   93.70    5.91
   9   2  -1   93.50    6.26
  -9   2   1   99.20    5.68
  -9   2   1  103.91    5.98
  -9   2   1   89.11    4.37
  -9  -2   1   90.45    5.75
   9  -2  -1   88.53    5.59
  -9   2   2  363.76   16.59
   9   2  -2  363.37   17.07
  -9  -2   2  358.91   14.42
  -9   2   2  368.64   16.64
   9   2  -2  383.60   17.03
   9  -2  -2  312.78   14.60
  -9  -2   2  369.94   15.28
  -9   2   2  395.74   17.52
  -9   2   2  358.99   14.35
  -9  -2   2  351.15   15.19
  -9   2   3  212.30   11.02
  -9  -2   3  229.62   10.51
   9  -2  -3  212.56   10.11
   9   2  -3  211.27   11.45
  -9   2   3  228.14   10.12
  -9   2   3  221.14    8.83
  -9  -2   3  234.44   10.69
  -9  -2   3  224.46   10.85
   9   2  -3  231.90   11.00
  -9   2   3  244.22   10.75
   9   2  -3  222.51   10.01
  -9   2   3  214.42    8.78
   9   2  -3  219.85   12.08
  -9   2   3  253.06   11.33
  -9   2   4  303.65   13.77
  -9  -2   4  287.84   13.30
  -9   2   4  304.92   13.43
  -9   2   4  256.41   13.40
  -9   2   4  281.89   10.57
   9   2  -4  301.57   14.03
   9   2  -4  266.02   12.96
  -9  -2   4  263.48   13.49
   9  -2  -4  250.16   11.64
  -9   2   4  282.79   13.04
   9   2  -4  278.37   15.43
   9   2  -4  259.24   14.98
  -9   2   4  283.89   11.25
  -9  -2   4  306.13   12.87
   9   2  -5   61.43    5.19
   9   2  -5   63.88    5.18
  -9   2   5   56.05    5.10
  -9   2   5   57.64    3.52
   9  -2  -5   56.94    5.61
  -9   2   5   57.58    5.04
   9   2  -5   53.92    5.20
   9  -2  -5   42.52    3.24
  -9  -2   5   50.78    4.42
  -9   2   5   63.52    4.85
   9  -2  -5   37.15    3.72
  -9   2   5   56.44    3.52
  -9  -2   5   48.41    4.34
  -9  -2   5   58.96    4.79
  -9   2   6  405.88   16.47
  -9  -2   6  410.07   17.56
  -9   2   6  386.13   17.71
  -9   2   6  368.78   14.29
   9   2  -6  371.67   20.56
   9  -2  -6  393.16   20.49
  -9  -2   6  402.02   19.13
  -9  -2   6  399.63   18.98
   9  -2  -6  367.18   15.34
   9   2  -6  404.51   18.90
   9   2  -6  390.99   21.19
  -9   2   6  423.51   19.12
   9   2  -6  402.47   19.20
   9  -2  -6  361.23   20.71
  -9  -2   7   -1.73    3.24
   9  -2  -7   -0.22    2.16
   9  -2  -7    1.09    1.97
   9  -2  -7    0.43    3.66
   9   2  -7   -2.83    3.05
  -9  -2   7    3.69    3.03
   9  -2  -7   -5.03    3.06
   9   2  -7    0.22    3.33
  -9   2   7    1.96    2.18
  -9   2   7    3.06    1.97
   9  -2  -7   -0.65    3.03
   9   2  -7   -0.22    3.23
   9   2  -7   -3.03    2.81
  -9   2   7    4.14    3.05
  -9  -2   7    5.29    2.64
   9   2  -7    2.16    3.45
  -9  -2   8   78.11    6.28
   9   2  -8   73.73    6.04
  -9   2   8   74.78    6.09
   9  -2  -8   79.29    6.79
   9   2  -8   81.07    7.20
   9  -2  -8   81.22    5.39
  -9  -2   8   78.80    6.17
   9  -2  -8   84.70    5.03
  -9   2   8   81.57    4.78
   9   2  -8   68.10    6.92
   9  -2  -8   72.89    7.16
   9  -2  -8   70.67    6.90
   9   2  -8   79.53    7.54
  -9   2   8   85.28    5.02
  -9   2   8   88.76    6.21
   9   2  -8   78.45    6.90
   9   2  -9   26.73    4.31
   9  -2  -9   30.22    4.78
   9  -2  -9   19.16    2.80
  -9   2   9   28.31    3.27
   9   2  -9   28.67    4.53
  -9   2   9   27.40    3.24
   9  -2  -9   31.86    3.49
   9   2  -9   29.40    4.11
  -9  -2   9   25.95    4.62
   9  -2  -9   20.24    4.52
  -9  -2   9   28.94    4.10
   9   2  -9   29.87    5.02
   9   2  -9   23.66    4.86
   9  -2  -9   26.98    4.83
  -9   2  10   28.95    4.42
   9   2 -10   22.88    4.36
  -9  -2  10   17.89    3.45
   9  -2 -10   16.79    3.23
  -9   2  10   19.32    3.01
   9   2 -10   20.05    4.53
   9   2 -10   19.19    3.88
   9  -2 -10   16.24    5.27
   9  -2 -10   26.79    4.79
  -9  -2  10   22.18    4.61
   9   2 -11   20.27    4.53
   9   2 -11   13.83    3.89
  -9  -2  11   20.43    4.52
   9  -2 -11   17.55    4.83
   9  -2 -11    8.50    5.45
   9   2 -11   19.81    5.01
   9   2 -11   25.65    4.74
   9   2 -11   14.75    4.84
  -9   2  11   15.17    2.99
   9  -2 -11   15.29    3.45
   9   2 -12  126.84    9.51
   9   2 -12  127.91    9.93
   9   2 -12  103.25    9.02
   9   2 -12  124.27   10.13
  -9   2  12  132.58    7.89
   9  -2 -12   96.02    9.21
   9  -2 -12  120.39    8.40
   9   2 -12  123.61   10.00
  -9   2  12  123.95    9.72
  -9  -2  12  115.92    8.81
  -9   2  12  129.40    8.26
  -9   2  13   27.31    5.73
   9   2 -13   25.36    6.29
   9  -2 -13   30.71    5.33
  -9  -2  13   26.78    5.14
   9   2 -13   28.17    5.59
   9   2 -13   28.08    4.97
   9   2 -13   33.01    5.61
  -9   2  13   31.38    4.24
   9  -2 -13   18.95    4.31
   9   2 -14   47.63    6.65
   9  -2 -14   45.65    6.25
  -9   2  14   55.16    5.71
   9   2 -14   53.07    7.55
   9  -2 -14   57.35    8.50
   9  -2 -14   49.88    5.01
  -9   2  14   65.76    6.82
  -9  -2  14   61.36    7.27
   9   2 -14   48.59    6.48
   9   2 -15   32.17    6.26
   9   2 -15   51.36    7.06
   9  -2 -15   59.21    7.61
  -9   2  15   42.82    6.59
  -9   2  15   38.35    4.64
   9  -2 -15   49.30    6.46
   9   2 -15   40.99    7.12
  -9  -2  15   50.78    6.19
   9  -2 -16   10.31    6.31
   9   2 -16    8.84    5.39
   9  -2 -16   18.30    5.17
   9   2 -16    2.13    5.55
   9   2 -16   -0.86    5.83
  -9  -2  16    3.41    4.69
   9   2 -17   18.50    5.96
  -9   2  17   13.13    5.91
   9  -2 -17   12.15    6.70
   9   2 -17    7.55    5.18
   9  -2 -17   13.34    5.16
  -9  -2  17   11.27    4.89
   9  -2 -18   15.64    6.88
   9   2 -18    6.68    5.60
  -9  -2  18    8.49    5.30
  -9   2  18    5.24    5.89
   9   2 -18   -0.64    5.72
   9  -2 -18   10.11    4.95
   9   2 -19   95.78   10.79
   9   2 -19   83.17   10.99
   9  -2 -19   93.28    9.89
   9  -2 -19   96.80   11.02
  -9   2  19   96.51   11.99
  -9  -2  19   75.39   11.44
   9  -2 -20   11.81    5.58
   9   2 -20    2.37    6.68
   9   2 -20    5.90    6.75
  -9   2  20   -4.35    6.52
   9  -2 -20   -4.76    7.66
   9  -3  -1  105.20    5.44
   9   3  -1  117.98    7.35
  -9   3   1  126.24    7.02
  -9   3   1  116.94    6.98
  -9   3   1  138.41    8.11
  -9  -3   1  131.93    7.19
  -9   3   1  109.18    4.85
  -9   3   1  118.47    7.75
   9   3  -1  131.26    8.10
  -9  -3   1  120.26    7.09
  -9  -3   1  125.80    6.83
   9   3  -1  125.14    6.50
   9   3  -2    6.98    2.84
  -9  -3   2    3.54    2.66
  -9   3   2    5.72    1.32
  -9  -3   2   10.24    3.27
   9  -3  -2    6.50    1.52
  -9   3   2    3.93    2.84
  -9   3   2    8.56    2.41
  -9   3   2    7.50    3.75
  -9   3   2    7.89    2.63
   9   3  -2    9.29    3.67
  -9  -3   2    4.38    2.63
   9   3  -2    6.92    2.68
  -9  -3   3   86.73    5.75
  -9  -3   3   87.36    5.67
   9   3  -3   90.68    5.60
  -9   3   3   88.10    3.73
  -9   3   3   92.59    6.15
   9   3  -3   89.87    5.88
   9   3  -3   84.65    6.03
   9  -3  -3   86.30    4.53
  -9   3   3   86.69    6.82
  -9   3   3   82.48    6.35
  -9   3   3   94.46    5.72
  -9  -3   3   86.87    6.32
   9   3  -3   89.63    6.05
   9   3  -4    2.16    2.37
  -9   3   4   -2.64    3.52
  -9   3   4    1.32    1.10
  -9  -3   4    5.85    2.82
   9   3  -4    1.09    3.26
   9   3  -4   -1.73    2.81
  -9   3   4    0.44    3.29
  -9  -3   4    0.22    2.87
  -9  -3   4   -1.74    2.61
  -9   3   4    0.00    3.29
  -9   3   5    2.41    3.94
   9   3  -5    3.25    3.03
  -9  -3   5    0.65    3.48
  -9  -3   5    3.02    3.02
  -9   3   5    1.52    1.09
   9   3  -5    3.24    2.80
  -9   3   5    3.31    3.08
  -9   3   5    0.00    2.86
   9   3  -5    0.43    3.25
   9  -3  -5    3.66    1.51
  -9   3   5    3.31    1.32
   9  -3  -5    3.23    3.66
  -9  -3   5    6.18    3.31
  -9  -3   6   88.34    6.73
   9   3  -6   70.93    6.06
   9  -3  -6   80.57    7.11
   9   3  -6   82.82    6.09
   9   3  -6   88.18    6.47
  -9  -3   6   82.07    6.18
   9   3  -6   93.05    7.32
  -9   3   6   81.11    6.41
  -9   3   6   81.21    3.98
  -9   3   6   84.74    6.56
  -9   3   6   89.26    6.41
   9  -3  -6   63.26    3.67
  -9  -3   6   84.02    5.82
  -9   3   7   73.15    6.17
  -9   3   7   69.81    6.43
   9   3  -7   75.64    6.20
   9   3  -7   73.50    6.47
  -9   3   7   74.88    3.96
  -9  -3   7   79.76    6.29
  -9  -3   7   71.85    6.17
   9  -3  -7   67.98    4.10
   9   3  -7   74.57    6.25
   9   3  -7   74.10    6.70
  -9   3   7   78.69    6.32
   9  -3  -7   71.72    6.68
   9   3  -7   81.04    6.32
   9   3  -8   -2.15    3.02
   9   3  -8    0.00    3.89
   9   3  -8   -1.74    3.05
  -9  -3   8   -0.44    4.18
   9  -3  -8   -0.43    4.31
  -9   3   8   -3.91    4.13
  -9   3   8   -3.78    3.33
   9  -3  -8   -0.22    3.68
  -9  -3   8    4.11    3.03
   9   3  -8   -2.87    3.75
   9   3  -8    4.52    3.23
   9  -3  -8    1.72    1.94
  -9   3   8   -0.65    1.74
  -9   3   8   -6.83    3.08
  -9   3   9  218.60   13.59
   9  -3  -9  212.64   15.05
  -9  -3   9  228.39   14.27
  -9   3   9  215.86   12.38
  -9  -3   9  221.69   11.66
  -9   3   9  196.47    9.53
   9  -3  -9  188.68   10.55
   9   3  -9  232.52   14.19
   9   3  -9  215.72   12.73
   9   3  -9  209.35   12.28
   9   3  -9  215.90   12.72
   9  -3  -9  203.47   14.12
   9  -3  -9  204.82   14.20
  -9   3   9  238.38   12.81
   9   3  -9  204.31   12.81
  -9   3  10    4.18    3.74
   9  -3 -10    0.43    2.37
  -9   3  10   -0.86    2.15
   9   3 -10    5.22    4.35
   9   3 -10    1.98    3.96
   9  -3 -10    0.64    3.87
   9   3 -10    0.00    3.66
   9   3 -10    2.80    3.67
   9  -3 -10    2.62    4.15
   9  -3 -10    1.52    4.13
   9   3 -10    0.43    3.66
  -9  -3  10   -0.86    3.88
   9  -3 -11   28.84    5.46
   9  -3 -11   23.96    3.49
   9  -3 -11   27.08    3.87
  -9  -3  11   27.56    4.31
   9   3 -11   23.89    4.56
   9   3 -11   26.14    5.49
  -9   3  11   29.44    3.20
   9   3 -11   32.54    5.17
   9   3 -11   38.15    5.17
   9   3 -11   31.03    4.53
  -9  -3  12   24.29    4.73
   9   3 -12   22.62    5.17
   9  -3 -12   18.51    3.70
  -9   3  12   19.94    3.68
   9   3 -12   31.43    5.20
   9  -3 -12   21.92    3.65
  -9   3  12   26.32    3.40
   9  -3 -12   18.81    4.92
  -9   3  12   22.87    4.84
   9   3 -12   19.39    4.53
   9   3 -13   -6.24    4.31
  -9  -3  13    6.65    4.94
   9  -3 -13   -1.28    5.33
   9  -3 -13   -0.21    3.22
   9   3 -13   -2.38    5.41
  -9   3  13    6.37    4.61
  -9   3  13    3.59    2.75
  -9   3  13   -2.60    3.25
   9   3 -13   -0.43    4.31
   9   3 -13    6.03    4.74
  -9  -3  14   10.92    5.35
   9   3 -14   20.47    5.60
  -9   3  14   17.05    3.58
   9   3 -14   19.78    5.16
   9  -3 -14   20.66    4.35
   9  -3 -14   14.43    6.79
  -9   3  14   18.00    5.49
   9   3 -14   18.51    5.17
   9  -3 -14   14.61    4.08
   9   3 -15   60.52    7.73
   9   3 -15   55.07    7.31
  -9  -3  15   60.71    7.70
   9  -3 -15   61.46    7.39
  -9   3  15   59.84    7.68
   9   3 -15   76.27    8.19
   9  -3 -15   60.12    6.66
   9  -3 -16   29.62    5.15
   9   3 -16   26.55    6.00
   9   3 -16   26.93    6.25
  -9  -3  16   32.43    5.76
   9  -3 -16   31.95    6.31
   9   3 -16   19.14    6.24
  -9   3  17   16.82    6.55
   9  -3 -17   31.17    7.53
   9  -3 -17   23.59    5.79
   9   3 -17   28.83    6.62
   9   3 -17   25.20    6.25
  -9  -3  17   21.72    5.75
   9  -3 -18    1.67    7.50
   9  -3 -18   -7.93    5.14
  -9  -3  18    7.01    5.53
   9   3 -18   -4.26    5.75
   9   3 -18    6.03    7.10
  -9  -3  19   88.69   11.67
  -9   3  19   80.96   11.54
   9   3 -19   91.66   11.84
   9   3 -19   78.85    9.99
   9  -3 -19  101.81   10.38
   9  -3 -19   73.91    9.22
   9   3 -20   -4.09    6.67
   9   3 -20   -6.79    6.79
  -9  -3  20   -0.85    6.35
   9  -3 -20    5.99    7.85
   9  -3 -20   -4.28    6.21
  -9   3  20   -2.17    6.52
  -9   4   1  147.58    8.84
  -9   4   1  130.75    7.88
  -9  -4   1  161.92    8.62
  -9  -4   1  163.68    8.33
  -9   4   1  178.51    9.58
  -9  -4   1  169.35    8.92
   9   4  -1  174.56    9.18
   9   4  -1  171.36    9.29
  -9   4   1  181.22    9.24
   9   4  -2   15.27    2.88
  -9   4   2   21.98    4.18
  -9  -4   2   19.38    3.27
  -9  -4   2   18.48    3.91
   9   4  -2   17.44    3.71
  -9   4   2   18.08    2.83
  -9  -4   2   22.32    3.54
  -9   4   2   21.37    4.19
  -9   4   2   18.35    3.28
   9   4  -2   17.93    4.32
   9   4  -3  446.25   20.52
  -9   4   3  427.03   19.57
  -9  -4   3  453.65   19.46
  -9  -4   3  472.21   20.23
   9   4  -3  475.37   19.40
   9   4  -3  454.22   19.81
  -9   4   3  486.60   20.91
   9   4  -3  462.96   20.46
  -9   4   3  422.03   21.22
  -9   4   3  463.33   19.88
  -9  -4   3  438.66   19.07
   9   4  -4    6.73    3.26
  -9   4   4    7.44    3.72
  -9  -4   4    9.92    3.23
  -9  -4   4    4.20    3.09
  -9   4   4    8.11    4.16
   9   4  -4   15.35    3.03
  -9   4   4   10.79    3.52
   9   4  -4   14.67    3.67
   9   4  -4    5.52    3.09
  -9  -4   4   17.38    3.48
  -9   4   4    5.02    3.06
   9   4  -5  799.41   34.85
  -9   4   5  808.09   34.73
   9   4  -5  848.46   33.23
   9   4  -5  774.18   37.71
   9  -4  -5  648.56   30.60
  -9   4   5  767.37   33.50
  -9   4   5  895.42   34.02
   9   4  -5  908.36   35.24
  -9  -4   5  853.48   30.40
  -9  -4   5  786.74   33.35
  -9  -4   5  856.44   33.25
   9   4  -6   41.59    5.17
  -9   4   6   45.74    4.86
   9   4  -6   41.59    4.36
  -9   4   6   39.95    5.24
   9  -4  -6   45.21    6.03
  -9  -4   6   37.28    5.07
  -9   4   6   38.75    4.82
  -9   4   6   40.05    5.28
  -9  -4   6   43.39    4.99
   9   4  -6   34.81    4.97
  -9  -4   7   51.35    5.51
  -9   4   7   60.79    6.32
   9  -4  -7   42.56    2.59
   9   4  -7   61.26    5.24
   9  -4  -7   50.58    5.81
  -9   4   7   55.37    6.18
   9   4  -7   50.62    4.85
  -9   4   7   55.22    5.48
  -9  -4   7   63.28    6.07
   9   4  -7   61.54    6.05
   9   4  -7   52.77    5.39
  -9   4   7   51.18    2.44
  -9   4   7   64.68    5.54
  -9  -4   8    0.22    4.18
  -9  -4   8    8.23    4.33
  -9   4   8    5.65    3.70
   9  -4  -8    6.90    1.73
   9  -4  -8    3.44    4.73
  -9   4   8    7.26    1.54
  -9   4   8    8.77    3.51
   9   4  -8    1.08    3.44
  -9   4   8    9.06    4.64
   9   4  -8    7.98    4.31
   9   4  -8    9.91    4.31
   9   4  -8    3.52    3.96
   9   4  -8   10.90    3.92
   9   4  -9   -3.05    3.70
  -9   4   9   -0.22    3.29
   9   4  -9    2.20    4.17
   9   4  -9    5.81    3.66
  -9   4   9    0.87    1.52
   9  -4  -9   -0.22    1.94
   9   4  -9   -4.09    4.31
  -9  -4   9   -0.22    4.11
   9  -4  -9   -2.58    3.87
   9   4  -9    2.80    3.66
  -9   4   9   -3.32    3.54
   9  -4 -10   18.04    4.72
  -9   4  10   19.14    2.37
  -9   4  10   21.06    4.39
  -9  -4  10   30.66    4.75
   9   4 -10   16.90    4.83
   9   4 -10   35.71    7.53
   9  -4 -10   19.97    2.79
   9   4 -10   14.85    4.52
   9   4 -10   13.90    3.91
   9   4 -10   23.89    4.31
  -9  -4  11   31.47    4.74
   9   4 -11   32.07    4.95
   9  -4 -11   31.28    5.57
   9  -4 -11   28.31    3.43
   9   4 -11   31.64    6.03
   9   4 -11   33.97    5.92
  -9   4  11   32.68    5.48
   9   4 -11   35.98    4.99
  -9   4  11   31.98    3.20
  -9   4  12   34.94    3.39
  -9   4  12   33.22    3.91
   9  -4 -12   35.15    4.07
   9   4 -12   44.14    6.03
   9  -4 -12   31.49    3.91
   9   4 -12   25.36    5.37
  -9  -4  12   37.66    5.60
   9  -4 -12   25.21    6.41
  -9   4  12   39.24    5.26
   9   4 -12   35.51    5.38
   9   4 -13   -4.30    5.38
   9   4 -13    4.52    4.09
   9  -4 -13    2.78    3.43
   9   4 -13    1.07    4.29
   9  -4 -13   -0.43    5.54
  -9  -4  13    4.51    5.16
   9   4 -14    6.24    5.38
   9   4 -14    5.15    5.36
  -9  -4  14   12.65    4.72
   9  -4 -14   10.60    6.15
  -9   4  14    7.88    4.60
   9   4 -14    4.52    4.73
  -9   4  14    8.44    3.68
   9  -4 -14    8.35    3.42
   9   4 -15  121.67   10.11
   9  -4 -15  106.94    8.56
   9  -4 -15  126.47   10.56
  -9   4  15  116.58   10.07
  -9  -4  15   90.97   11.13
   9   4 -15  116.57   10.76
   9   4 -15   99.06   10.51
  -9  -4  16   -0.43    4.91
  -9   4  16    8.74    5.90
   9   4 -16    9.23    5.15
   9   4 -16    2.80    5.16
   9  -4 -16   11.98    7.14
   9  -4 -16    2.78    3.85
   9  -4 -17   83.03   10.25
   9   4 -17   76.73    9.46
   9   4 -17   83.57    8.57
  -9  -4  17   68.67    8.75
   9  -4 -17   74.54    7.91
  -9   4  18   15.68    6.75
   9   4 -18    8.38    7.52
   9  -4 -18   17.90    7.91
   9   4 -18    6.63    6.20
  -9  -4  18   16.39    7.45
   9  -4 -18    7.68    5.34
   9   4 -19   65.49    9.23
   9  -4 -19   60.10    9.12
   9  -4 -19   66.12    8.32
  -9  -4  19   56.52    9.35
  -9   4  19   60.88    9.57
   9   4 -19   63.18    8.75
  -9  -5   1    0.65    2.61
  -9  -5   1    1.09    3.26
   9   5  -1    3.93    3.27
  -9   5   1    2.60    2.38
  -9  -5   1   -0.66    3.52
  -9   5   1    1.54    3.09
   9   5  -1    1.30    3.46
   9   5  -1    2.85    2.85
  -9   5   1   -0.44    3.97
  -9   5   1    2.63    3.29
   9   5  -2  198.33    8.61
   9   5  -2  193.09    9.92
   9   5  -2  184.87    9.37
  -9  -5   2  190.65   10.64
  -9  -5   2  186.48   10.36
  -9   5   2  171.11    9.63
   9   5  -2  180.50    9.72
  -9   5   2  181.73    9.98
  -9  -5   2  172.00    8.43
  -9   5   2  167.65   10.33
  -9   5   2  180.57    9.93
  -9  -5   3   20.29    3.97
  -9   5   3   23.67    3.47
  -9   5   3   24.11    4.17
   9   5  -3   20.07    4.10
  -9  -5   3   22.58    3.91
  -9   5   3    7.65    3.72
   9   5  -3   17.03    2.59
  -9   5   3   21.60    3.97
  -9  -5   3   21.50    3.01
   9   5  -3   10.00    3.48
   9   5  -3   14.47    3.95
  -9   5   4   82.49    6.84
  -9   5   4   66.51    6.35
  -9  -5   4   78.48    4.94
  -9  -5   4   77.29    6.51
  -9  -5   4   68.81    5.73
   9   5  -4   76.58    5.86
  -9   5   4   68.04    5.91
   9   5  -4   71.37    6.25
  -9   5   4   75.01    5.87
   9   5  -4   75.39    5.20
  -9   5   5   28.61    4.37
  -9   5   5   38.53    4.35
   9   5  -5   28.87    4.31
  -9   5   5   39.22    4.82
  -9   5   5   37.10    4.64
   9   5  -5   40.46    4.13
  -9  -5   5   34.62    4.41
  -9  -5   5   40.80    5.64
   9   5  -5   28.37    4.33
  -9  -5   6   12.56    4.41
  -9   5   6   10.24    3.49
  -9   5   6    7.63    4.36
   9   5  -6   18.09    4.74
   9  -5  -6   16.13    4.95
   9   5  -6   10.90    3.27
   9   5  -6    9.87    3.73
  -9   5   6   11.28    3.76
  -9  -5   6   18.87    4.55
   9   5  -6   10.38    4.54
  -9   5   6   10.53    3.95
   9   5  -7   56.61    6.03
  -9   5   7   42.44    5.50
   9   5  -7   51.80    5.83
   9  -5  -7   41.73    6.02
  -9   5   7   55.40    5.46
  -9   5   7   51.87    5.99
   9   5  -7   53.28    5.93
  -9  -5   7   55.70    6.29
   9   5  -7   57.78    5.24
  -9   5   7   42.67    5.01
   9   5  -8   -1.75    3.95
  -9   5   8   -1.09    3.27
   9   5  -8   -0.22    3.70
   9  -5  -8    1.29    4.09
  -9  -5   8    3.03    3.46
  -9   5   8   -3.08    3.97
   9   5  -8    5.81    3.66
   9   5  -8   -1.29    3.66
   9   5  -9   43.48    5.60
  -9   5   9   59.63    5.90
   9  -5  -9   46.41    6.02
   9  -5  -9   41.01    2.38
   9   5  -9   45.36    5.16
  -9   5   9   48.29    2.21
   9   5  -9   40.54    6.14
   9  -5  -9   36.30    2.38
  -9  -5   9   46.07    5.62
   9   5  -9   47.75    5.16
  -9   5  10   11.67    1.76
  -9   5  10   19.45    4.59
   9   5 -10   16.43    5.26
   9   5 -10   15.91    4.73
   9  -5 -10   12.88    1.93
   9   5 -10   13.11    4.52
   9  -5 -10   14.17    4.94
  -9   5  10   14.51    1.95
  -9  -5  10    8.42    4.10
   9   5 -10   12.89    4.08
   9   5 -11    0.21    4.29
  -9   5  11    3.95    2.19
  -9   5  11    6.78    4.15
   9   5 -11    2.58    3.87
  -9  -5  11   -0.65    4.75
   9  -5 -11   15.21    4.93
   9  -5 -11    8.87    2.38
   9   5 -11   10.53    4.51
  -9   5  11    9.83    1.92
   9  -5 -11    8.78    2.35
  -9   5  12   -3.50    3.93
   9  -5 -12   -1.28    5.77
  -9  -5  12    1.08    4.74
   9  -5 -12   -9.31    2.38
   9  -5 -12    1.92    2.78
  -9   5  12   -3.06    2.41
   9   5 -12    2.58    4.08
   9   5 -12   -1.29    4.08
   9   5 -12    1.72    4.72
   9   5 -13   18.43    5.36
   9  -5 -13   20.87    5.54
   9   5 -13   17.61    6.01
  -9   5  13   16.37    3.27
  -9  -5  13   19.78    6.24
  -9   5  13   21.20    5.46
   9   5 -13   15.91    4.30
   9  -5 -13   18.56    3.63
   9   5 -14   21.71    5.81
   9  -5 -14   30.76    7.00
   9   5 -14   24.91    6.01
  -9  -5  14   27.69    5.80
  -9   5  14   33.42    6.12
   9  -5 -14   30.47    4.48
   9   5 -14   24.83    6.85
   9   5 -15   24.93    5.80
   9   5 -15   17.81    6.44
  -9  -5  15   18.21    6.64
   9  -5 -15   28.52    7.39
   9  -5 -15   18.52    4.04
  -9  -5  16    0.21    6.42
   9   5 -16    4.72    6.86
   9  -5 -16   11.36    7.15
   9   5 -16    6.01    5.16
   9  -5 -16   12.97    4.04
   9  -5 -17   18.63    7.95
  -9   5  17   10.89    6.54
   9   5 -17   18.65    7.93
  -9  -5  17   14.73    7.47
   9  -5 -17   12.54    4.89
   9   5 -17   22.32    6.01
  -9  -5  18   -2.98    5.97
   9   5 -18   -3.86    6.21
  -9   5  18    0.87    5.87
   9  -5 -18   -4.25    4.88
   9   5 -18   -8.36    5.57
   9  -5 -18    0.83    6.46
   9  -5 -19   30.97    7.43
  -9  -5  19   27.44    7.66
   9   5 -19   26.56    7.71
   9  -5 -19   34.63    8.92
  -9   5  19   17.60    8.26
   9   5 -19   28.68    6.85
  -9   6   1  208.84   11.65
   9   6  -1  218.48   12.31
  -9  -6   1  210.70   11.85
  -9   6   1  203.56   11.22
  -9  -6   1  233.90   11.71
  -9  -6   1  228.45    9.71
   9   6  -1  205.86   11.75
  -9   6   1  240.52   11.74
  -9   6   2  231.28   12.14
   9   6  -2  232.46   11.62
   9   6  -2  218.78   11.22
  -9  -6   2  215.35   12.09
  -9   6   2  218.91   12.28
  -9   6   2  202.41   12.07
  -9   6   2  257.53   12.17
  -9  -6   2  239.62   10.09
   9   6  -2  238.72    9.46
   9   6  -2  217.14   11.74
  -9  -6   2  225.54   11.93
  -9  -6   3  552.92   27.06
  -9   6   3  609.64   25.66
  -9  -6   3  669.01   24.01
   9   6  -3  691.28   24.43
  -9   6   3  637.10   27.99
  -9   6   3  570.92   27.40
  -9  -6   3  642.08   27.78
   9   6  -3  603.64   27.79
   9   6  -3  649.43   26.10
  -9   6   3  603.84   27.15
   9   6  -4   41.58    5.17
  -9   6   4   37.57    4.86
  -9   6   4   28.17    4.80
  -9  -6   4   36.88    5.42
  -9   6   4   29.55    5.04
  -9   6   4   39.04    4.99
   9   6  -4   40.83    3.69
   9   6  -4   33.86    4.81
   9   6  -4   40.31    5.20
   9   6  -5   91.10    5.89
  -9   6   5   83.39    6.42
   9   6  -5   80.50    7.36
  -9   6   5   90.08    6.73
   9   6  -5   87.63    6.46
  -9   6   5   73.59    6.79
  -9  -6   5   89.80    7.59
  -9   6   6   39.87    5.54
   9   6  -6   33.91    5.03
   9   6  -6   43.63    4.80
   9   6  -6   40.02    5.38
   9   6  -6   33.92    5.62
  -9   6   6   30.91    5.26
  -9  -6   6   40.33    5.85
   9  -6  -6   24.07    5.59
  -9   6   6   34.54    4.56
   9  -6  -7   21.06    4.94
   9   6  -7   24.16    4.96
  -9   6   7   30.62    4.88
   9   6  -7   28.82    4.73
  -9  -6   7   32.51    4.98
  -9   6   7   28.92    4.13
  -9  -6   8   30.97    6.06
   9   6  -8   26.49    5.47
  -9   6   8   32.01    5.78
   9   6  -8   24.07    5.16
   9   6  -8   29.94    5.60
   9  -6  -8   25.35    5.16
  -9   6   8   31.77    4.79
   9   6  -9    5.16    4.52
   9   6  -9    0.22    4.60
   9   6  -9    0.86    4.08
  -9  -6   9    4.11    4.11
  -9   6   9    7.19    3.70
   9  -6  -9    6.01    4.72
   9   6 -10   14.01    5.91
  -9   6  10   28.54    5.01
   9   6 -10   24.69    5.15
  -9  -6  10   28.74    5.62
   9  -6 -10   35.83    6.65
   9   6 -10   26.85    5.80
   9   6 -11   28.72    4.72
   9   6 -11   31.96    6.01
   9  -6 -11   29.47    2.60
   9   6 -11   33.05    5.79
  -9  -6  11   27.63    5.40
   9  -6 -11   41.56    7.28
   9  -6 -11   33.18    2.57
   9   6 -12   -0.64    4.07
   9   6 -12    3.00    4.72
   9  -6 -12    0.00    2.56
   9  -6 -12   -7.91    4.70
  -9  -6  12    4.96    4.74
   9  -6 -12    1.73    2.16
   9   6 -12    8.14    5.14
   9  -6 -13   30.90    7.46
   9   6 -13   27.21    4.93
   9   6 -13   36.44    6.86
   9  -6 -13   26.14    3.61
  -9  -6  13   18.94    6.46
   9   6 -14    6.00    4.50
  -9  -6  14    0.00    5.16
   9  -6 -14    4.04    5.73
   9  -6 -14    2.12    3.39
   9   6 -14    0.00    5.14
   9   6 -15   79.22    9.21
   9  -6 -15   67.90    8.68
   9  -6 -15   61.18    6.35
  -9  -6  15   66.90    8.79
   9   6 -15   61.12    7.29
   9   6 -16   34.66    7.28
   9  -6 -16   16.49    4.44
  -9   6  16   31.58    6.97
  -9  -6  16   22.69    7.06
   9  -6 -16   20.85    6.53
   9   6 -16   13.08    5.58
  -9   6  17   43.30    8.71
   9   6 -17   46.62    8.34
  -9  -6  17   58.75    9.19
   9  -6 -17   37.38    6.55
   9  -6 -17   57.03    8.60
   9   6 -18   35.26    7.69
   9  -6 -18   19.20    8.77
   9  -6 -18   26.58    6.12
  -9   6  18   30.00    7.61
  -9  -6  18   22.18    7.68
   9   7  -1   89.43    8.03
  -9   7   1   72.71    7.27
  -9   7   1  102.66    7.32
  -9   7   1   90.16    7.16
  -9  -7   1   89.84    6.93
   9   7  -1  105.27    7.34
  -9  -7   1   95.23    5.13
   9   7  -2   46.15    2.79
   9   7  -2   36.22    4.77
  -9   7   2   30.99    5.06
   9   7  -2   38.80    5.17
  -9   7   2   40.98    5.10
  -9   7   2   38.79    4.55
  -9  -7   2   39.68    3.20
  -9  -7   2   45.05    4.98
  -9  -7   3    9.54    4.12
  -9   7   3    0.43    3.25
   9   7  -3    3.88    4.09
  -9   7   3    4.43    3.76
   9   7  -3    2.60    3.90
  -9   7   3    1.10    4.39
   9   7  -3    4.76    2.38
  -9  -7   4   12.57    4.99
   9   7  -4    0.66    3.71
   9   7  -4    5.22    2.39
   9   7  -4    9.47    4.31
  -9   7   4    7.59    3.25
  -9   7   4    1.53    3.73
  -9   7   4    7.53    3.76
   9   7  -4    8.44    5.19
  -9   7   5    3.99    3.99
   9   7  -5    3.93    3.06
  -9   7   5    7.59    3.69
   9   7  -5    2.37    4.95
  -9  -7   5    6.07    5.64
   9   7  -5    4.32    4.32
   9   7  -6   71.80    6.88
  -9   7   6   66.09    5.99
  -9  -7   6   67.63    7.37
   9   7  -6   52.02    6.69
   9   7  -6   49.45    6.13
  -9   7   6   53.82    5.86
  -9   7   7   30.87    5.11
   9  -7  -7   30.06    6.23
   9   7  -7   31.37    6.02
   9   7  -7   32.33    5.39
  -9  -7   7   35.97    6.28
   9   7  -8   21.90    5.15
   9   7  -8   23.22    5.48
  -9   7   8   27.16    5.00
  -9  -7   8   25.12    5.20
  -9   7   8   29.37    5.34
   9  -7  -8   24.91    5.58
   9   7  -8   21.52    5.38
  -9   7   9   28.05    5.00
   9   7  -9   19.34    5.16
  -9   7   9   32.10    5.13
  -9  -7   9   28.35    5.41
   9  -7  -9   17.17    5.37
   9   7  -9   30.89    5.58
  -9  -7  10   10.38    4.97
   9   7 -10    6.43    4.72
   9  -7 -10   -0.43    4.72
  -9   7  10    3.48    3.92
   9   7 -11   75.41    8.57
  -9  -7  11   79.68    8.21
   9  -7 -11  103.28    9.43
   9  -7 -12   11.53    1.50
   9  -7 -12    2.35    6.42
   9   7 -12   10.05    3.42
   9   7 -12    8.56    5.35
  -9  -7  12    6.90    4.74
   9  -7 -13    1.49    5.55
  -9  -7  13    0.86    4.74
   9  -7 -13    1.27    2.12
  -9   7  13    1.31    5.44
   9   7 -13    2.57    5.13
   9   7 -14    2.35    6.41
  -9  -7  14   -0.43    6.88
   9  -7 -14    5.53    5.96
   9  -7 -14    0.84    2.74
  -9   7  14    1.96    5.44
  -9   7  15   15.02    6.75
  -9  -7  15   15.02    6.65
   9   7 -15   17.94    6.41
   9  -7 -15    7.21    7.21
   9  -7 -15    5.47    3.16
   9  -7 -16    5.25    3.78
  -9  -7  16    0.43    7.49
   9  -7 -16   -0.42    7.81
  -9   7  16    3.05    6.09
   9   7 -16   -2.13    6.40
   9   7 -17   -4.05    6.18
  -9  -7  17    2.78    6.84
   9  -7 -17  -11.77    6.31
  -9   7  17   -0.22    6.31
   9  -7 -17    0.42    3.98
  -9  -8   1    3.46    3.89
   9   8  -1    0.43    4.09
  -9  -8   1    4.03    3.58
  -9   8   1    2.17    4.13
  -9   8   1   -2.22    4.44
   9   8  -2   -0.21    1.50
  -9   8   2   -1.09    3.47
  -9  -8   2   -2.60    3.89
   9   8  -2    8.61    4.52
  -9   8   2    2.44    4.66
   9   8  -3  127.43    6.29
   9   8  -3  114.27    8.39
  -9   8   3  124.58    9.54
  -9  -8   3  104.35    8.44
   9   8  -4   92.90    8.17
  -9  -8   4   87.29    8.45
   9   8  -4   94.00    5.90
  -9   8   4   88.12    7.38
  -9   8   4   95.76    7.54
  -9   8   5   23.22    4.56
  -9   8   5   24.17    4.88
  -9  -8   5   25.78    5.20
   9   8  -5   19.99    4.94
  -9  -8   6  157.10   12.14
  -9   8   6  154.05    9.55
   9   8  -6  128.03   11.64
  -9   8   6  149.36   10.43
   9   8  -6  155.26   10.74
   9   8  -7   60.94    6.87
  -9   8   7   55.16    6.52
  -9   8   7   54.01    6.23
  -9  -8   7   50.91    6.28
   9  -8  -7   42.26    6.65
   9  -8  -8   40.76    6.44
   9   8  -8   42.24    6.00
  -9   8   8   51.88    6.24
  -9  -8   8   48.73    6.50
  -9   8   8   36.50    5.43
  -9  -8   9   -0.22    4.98
  -9   8   9   10.04    4.46
  -9   8   9    0.22    4.13
   9   8  -9    5.14    4.93
   9  -8  -9   -1.07    6.22
  -9  -8  10   -0.43    4.97
   9  -8 -10    1.29    4.72
   9   8 -10   -1.93    4.92
  -9   8  10   -2.17    4.13
   9   8 -11   22.03    5.77
  -9  -8  11   31.32    6.70
   9  -8 -11   17.15    6.00
  -9   8  11   18.92    5.22
  -9   8  12   22.62    6.31
   9  -8 -12   20.33    7.71
  -9  -8  12   24.16    7.76
   9   8 -12   24.14    7.48
  -9   8  13   -4.13    5.44
  -9  -8  13    9.04    6.68
   9  -8 -13   -0.21    5.55
   9   8 -13   -1.07    5.98
   9   8 -14   32.20    6.82
  -9   8  14   21.54    6.75
   9  -8 -14   31.32    8.31
  -9  -8  14   28.81    7.31
   9  -8 -15    4.67    7.43
  -9  -8  15   -9.87    7.94
   9   8 -15   -0.43    7.88
  -9  -8  16   41.13   10.92
   9   8 -16   44.69   10.22
   9  -8 -16   56.51   10.16
  -9   9   1   -1.74    3.92
   9   9  -1    5.60    4.30
  -9  -9   1   -0.89    3.79
  -9  -9   1    4.53    3.89
  -9   9   1   -2.00    4.89
   9   9  -2  107.33    8.39
  -9  -9   2  109.78    8.43
  -9   9   2  107.83    8.88
  -9  -9   2   97.54    8.28
  -9   9   3   26.32    5.22
  -9  -9   3   21.63    4.97
  -9   9   3   29.94    5.10
  -9  -9   3   24.21    5.16
   9   9  -3   23.00    5.59
  -9  -9   4   -5.19    4.33
  -9   9   4   -2.66    4.21
   9   9  -4    3.44    4.73
  -9   9   4    3.26    3.91
  -9  -9   5   24.90    6.71
   9   9  -5   30.27    5.80
  -9   9   5   33.95    5.77
  -9   9   5   25.00    5.22
   9   9  -6   57.05    6.86
  -9   9   6   55.43    6.96
  -9   9   6   57.07    7.11
  -9  -9   6   53.50    7.15
   9   9  -7   17.14    5.36
  -9  -9   7   22.53    5.63
  -9   9   7   28.90    6.00
  -9   9   7   18.91    5.00
  -9  -9   8  109.57   10.18
   9  -9  -8   81.45    9.65
   9   9  -8  104.70    9.21
  -9   9   8  103.99    9.13
  -9   9   9    1.12    5.13
   9   9  -9   15.19    5.78
   9  -9  -9   17.58    6.65
  -9   9   9    8.26    5.00
  -9  -9   9    6.71    5.63
  -9  -9  10   81.30    9.30
  -9   9  10   83.08    9.79
   9  -9 -10   85.98    9.86
   9   9 -10   89.54    9.19
   9   9 -11    7.68    5.55
  -9   9  11    5.87    5.22
  -9  -9  11   -3.02    5.40
   9  -9 -11   -6.86    5.79
   9  -9 -12   -2.78    7.07
  -9   9  12    0.00    5.87
  -9  -9  12   -6.26    5.82
   9   9 -12   -1.28    5.54
   9   9 -13    2.98    6.18
   9  -9 -13    0.43    5.99
  -9   9  13    3.70    6.09
  -9  -9  13    1.51    6.03
   9  -9 -14   27.74    7.26
  -9  -9  14   13.76    7.10
  -9   9  14    4.13    6.53
   9   9 -14   15.53    7.02
  -9  10   1   55.04    6.88
  -9 -10   1   66.12    7.99
  -9  10   1   70.47    7.64
   9  10  -1   85.97    8.17
  -9 -10   1   86.24    8.19
  -9 -10   2   25.38    4.90
  -9 -10   2   23.10    5.61
   9  10  -2   32.22    5.59
  -9  10   2   41.70    6.43
  -9 -10   3  115.16   10.37
   9  10  -3  124.51    9.88
  -9 -10   3  125.23    8.94
  -9  10   3  113.52    9.76
  -9  10   3  113.58   10.47
  -9  10   4   26.80    5.67
   9  10  -4   28.53    6.22
  -9  10   4   29.71    5.99
  -9 -10   4   34.66    6.04
  -9 -10   4   26.38    6.27
  -9  10   5  105.66   10.46
  -9 -10   5  113.48   10.30
  -9 -10   5  112.31   10.17
   9  10  -5  101.83    9.22
  -9  10   5  120.23    9.77
  -9 -10   6    3.46    5.20
  -9  10   6   11.98    5.01
  -9  10   6   11.99    5.11
   9  10  -6   14.78    5.57
  -9  10   7   66.24    8.89
  -9  10   7   42.24    7.40
  -9 -10   7   58.67    9.09
   9  10  -7   57.78    7.92
  -9 -10   8   34.63    7.14
  -9  10   8   30.70    6.75
   9  10  -8   35.49    6.63
  -9  10   8   31.61    6.90
  -9  10   9   -5.01    5.44
  -9  10   9    3.12    5.35
   9  10  -9   12.60    5.77
  -9 -10   9    3.03    5.41
   9 -10  -9   -3.86    5.57
   9 -10 -10    4.07    5.79
   9  10 -10    1.07    5.33
  -9  10  10    3.70    5.44
  -9 -10  10   11.89    6.27
  -9 -10  11   18.36    7.99
   9  10 -11   -3.84    7.24
   9 -10 -11   13.50    7.71
   9  10 -12   20.22    7.02
   9 -10 -12   21.85    8.35
  -9 -10  12   13.37    6.90
  -9 -11   1   32.00    6.40
  -9 -11   1   34.45    6.89
  -9  11   1   41.22    6.65
   9 -11  -1   14.12    6.95
   9  11  -1   29.18    6.65
  -9  11   1   27.31    6.12
   9  11  -2   21.23    7.08
  -9 -11   2   14.17    4.65
  -9  11   2   14.42    5.03
  -9 -11   2    7.54    6.04
  -9  11   2   11.30    6.42
  -9  11   3   -3.77    4.87
  -9  11   3    6.99    5.02
  -9 -11   3    1.78    5.33
   9  11  -3    5.79    5.36
  -9 -11   3   -4.32    4.75
   9  11  -4    2.78    5.57
  -9  11   4   -3.49    5.02
  -9 -11   4    3.02    4.97
  -9 -11   4    1.56    5.57
  -9  11   4    7.31    6.42
  -9 -11   5   19.03    6.05
   9  11  -5   18.62    5.99
  -9  11   5   27.26    5.98
  -9  11   5   21.61    6.11
  -9 -11   5   12.48    6.24
  -9 -11   6    8.92    5.13
  -9  11   6    3.93    5.02
   9  11  -6    9.41    5.77
  -9  11   6    4.44    5.55
   9  11  -7    1.28    5.77
  -9 -11   7   -2.38    7.14
  -9  11   7    7.55    6.89
  -9 -11   7   -5.13    4.91
  -9  11   7    1.09    5.02
   9  11  -8    8.32    6.19
  -9  11   8    2.67    6.01
  -9 -11   8    3.03    6.27
  -9  11   8    6.98    5.89
  -9  11   9   16.57    6.54
   9  11  -9   -9.59    6.18
  -9  11   9   -4.23    5.79
  -9 -11   9    9.30    6.70
  -9  11  10   -2.01    6.25
   9 -11 -10   -2.35    6.21
  -9 -11  10   -5.40    6.48
   9  11 -10    2.13    6.18
  -9  11  10    4.14    5.89
   9 -12  -1   36.66    8.46
  -9 -12   1   32.92    6.58
   9  12  -1   34.70    7.71
  -9  12   1   29.52    6.78
  -9  12   1   34.50    6.86
  -9 -12   1   36.76    7.52
   9  12  -2   -0.43    5.78
  -9  12   2    6.78    5.47
  -9 -12   2   12.11    6.17
  -9 -12   2    3.87    5.38
  -9  12   2    5.97    5.53
  -9  12   3  145.27   13.27
  -9  12   3  109.99   13.56
  -9 -12   3  111.79   13.04
   9  12  -3  131.39   13.70
  -9 -12   3  129.75   13.36
  -9  12   4    4.81    5.90
  -9 -12   4   -1.73    6.90
   9  12  -4    4.49    6.42
  -9  12   4    5.97    5.53
  -9 -12   4   -0.44    5.98
  -9 -12   5   50.54    9.72
   9  12  -5   45.52    8.98
  -9  12   5   50.28    8.53
  -9 -12   5   41.71    8.88
  -9  12   5   64.84    9.74
   9  12  -6   10.25    8.11
  -9 -12   6   16.42    8.43
  -9  12   6   25.79    6.99
  -9 -12   6   18.66    7.11
  -9  12   6   23.70    6.65
  -8   0   1    0.89    2.89
   8   0  -1    2.38    2.38
  -8   0   1   -1.97    2.19
  -8   0   1   -1.12    2.02
  -8   0   1    0.00    1.97
  -8   0   1   -1.78    2.00
   8   0  -1    1.10    1.97
  -8   0   2  650.19   22.26
  -8   0   2  594.92   21.52
   8   0  -2  590.28   22.71
  -8   0   2  624.35   21.52
  -8   0   2  569.49   22.57
   8   0  -2  559.45   24.04
  -8   0   3    0.00    2.19
   8   0  -3   -0.43    2.16
   8   0  -3    1.52    1.96
  -8   0   3    1.10    1.77
  -8   0   3    2.86    2.86
   8   0  -3   -1.10    2.20
  -8   0   4   86.37    5.47
  -8   0   4   93.55    5.83
  -8   0   4   90.33    4.85
  -8   0   4   88.95    5.25
   8   0  -4   88.15    5.19
   8   0  -4   89.64    5.43
   8   0  -4   93.04    6.48
   8   0  -4   85.19    6.20
  -8   0   5    0.44    2.61
  -8   0   5    0.22    2.20
  -8   0   5   -2.18    2.83
   8   0  -5    2.17    2.17
   8   0  -5    0.65    2.59
   8   0  -5   -0.65    2.80
   8   0  -5    3.11    2.44
   8   0  -5    1.51    2.81
  -8   0   5    0.45    2.24
   8   0  -6   95.40    6.03
   8   0  -6   91.93    7.78
  -8   0   6   93.67    5.86
   8   0  -6   96.10    5.87
  -8   0   6  100.66    6.95
   8   0  -6  107.40    7.81
  -8   0   6   95.23    5.50
   8   0  -6   90.23    6.89
   8   0  -7   -2.80    2.37
   8   0  -7   -5.11    2.89
   8   0  -7   -0.65    3.27
  -8   0   7    1.08    2.81
   8   0  -7   -2.15    3.23
   8   0  -7   -0.87    2.18
  -8   0   7    0.22    1.98
  -8   0   7    4.02    2.90
  -8   0   7    0.86    2.16
   8   0  -8   -0.22    2.18
  -8   0   8   -0.22    2.80
   8   0  -8    1.51    2.58
  -8   0   8    2.01    3.12
   8   0  -8    2.89    3.11
   8   0  -8    0.87    2.84
   8   0  -8    0.00    3.44
  -8   0   8    0.00    2.15
  -8   0   8    0.00    2.19
   8   0  -9    2.66    3.55
  -8   0   9    0.45    3.34
   8   0  -9   -1.53    2.63
  -8   0   9    0.43    2.58
   8   0  -9    4.31    2.80
   8   0  -9    1.08    3.87
   8   0 -10    6.97    2.83
   8   0 -10   13.16    3.24
  -8   0  10    9.44    3.22
   8   0 -10   10.32    3.44
   8   0 -10    4.16    3.51
  -8   0  10    7.22    2.84
   8   0 -10    5.98    4.21
   8   0 -11    0.00    3.24
   8   0 -11   -2.85    4.60
   8   0 -11   -1.77    4.20
   8   0 -11   -0.86    3.43
  -8   0  11   -2.14    3.00
   8   0 -12    3.48    3.27
   8   0 -12    2.60    3.68
  -8   0  12   -0.22    3.05
  -8   0  12    3.42    3.21
   8   0 -12    0.66    4.82
  -8   0  12   -6.65    3.99
   8   0 -13    0.22    4.62
   8   0 -13   -9.84    5.03
  -8   0  13   -7.08    3.99
  -8   0  13   -1.28    3.63
   8   0 -13   -4.33    4.11
   8   0 -13    0.87    3.48
   8   0 -13    3.20    4.70
  -8   0  13    0.87    3.27
  -8   0  14  236.86   14.07
   8   0 -14  222.94   12.20
  -8   0  14  230.94   14.19
   8   0 -14  234.35   15.75
   8   0 -14  232.36   16.47
   8   0 -15   -6.57    4.87
  -8   0  15   -1.91    4.25
   8   0 -15   -0.87    4.77
   8   0 -16  252.60   14.16
  -8   0  16  231.63   17.21
   8   0 -16  266.94   16.91
   8   0 -16  266.68   16.90
   8   0 -17  -11.92    5.42
   8   0 -17   -1.26    5.46
  -8   0  17    6.15    4.88
   8   0 -17   -1.30    5.00
   8   0 -18   80.37    8.67
   8   0 -18   71.84    8.17
  -8   0  18   66.67    7.62
  -8   0  19   -2.54    5.28
   8   0 -19    6.68    6.47
   8   0 -19   -6.28    5.85
   8   0 -20   15.37    7.58
   8   0 -20    4.58    7.50
   8   0 -21    0.62    5.82
   8   0 -21  -11.03    7.14
   8  -1  -1  122.57    7.11
  -8   1   1  134.33    6.90
  -8  -1   1  143.17    6.35
  -8   1   1  135.57    6.36
  -8  -1   1  139.32    6.24
  -8   1   1  135.33    5.78
   8   1  -1  111.56    7.15
   8   1  -1  135.07    6.81
  -8   1   1  134.94    5.91
  -8   1   1  146.73    7.00
  -8  -1   1  117.57    6.45
   8  -1  -1  132.00    6.57
   8   1  -2  251.08   10.72
  -8   1   2  238.63    9.73
  -8   1   2  260.70   11.40
  -8   1   2  249.74   11.07
   8  -1  -2  233.09   10.46
   8   1  -2  244.26   12.02
  -8   1   2  241.99    9.45
  -8  -1   2  236.08   11.05
  -8  -1   2  256.25   10.21
   8  -1  -2  241.19   11.66
  -8   1   2  259.96   10.15
   8   1  -2  210.98   11.05
  -8  -1   2  251.13    9.86
   8  -1  -3   14.92    2.38
  -8   1   3   17.36    2.64
  -8   1   3   18.45    2.20
   8  -1  -3   14.37    3.05
  -8   1   3   12.76    2.86
   8   1  -3   13.05    2.18
  -8  -1   3   16.36    2.43
   8   1  -3   17.16    2.45
   8   1  -3   17.53    3.03
   8  -1  -3   12.82    2.17
  -8   1   3   11.02    1.98
   8   1  -3   11.22    2.59
  -8  -1   3   13.55    2.62
  -8  -1   3   19.09    3.29
  -8   1   3   15.84    2.45
   8  -1  -4  376.09   17.65
  -8   1   4  409.00   17.09
  -8  -1   4  421.99   17.00
  -8   1   4  449.04   17.71
   8   1  -4  413.14   19.24
   8   1  -4  431.93   19.24
   8  -1  -4  345.60   14.71
   8   1  -4  382.11   19.11
  -8   1   4  417.97   15.38
  -8  -1   4  420.83   17.24
   8   1  -4  410.35   17.07
  -8   1   4  418.63   15.43
  -8   1   4  446.55   17.24
   8  -1  -4  363.47   16.85
  -8  -1   4  402.42   16.59
   8   1  -5   -0.22    2.59
   8  -1  -5    2.59    3.24
   8   1  -5    3.25    2.82
  -8  -1   5    5.00    2.61
  -8  -1   5    4.78    3.04
  -8   1   5    4.58    1.96
  -8   1   5   -0.87    3.05
   8   1  -5    4.32    3.02
  -8  -1   5    2.20    2.42
   8   1  -5   -0.65    2.17
  -8   1   5    1.98    1.76
   8  -1  -5    5.60    3.66
   8  -1  -5    2.16    2.16
   8  -1  -5    2.40    1.96
   8  -1  -5    0.22    2.64
  -8   1   6  562.50   22.86
   8   1  -6  529.78   25.05
  -8  -1   6  516.40   21.58
   8   1  -6  493.96   24.29
   8  -1  -6  528.31   25.85
   8   1  -6  531.89   22.41
   8  -1  -6  495.83   22.30
   8  -1  -6  505.23   23.62
  -8  -1   6  514.21   21.91
  -8   1   6  557.66   23.52
   8  -1  -6  504.52   26.47
   8   1  -6  508.29   22.41
   8  -1  -6  500.65   21.55
  -8  -1   6  533.95   21.46
  -8   1   6  551.91   22.00
  -8   1   6  535.28   21.75
  -8   1   7   93.59    5.41
   8   1  -7   98.26    7.21
   8   1  -7   82.35    6.91
   8   1  -7   91.05    6.46
  -8  -1   7   98.48    5.72
   8   1  -7   91.49    6.46
   8  -1  -7   93.18    6.03
   8  -1  -7   83.25    6.63
   8  -1  -7   82.86    6.46
   8  -1  -7   90.79    7.17
  -8   1   7   89.08    6.07
  -8  -1   7   98.58    6.48
  -8  -1   7   95.31    6.27
  -8   1   7  107.14    6.48
   8   1  -7   87.17    6.51
   8  -1  -8   38.99    4.79
   8   1  -8   32.29    4.31
   8   1  -8   28.64    3.66
  -8  -1   8   34.07    3.67
   8   1  -8   25.11    4.22
   8  -1  -8   25.63    4.20
   8  -1  -8   37.87    5.16
   8  -1  -8   30.14    3.28
   8  -1  -8   29.07    3.45
  -8   1   8   32.95    3.23
  -8  -1   8   29.42    3.73
  -8   1   8   36.31    4.32
   8   1  -8   33.27    4.60
  -8   1   8   35.66    3.28
  -8  -1   9   22.59    3.51
   8   1  -9   17.44    3.88
  -8  -1   9   18.29    3.44
   8  -1  -9   10.05    3.71
   8   1  -9   17.08    3.77
   8  -1  -9   22.15    4.52
   8  -1  -9   18.34    3.98
   8   1  -9   16.59    3.66
   8   1  -9   19.97    3.47
  -8   1   9   16.68    3.78
  -8   1   9   19.97    2.79
   8   1  -9   13.81    3.95
   8  -1  -9   15.95    3.02
  -8  -1  10    0.21    3.01
   8   1 -10    7.53    4.09
   8   1 -10    5.75    3.76
  -8   1  10    4.22    3.55
   8   1 -10    3.26    2.82
  -8   1  10    5.89    2.40
  -8  -1  10    7.23    3.07
   8  -1 -10    6.69    2.81
   8  -1 -10    3.65    3.44
   8  -1 -10    4.38    4.16
   8   1 -10    6.04    3.45
   8  -1 -10    8.17    3.98
  -8   1  10    8.99    2.57
   8   1 -10    9.65    3.51
   8  -1 -10    0.00    2.62
   8   1 -11    5.21    3.47
   8   1 -11    8.17    3.44
  -8  -1  11    6.43    2.79
  -8   1  11   10.26    2.99
  -8  -1  11    5.47    3.28
   8   1 -11    1.73    2.81
   8  -1 -11    4.32    3.24
   8   1 -11    1.75    4.38
   8  -1 -11   10.29    4.16
   8  -1 -11    5.96    4.19
   8  -1 -11    5.02    3.49
  -8   1  11   10.88    3.27
  -8   1  11   -2.22    3.55
  -8  -1  12   11.35    3.93
   8  -1 -12   10.04    3.93
   8  -1 -12    4.98    3.90
   8  -1 -12   17.30    5.47
  -8   1  12    8.32    3.41
  -8  -1  12   11.56    3.85
   8   1 -12    3.06    4.81
   8   1 -12   12.12    4.85
   8  -1 -12    5.73    4.85
   8   1 -12   11.94    3.69
   8  -1 -12   20.52    4.28
   8   1 -12   12.31    4.10
  -8   1  12   19.05    4.43
   8  -1 -13   21.87    4.33
   8  -1 -13   19.69    4.38
   8  -1 -13   18.69    5.50
   8  -1 -13   14.91    5.11
   8   1 -13   13.48    4.07
   8   1 -13   14.73    4.84
   8   1 -13   16.21    4.11
  -8   1  13   11.94    4.65
   8   1 -13   11.80    4.81
  -8   1  13   11.92    3.19
  -8  -1  13    8.34    3.42
  -8  -1  14   70.01    6.41
   8  -1 -14   75.26    6.11
   8  -1 -14   69.78    7.15
   8   1 -14   78.07    7.68
   8   1 -14   66.60    6.92
  -8   1  14   71.32    7.29
   8  -1 -14   73.82    7.64
  -8   1  14   74.35    6.80
   8   1 -15   54.73    6.49
   8   1 -15   64.19    7.02
   8  -1 -15   47.76    6.32
  -8  -1  15   56.26    6.39
   8  -1 -15   57.45    6.72
  -8   1  15   51.96    5.73
   8  -1 -15   55.13    6.13
   8   1 -16  202.05   13.36
  -8   1  16  206.12   14.12
   8  -1 -16  212.23   14.74
   8  -1 -16  218.11   14.54
  -8  -1  16  195.75   14.90
  -8   1  16  201.13   13.14
   8   1 -16  189.57   14.54
   8   1 -16  206.62   15.59
  -8   1  17    5.71    4.44
  -8   1  17   10.98    5.93
   8  -1 -17    8.38    6.70
   8   1 -17   12.45    5.70
   8   1 -17   13.44    5.20
   8   1 -17    7.14    5.19
   8  -1 -17   19.51    5.85
  -8  -1  17   12.75    5.10
   8   1 -18  172.73   13.69
  -8   1  18  141.21   12.67
   8   1 -18  155.97   13.20
  -8  -1  18  147.63   12.95
   8  -1 -18  160.27   12.95
   8  -1 -18  154.97   13.66
   8   1 -19   25.18    6.71
   8   1 -19   41.30    6.70
   8  -1 -19   33.58    7.58
   8  -1 -19   32.86    6.24
  -8  -1  19   30.92    6.35
  -8  -1  20    0.85    6.34
   8   1 -20   -0.65    7.13
   8   1 -20   -3.35    5.23
   8  -1 -20   -1.87    6.84
   8  -1 -20   -5.85    6.50
   8  -1 -21   21.11    8.07
   8   1 -21   21.60    7.99
   8  -1 -21   11.47    7.57
   8   1 -21    9.61    7.31
  -8   2   1  164.37    7.43
  -8   2   1  172.77    7.74
   8  -2  -1  149.56    8.18
  -8  -2   1  154.78    7.76
  -8  -2   1  165.37    7.78
   8   2  -1  159.21    7.69
   8   2  -1  145.93    7.37
  -8   2   1  175.63    7.90
  -8   2   1  159.25    8.00
   8   2  -1  162.54    7.86
  -8   2   1  146.04    6.20
  -8   2   1  153.09    6.12
  -8  -2   1  167.50    7.44
   8   2  -2  548.28   21.61
  -8   2   2  511.16   17.98
  -8  -2   2  502.00   22.09
  -8  -2   2  531.73   20.05
  -8  -2   2  536.63   20.20
  -8   2   2  585.97   21.96
  -8   2   2  506.20   19.73
   8   2  -2  509.55   22.11
  -8   2   2  475.19   20.13
   8   2  -2  543.03   20.79
  -8   2   2  561.42   20.84
  -8   2   2  525.43   18.53
   8  -2  -2  497.10   19.81
  -8   2   3   18.01    3.07
  -8   2   3   19.92    2.66
  -8   2   3   19.79    3.08
   8   2  -3   15.74    2.59
  -8   2   3   18.48    1.76
   8  -2  -3   14.45    1.94
   8   2  -3   14.71    2.81
   8   2  -3   19.91    2.91
   8   2  -3   20.47    2.83
  -8   2   3   19.56    1.98
  -8  -2   3   18.37    2.66
  -8  -2   3   18.80    2.84
  -8   2   3   14.08    3.52
  -8  -2   3   18.33    2.84
  -8   2   4  115.35    5.51
  -8   2   4  130.93    5.72
   8   2  -4  133.26    7.14
  -8   2   4  141.28    6.83
  -8  -2   4  118.13    6.41
  -8  -2   4  124.31    7.19
   8  -2  -4  122.15    8.20
   8   2  -4  117.67    7.17
   8   2  -4  129.09    8.06
  -8   2   4  128.34    7.30
   8  -2  -4   96.82    5.19
  -8  -2   4  124.49    6.74
  -8   2   4  126.80    7.45
  -8   2   4  138.68    7.10
   8   2  -4  118.75    7.34
  -8  -2   5    4.63    2.87
  -8  -2   5    6.70    2.81
   8   2  -5    5.39    3.23
  -8   2   5    5.04    1.75
  -8   2   5    7.06    2.87
   8  -2  -5    7.54    3.23
   8  -2  -5    3.05    2.83
  -8   2   5   10.86    2.66
   8  -2  -5    4.38    1.75
   8  -2  -5    6.04    1.94
  -8   2   5    1.75    3.49
  -8  -2   5    6.08    3.04
   8   2  -5    3.68    2.82
   8   2  -5    4.78    2.61
  -8   2   5    6.79    1.75
   8   2  -6    4.98    2.81
  -8   2   6    3.71    1.53
   8   2  -6    5.68    2.84
  -8   2   6    4.88    2.66
  -8   2   6    6.53    3.05
  -8  -2   6    5.50    3.08
   8  -2  -6    1.08    3.87
   8   2  -6    5.60    3.23
   8  -2  -6    3.45    1.94
   8   2  -6    5.81    2.80
   8  -2  -6    8.65    3.89
   8  -2  -6   13.56    2.19
  -8  -2   6    6.28    2.60
  -8  -2   6    1.94    2.80
   8   2  -6    1.56    3.12
  -8   2   6    4.14    1.74
   8   2  -7    9.55    3.33
   8   2  -7    5.81    2.58
   8  -2  -7    8.24    3.90
   8  -2  -7   10.93    2.19
  -8   2   7   11.53    3.10
  -8  -2   7    8.65    2.81
  -8  -2   7   13.19    3.30
   8   2  -7    8.39    3.23
   8  -2  -7    6.36    3.29
   8  -2  -7    9.04    4.09
   8  -2  -7    5.59    1.94
   8   2  -7    8.00    3.24
  -8   2   7   14.10    3.91
  -8   2   7   10.68    1.96
   8   2  -7    8.54    3.28
  -8   2   7    9.30    1.95
  -8  -2   8   79.63    6.26
  -8   2   8   80.51    4.74
   8  -2  -8   66.88    6.67
   8  -2  -8   65.45    6.59
   8   2  -8   70.07    6.66
  -8  -2   8   86.32    6.15
  -8   2   8   84.25    6.44
  -8   2   8   76.18    6.50
   8  -2  -8   66.72    4.95
   8   2  -8   79.84    6.37
   8   2  -8   72.96    6.67
   8   2  -8   86.94    6.24
   8   2  -8   75.05    6.27
   8  -2  -8   78.91    6.96
   8   2  -9   -3.29    3.51
   8   2  -9   -0.89    3.32
   8  -2  -9    2.40    2.62
  -8   2   9    2.39    2.17
  -8  -2   9    3.88    3.23
   8   2  -9    1.08    3.89
   8   2  -9    0.43    3.44
   8  -2  -9    3.08    3.52
  -8   2   9    0.21    2.36
  -8  -2   9    0.88    3.51
   8  -2  -9    5.01    3.92
   8  -2  -9    6.23    3.65
   8  -2  -9    1.72    2.59
   8   2  -9   -0.43    2.80
   8  -2 -10    9.44    4.08
   8   2 -10   16.12    3.98
   8  -2 -10    0.88    3.74
   8  -2 -10    4.96    3.02
   8  -2 -10    8.74    2.84
  -8  -2  10    7.53    3.66
   8   2 -10    5.70    3.51
  -8   2  10    4.21    3.54
  -8   2  10   11.97    2.78
   8   2 -10    6.03    3.23
   8   2 -10    9.48    3.88
   8  -2 -10   10.92    4.80
  -8  -2  10    9.42    3.94
   8   2 -11    7.28    4.63
  -8   2  11    8.10    2.77
  -8  -2  11    7.52    3.22
   8  -2 -11    5.28    4.18
   8   2 -11    4.33    3.46
   8   2 -11    2.85    4.38
   8   2 -11    7.11    3.45
   8  -2 -11    5.47    4.16
   8  -2 -11   12.54    3.24
  -8  -2  11   11.38    3.72
  -8   2  11    7.97    4.20
   8  -2 -12    8.75    5.25
   8  -2 -12   14.07    3.68
  -8  -2  12   12.22    3.65
  -8  -2  12    9.39    3.71
   8   2 -12   15.14    4.11
   8   2 -12   14.64    4.37
   8   2 -12    9.92    3.67
  -8   2  12   14.46    2.98
   8   2 -12    6.45    3.22
  -8   2  12   15.69    4.42
   8  -2 -12   11.43    5.05
  -8  -2  13    2.36    3.43
  -8   2  13    7.73    4.19
   8  -2 -13    1.53    2.84
  -8   2  13    0.00    2.55
   8   2 -13   -1.54    5.05
   8   2 -13    2.18    4.14
   8  -2 -13   -0.64    4.89
   8   2 -13   -0.64    3.86
   8  -2 -13   -3.90    4.33
   8   2 -13    0.22    3.68
   8   2 -13   -2.59    3.45
  -8   2  13    1.08    2.82
  -8  -2  14   25.01    5.34
  -8   2  14   19.48    3.68
  -8   2  14   22.87    4.24
   8   2 -14   28.46    5.35
   8   2 -14   25.07    4.97
   8  -2 -14   32.83    5.51
   8  -2 -14   26.65    4.55
   8   2 -14   23.31    5.83
   8  -2 -14   23.35    4.15
   8   2 -14   14.58    4.79
  -8   2  14   22.93    5.29
   8  -2 -15   11.05    4.12
  -8   2  15   17.17    5.50
   8   2 -15   16.86    5.12
   8  -2 -15   21.72    5.27
   8   2 -15   17.49    6.04
   8   2 -15    6.92    4.97
  -8  -2  15   15.58    4.48
   8  -2 -15   19.41    4.14
  -8   2  15   20.08    3.59
  -8   2  16    4.43    3.16
  -8  -2  16    6.39    4.48
   8  -2 -16    8.89    3.90
   8   2 -16    7.78    5.19
   8  -2 -16    6.72    4.83
  -8   2  16    4.83    5.27
   8  -2 -16   10.03    4.36
   8   2 -16    7.02    5.11
   8   2 -16   11.66    4.97
   8  -2 -17   -4.60    5.02
   8   2 -17    3.18    5.51
   8   2 -17    0.86    5.18
  -8   2  17   -2.41    5.48
  -8  -2  17   -0.85    5.53
   8   2 -17    5.61    6.26
  -8   2  17    7.37    4.21
   8  -2 -17   -3.25    4.98
   8   2 -18   -0.43    5.40
  -8  -2  18    0.21    5.95
   8  -2 -18   -3.47    4.55
   8  -2 -18    0.00    6.24
  -8   2  18   -1.75    5.91
   8   2 -18    0.85    5.50
   8   2 -18    4.53    6.04
  -8   2  19   36.03    7.43
  -8  -2  19   25.45    6.36
   8  -2 -19   23.39    6.71
   8  -2 -19   22.82    6.43
   8   2 -19   26.11    6.26
   8   2 -19   18.56    6.96
   8   2 -20   -3.16    5.47
   8   2 -20   12.51    6.69
   8  -2 -20    3.90    6.93
  -8   2  20   10.68    6.75
   8  -2 -20   -4.55    7.03
  -8  -2  20    1.69    5.51
   8  -2 -21   27.84    8.25
   8   2 -21   29.84    7.36
  -8  -2  21   20.72    7.82
   8  -2 -21    3.89    7.57
   8   2 -21   20.05    8.41
  -8   3   1   36.25    3.71
   8  -3  -1   34.20    2.40
  -8   3   1   35.02    4.21
  -8  -3   1   42.81    3.77
  -8  -3   1   36.90    4.15
  -8   3   1   40.70    2.20
   8   3  -1   39.03    3.13
   8   3  -1   40.34    4.34
  -8  -3   1   43.96    3.76
  -8   3   1   43.88    3.28
  -8   3   1   50.18    4.62
   8   3  -1   48.49    3.95
   8   3  -2   -4.23    2.45
  -8  -3   2    2.88    2.22
   8   3  -2    2.41    2.41
  -8   3   2    0.66    1.97
   8   3  -2   -3.68    2.60
  -8   3   2    1.54    2.64
  -8  -3   2    2.41    2.19
  -8   3   2    3.75    2.43
  -8   3   2    1.09    2.62
  -8  -3   2    1.75    2.40
  -8   3   2    0.88    0.88
   8   3  -2    0.00    1.94
  -8   3   3   63.79    4.62
  -8  -3   3   54.42    4.43
  -8   3   3   66.89    4.39
  -8   3   3   65.03    5.04
  -8  -3   3   66.02    5.23
  -8  -3   3   63.06    4.13
   8   3  -3   64.98    4.54
   8   3  -3   64.72    5.01
   8   3  -3   54.71    4.97
  -8   3   3   66.13    5.27
  -8   3   3   66.13    2.63
   8   3  -4   10.79    3.02
  -8  -3   4    8.65    2.59
  -8   3   4   10.07    3.28
   8   3  -4   13.47    3.48
   8  -3  -4    9.91    1.51
  -8  -3   4   15.02    3.09
   8  -3  -4   11.43    3.45
  -8   3   4    9.23    2.86
   8   3  -4    8.44    2.66
  -8   3   4   11.45    3.30
  -8   3   4   10.33    2.64
  -8   3   4   11.44    1.10
   8   3  -4    7.16    2.39
  -8  -3   4   10.22    2.83
  -8   3   5   96.18    5.52
  -8  -3   5   70.19    4.74
  -8   3   5   82.65    5.95
   8   3  -5   76.36    6.11
   8   3  -5   72.15    5.63
   8  -3  -5   62.22    3.46
   8  -3  -5   70.40    5.81
  -8  -3   5   74.02    5.86
  -8  -3   5   74.09    5.51
  -8   3   5   82.29    5.51
   8   3  -5   77.16    5.39
  -8   3   5   66.10    5.24
  -8   3   5   70.62    3.31
   8   3  -6  178.65   11.03
  -8   3   6  197.56    9.80
  -8   3   6  185.28   10.40
   8  -3  -6  179.83   10.97
   8  -3  -6  161.28    7.55
  -8  -3   6  193.07    9.04
  -8  -3   6  202.36   10.13
   8   3  -6  191.17   10.77
  -8   3   6  205.07   10.81
  -8   3   6  208.73    9.96
  -8   3   6  182.82    7.25
   8   3  -6  183.11   11.87
   8   3  -6  176.91   10.44
  -8  -3   6  173.77   10.84
   8   3  -6  199.96   11.19
   8  -3  -7  106.43    8.39
  -8   3   7  105.74    7.32
   8   3  -7  110.58    6.67
  -8  -3   7  103.15    6.16
   8  -3  -7   87.53    5.16
  -8   3   7   93.33    4.56
  -8  -3   7  108.37    7.79
   8  -3  -7  100.03    8.23
   8   3  -7  106.09    6.67
   8   3  -7   99.37    6.48
   8   3  -7  111.26    8.13
  -8   3   7  106.36    6.95
   8   3  -7   99.06    7.97
  -8   3   8    5.33    4.00
  -8  -3   8    5.18    3.02
  -8  -3   8    6.59    3.08
   8  -3  -8   10.96    4.51
   8   3  -8    2.63    3.29
   8   3  -8    3.44    3.23
  -8   3   8    5.07    3.31
  -8   3   8    8.61    1.94
   8  -3  -8    4.80    3.71
   8   3  -8    7.73    3.53
   8   3  -8    7.74    3.23
   8  -3  -8    4.09    2.15
   8  -3  -8    6.08    3.47
   8   3  -8    6.69    3.02
  -8   3   8    0.65    3.03
   8  -3  -9   18.95    2.58
   8  -3  -9   26.75    4.35
  -8   3   9   17.78    2.14
   8  -3  -9   23.61    4.59
  -8  -3   9   21.06    3.95
   8  -3  -9   20.40    4.29
   8   3  -9   17.91    3.67
   8   3  -9   17.85    4.30
  -8   3   9   21.40    3.75
   8   3  -9   18.86    3.73
   8  -3  -9   20.08    2.84
  -8  -3   9   12.51    3.23
   8   3  -9   18.29    3.66
   8   3  -9   20.51    4.63
  -8   3  10    6.18    3.75
  -8   3  10    5.63    2.17
  -8  -3  10    3.01    3.66
   8  -3 -10    5.25    4.16
   8  -3 -10    8.28    3.92
  -8  -3  10    8.55    3.72
   8  -3 -10    3.71    2.62
   8  -3 -10    6.90    2.80
   8   3 -10    8.19    3.67
   8   3 -10    5.16    3.87
  -8   3  10    4.05    1.92
   8   3 -10    5.17    3.23
  -8  -3  11   86.86    7.22
   8  -3 -11   92.80    8.74
   8  -3 -11   79.91    6.48
  -8  -3  11   75.04    7.74
   8   3 -11   96.83    7.96
   8  -3 -11   88.68    8.10
   8   3 -11   80.40    6.90
   8   3 -11   80.31    7.32
  -8   3  11   87.56    5.53
   8   3 -12   -5.81    3.66
  -8   3  12    0.00    2.97
  -8   3  12   -1.10    3.97
   8  -3 -12    1.95    3.46
   8  -3 -12    0.65    2.84
  -8  -3  12   -0.86    4.08
   8   3 -12    2.80    4.52
   8   3 -12    2.59    3.88
   8  -3 -12    2.13    4.05
  -8  -3  13  265.83   16.52
   8   3 -13  256.96   15.30
   8  -3 -13  271.14   15.10
   8  -3 -13  226.93   12.22
   8   3 -13  282.28   15.71
  -8   3  13  246.98   14.51
  -8   3  13  275.91   15.24
   8  -3 -13  256.80   16.24
   8   3 -13  264.60   16.37
  -8   3  13  238.00   13.13
   8   3 -14    3.01    4.31
  -8  -3  14    8.13    4.07
   8  -3 -14    4.76    3.90
  -8   3  14   11.24    4.11
  -8   3  14    5.69    3.37
   8   3 -14   16.31    4.72
  -8   3  14    9.02    5.06
   8  -3 -14    4.87    4.66
   8   3 -14    9.48    4.31
   8   3 -15   89.29    8.57
  -8  -3  15   83.35    8.12
   8  -3 -15   85.95    8.85
   8   3 -15   78.18    8.19
   8  -3 -15   80.74    8.45
  -8   3  15   59.14    5.69
   8   3 -15   79.21    7.53
   8  -3 -16   74.66    8.18
   8  -3 -16   77.93    7.58
  -8   3  16   64.51    6.10
   8   3 -16   65.41    7.75
   8   3 -16   70.21    7.54
   8   3 -16   73.69    7.91
  -8  -3  16   72.98    8.54
  -8   3  16   76.34    8.34
   8   3 -17  137.64   11.30
   8  -3 -17  138.94   11.05
   8   3 -17  138.04   12.28
   8  -3 -17  122.56   10.87
  -8  -3  17  137.41   11.72
  -8   3  17  144.99   12.28
   8   3 -17   90.76   10.11
   8   3 -18   19.34    5.95
   8   3 -18   17.87    6.46
   8  -3 -18    4.16    6.86
  -8  -3  18    9.78    5.74
   8  -3 -18   11.47    4.98
  -8  -3  19   83.67   11.26
   8   3 -19   98.15   11.62
  -8   3  19   91.64   11.14
   8  -3 -19   83.68    9.95
   8   3 -19   89.29    9.76
   8  -3 -19   94.03    9.74
   8   3 -20   -2.80    6.45
   8   3 -20   -7.62    6.14
   8  -3 -20   -5.78    7.84
  -8  -3  20   -2.54    5.72
   8  -3 -20   11.67    6.48
  -8   3  20    5.01    6.97
   8  -3 -21   11.32    8.23
   8   3 -21    4.08    6.66
   8  -3 -21    4.75    7.56
  -8   3  21    8.04    7.17
  -8  -3  21   -1.06    6.35
   8   3 -21   -1.69    5.71
  -8   4   1  265.00   13.27
  -8  -4   1  256.61   11.51
   8   4  -1  270.44   12.15
  -8   4   1  298.43   12.38
   8   4  -1  290.75   11.62
  -8  -4   1  244.00   10.91
  -8  -4   1  260.89   10.55
  -8   4   1  264.17   12.70
   8   4  -2   24.04    4.11
  -8   4   2   23.61    3.53
   8   4  -2   17.66    2.37
   8   4  -2   19.23    3.71
  -8  -4   2   18.28    2.83
  -8   4   2   13.33    3.28
   8   4  -2   20.27    2.65
  -8  -4   2   20.92    3.92
  -8   4   2   12.55    3.74
  -8  -4   2   18.36    3.76
  -8   4   2   20.43    3.48
  -8  -4   3  483.21   20.91
  -8   4   3  458.56   19.92
   8   4  -3  473.20   18.60
  -8  -4   3  473.74   19.90
   8   4  -3  483.58   20.43
  -8   4   3  503.36   20.09
  -8   4   3  444.94   19.32
   8   4  -3  510.90   20.16
  -8  -4   3  485.05   19.03
   8   4  -3  460.81   20.71
  -8  -4   4   60.64    5.22
   8  -4  -4   51.08    5.17
  -8   4   4   45.90    5.03
  -8  -4   4   57.17    4.30
  -8  -4   4   58.71    5.08
  -8   4   4   56.73    5.26
   8   4  -4   57.54    4.36
   8   4  -4   67.33    5.40
   8   4  -4   60.13    4.86
   8   4  -4   58.87    4.78
  -8   4   4   60.02    4.86
   8   4  -5  145.65    8.77
  -8  -4   5  153.52    7.52
  -8  -4   5  132.40    8.03
  -8  -4   5  117.72    8.60
  -8   4   5  145.57    7.52
  -8   4   5  118.79    7.85
   8   4  -5  108.78    8.02
   8  -4  -5  122.01    8.61
  -8   4   5  141.18    7.88
  -8   4   5  133.03    7.91
   8   4  -5  146.95    7.98
   8  -4  -6   28.78    1.52
   8   4  -6   35.08    4.09
  -8   4   6   44.25    4.65
  -8   4   6   32.18    4.35
  -8  -4   6   39.01    4.33
   8  -4  -6   25.92    1.51
  -8   4   6   29.55    3.94
  -8  -4   6   44.92    4.62
   8  -4  -6   30.53    4.73
   8   4  -6   37.98    4.39
  -8   4   6   30.59    4.18
   8   4  -6   31.36    4.11
  -8   4   7   -1.76    3.09
   8   4  -7   -0.43    3.02
  -8   4   7   -0.22    3.07
  -8   4   7   10.42    4.21
   8   4  -7    7.11    3.02
   8   4  -7    2.20    3.52
  -8   4   7    6.56    1.31
  -8   4   7    2.63    1.31
   8  -4  -7    4.78    1.52
  -8   4   7   -0.22    3.69
  -8  -4   7    0.44    2.86
   8  -4  -7    4.08    3.65
  -8  -4   7    2.81    3.03
   8  -4  -7    3.66    1.29
   8   4  -7    4.95    3.23
   8   4  -8   13.37    3.67
   8   4  -8    7.70    4.18
  -8  -4   8   13.62    3.95
   8  -4  -8    9.45    4.73
   8  -4  -8   12.24    1.93
  -8   4   8    8.99    3.51
  -8   4   8   16.13    4.42
  -8   4   8   16.89    3.90
   8   4  -8   22.78    3.87
  -8  -4   8   21.18    5.19
   8   4  -8   10.53    3.44
  -8   4   8   14.47    1.73
   8  -4  -9  183.70   12.24
   8   4  -9  189.31   11.63
  -8  -4   9  186.26   10.53
  -8  -4   9  186.27   11.44
   8   4  -9  202.39   13.32
   8  -4  -9   20.24    5.66
  -8   4   9  191.87   10.99
   8  -4  -9  188.27   11.95
  -8   4   9  174.02    7.73
   8  -4  -9  157.78    7.74
   8   4  -9  180.90   12.68
  -8   4   9  189.89   12.63
  -8   4   9  189.27    9.17
   8   4  -9  182.87   11.46
   8   4 -10   37.16    5.37
   8   4 -10   37.19    4.08
  -8   4  10   42.08    5.54
   8  -4 -10   45.22    6.00
   8  -4 -10   37.43    5.66
   8  -4 -10   37.68    3.66
   8  -4 -10   38.53    3.92
  -8  -4  10   41.17    5.39
  -8   4  10   45.68    5.05
  -8  -4  10   42.50    5.48
   8   4 -10   41.31    4.95
  -8   4  10   40.22    2.98
   8   4 -11   88.15    8.17
   8  -4 -11   99.39    6.90
  -8   4  11   98.71    5.31
   8   4 -11  100.04    7.32
  -8   4  11  103.24    8.36
  -8  -4  11  101.38    7.97
   8   4 -11  104.18    8.38
   8   4 -11   99.85    8.57
   8   4 -12   22.77    4.73
  -8   4  12   25.70    5.27
   8  -4 -12   18.99    3.45
   8  -4 -12   18.12    4.90
  -8  -4  12   21.28    4.73
   8   4 -12   17.19    4.51
   8   4 -12   24.54    4.95
  -8   4  12   25.96    3.17
   8   4 -12   15.57    5.26
   8  -4 -13  110.70    9.78
   8   4 -13  112.13    9.88
   8   4 -13  104.15    8.40
   8  -4 -13  103.27    7.83
   8   4 -13   94.68    8.59
   8  -4 -13  110.54    8.86
  -8   4  13  110.06    6.75
  -8   4  13   95.73    7.80
  -8   4  13  110.22    9.01
  -8  -4  13  107.08    9.23
  -8   4  14   18.47    3.15
   8   4 -14   25.15    4.73
   8  -4 -14   19.05    6.14
   8  -4 -14   21.38    4.10
  -8   4  14   17.12    5.27
   8   4 -14   23.20    6.01
   8   4 -14   16.95    5.15
  -8  -4  14   29.57    6.64
   8   4 -15   65.30    7.52
  -8  -4  15   63.96    7.27
   8   4 -15   45.67    6.86
   8  -4 -15   64.14    7.13
   8   4 -15   71.28    7.09
   8  -4 -15   58.15    7.38
  -8  -4  16    1.92    4.91
   8   4 -16    3.86    5.57
   8  -4 -16    8.18    5.24
   8   4 -16    0.43    5.57
   8   4 -16   -1.29    4.94
   8  -4 -16    3.89    4.32
  -8  -4  17   -5.97    5.12
   8   4 -17   -3.01    5.80
   8  -4 -17    3.24    4.75
   8  -4 -17    4.18    6.47
  -8   4  17   -5.91    5.47
   8   4 -17   -5.56    5.56
   8  -4 -18    0.65    5.18
  -8   4  18   -8.30    6.11
  -8  -4  18    5.11    6.81
   8  -4 -18    4.37    6.86
   8   4 -18    1.93    6.65
   8   4 -18   -4.06    5.12
   8   4 -19    0.64    6.01
   8  -4 -19   -0.43    4.53
  -8  -4  19   -0.21    5.74
   8   4 -19    2.77    5.97
  -8   4  19   11.99    6.32
   8  -4 -19    6.83    6.21
   8  -4 -20   12.59    7.84
   8   4 -20   24.47    7.87
   8   4 -20   10.72    8.15
   8  -4 -20   19.18    5.60
  -8  -4  20   14.85    8.06
  -8  -5   1  150.62    8.60
   8   5  -1  159.86    8.53
  -8   5   1  142.97    8.16
   8   5  -1  156.74    8.02
  -8  -5   1  157.22    7.41
  -8  -5   1  171.38    9.15
  -8   5   1  147.49    8.34
  -8   5   1  173.97    9.09
  -8   5   2   32.71    4.39
  -8  -5   2   25.37    4.19
   8   5  -2   25.76    4.55
   8   5  -2   31.42    4.15
  -8  -5   2   29.77    3.02
  -8  -5   2   30.91    4.57
  -8   5   2   26.50    4.16
  -8   5   2   34.97    4.65
  -8   5   2   29.67    4.12
   8   5  -2   32.56    2.59
  -8   5   3  249.06   10.85
  -8   5   3  192.32   10.95
  -8  -5   3  221.19   11.10
   8   5  -3  220.77   10.80
   8   5  -3  202.89   10.67
  -8  -5   3  202.43   11.03
   8   5  -3  233.36   10.67
   8   5  -3  206.15   11.02
  -8   5   3  192.31   10.07
  -8  -5   3  229.23    9.45
  -8  -5   4   22.25    3.00
   8   5  -4   14.90    3.29
  -8   5   4   22.12    3.98
  -8  -5   4   19.17    4.41
  -8   5   4   15.71    3.49
  -8   5   4   15.76    3.50
  -8  -5   4   21.73    3.69
   8   5  -4   18.77    3.67
   8   5  -4   19.49    2.85
   8   5  -4   21.72    4.13
  -8   5   5  208.53   11.76
   8   5  -5  210.79   11.27
   8  -5  -5  192.70   12.05
  -8   5   5  214.50   11.40
  -8  -5   5  218.03   10.79
  -8  -5   5  226.16   11.72
  -8   5   5  224.70   11.54
   8   5  -5  230.19   11.89
  -8   5   5  230.83   10.86
   8   5  -5  225.96   11.85
  -8  -5   6    5.72    3.52
  -8   5   6    8.20    3.77
   8   5  -6    9.90    4.30
   8   5  -6   -0.22    3.24
  -8   5   6    8.34    3.51
  -8  -5   6    2.82    4.12
   8  -5  -6    0.86    3.65
  -8   5   6    3.92    3.05
  -8   5   6    1.74    3.91
   8   5  -6    1.75    3.51
   8   5  -7   12.08    3.88
   8   5  -7   13.97    4.73
  -8   5   7   17.13    3.90
  -8   5   7   18.20    3.99
  -8   5   7    9.67    3.74
  -8  -5   7   16.89    4.33
   8  -5  -7   15.68    4.30
  -8  -5   7    7.47    3.74
  -8  -5   8   23.49    5.05
   8   5  -8   23.87    3.44
   8  -5  -8   22.78    1.72
   8   5  -8   26.77    4.83
  -8   5   8   22.93    4.15
  -8  -5   8   27.68    4.33
   8  -5  -8   21.18    1.73
   8  -5  -8   25.12    5.37
  -8   5   8   23.91    1.55
   8   5  -8   23.91    4.74
  -8   5   8   23.56    1.53
  -8   5   8   29.79    4.45
   8   5  -8   21.26    4.30
  -8   5   8   29.43    5.19
  -8   5   8   26.20    4.62
   8  -5  -9   49.98    3.43
   8   5  -9   58.59    6.01
   8   5  -9   54.64    6.02
  -8   5   9   59.30    6.84
  -8  -5   9   50.44    5.92
   8  -5  -9   57.49    6.01
  -8  -5   9   53.14    6.70
   8  -5  -9   51.08    3.68
  -8   5   9   57.46    3.01
  -8   5   9   54.61    3.31
  -8   5   9   55.53    5.90
   8   5  -9   47.00    5.15
   8   5 -10   24.88    4.08
  -8  -5  10   22.00    4.53
  -8   5  10   22.94    2.34
   8  -5 -10   19.97    2.58
   8   5 -10   16.09    4.72
   8  -5 -10   28.82    2.82
  -8   5  10   22.38    2.41
   8   5 -10   20.18    5.05
   8   5 -10   22.56    5.16
  -8   5  11    7.22    2.41
   8   5 -11   15.88    4.72
  -8   5  11    8.54    4.60
   8  -5 -11   12.19    4.49
  -8  -5  11   22.40    4.52
   8  -5 -11   12.04    3.01
   8   5 -11   13.94    4.50
   8   5 -11   13.31    3.86
   8   5 -11   13.37    4.82
  -8   5  11   16.25    2.32
   8   5 -12   45.88    6.22
   8   5 -12   50.28    5.16
   8  -5 -12   48.78    4.55
  -8   5  12   53.64    6.13
   8  -5 -12   46.29    6.83
  -8  -5  12   43.88    5.81
   8  -5 -12   53.14    4.74
  -8   5  12   46.02    4.00
   8   5 -12   45.87    5.79
   8   5 -13    9.64    5.57
   8   5 -13   19.92    5.14
  -8  -5  13   14.82    5.80
   8   5 -13   19.78    4.52
  -8   5  13   10.05    2.51
   8  -5 -13   11.62    3.23
   8  -5 -13   14.52    3.47
  -8   5  13   14.23    5.04
   8  -5 -13   17.65    5.10
  -8   5  14   41.30    5.44
  -8  -5  14   52.11    7.08
  -8   5  14   57.35    7.23
   8   5 -14   53.75    6.45
   8   5 -14   44.29    7.06
   8   5 -14   53.78    7.07
   8  -5 -14   43.69    4.95
   8  -5 -14   54.01    7.84
   8   5 -15   35.34    6.64
  -8   5  15   51.42    7.00
   8   5 -15   33.13    6.63
   8  -5 -15   54.63    8.23
   8   5 -15   47.07    6.88
  -8  -5  15   32.97    6.64
   8  -5 -15   43.26    5.60
   8   5 -16   -2.78    5.14
  -8  -5  16   -3.63    4.92
   8   5 -16   -1.50    4.51
   8  -5 -16    2.15    4.30
   8  -5 -16   -2.94    6.51
  -8   5  16    5.68    5.03
   8  -5 -17  150.74   13.60
   8   5 -17  146.40   14.34
  -8   5  17  166.45   14.87
  -8  -5  17  158.30   15.36
   8  -5 -17  151.84   13.13
   8   5 -17  173.32   13.09
  -8   5  18    5.24    6.55
  -8  -5  18   -0.21    5.96
   8  -5 -18    1.46    5.83
   8   5 -18   -1.07    5.57
   8  -5 -18   -1.50    5.16
   8   5 -18    1.28    5.56
   8  -5 -19   77.56    8.81
   8   5 -19   77.84   11.98
   8   5 -19   75.30    8.56
   8  -5 -19   78.57   10.37
  -8  -5  19   58.04   10.21
  -8  -5  20    0.00    6.58
  -8   5  20   -3.26    7.18
   8   5 -20    5.55    5.98
   8  -5 -20    2.15    6.01
   8   5 -20   -3.21    6.84
   8  -5 -20    3.51    6.20
   8   6  -1   73.09    6.11
   8   6  -1   76.13    3.44
  -8  -6   1   75.37    6.15
  -8  -6   1   72.43    6.09
  -8   6   1   68.70    6.15
  -8  -6   1   75.80    4.31
  -8   6   1   67.56    5.50
   8   6  -1   72.37    6.07
  -8   6   1   71.03    5.42
  -8   6   1   81.76    6.22
  -8   6   2  179.88    9.64
  -8   6   2  218.79   10.22
  -8  -6   2  183.75    9.57
   8   6  -2  175.78   10.46
  -8   6   2  180.84   10.10
   8   6  -2  172.64   10.17
   8   6  -2  205.21    8.24
  -8   6   2  195.13   10.62
  -8  -6   2  173.04   10.12
  -8  -6   2  197.79    7.71
  -8   6   3   13.37    3.51
   8   6  -3   15.43    3.91
  -8   6   3   16.37    4.36
  -8  -6   3   12.82    2.35
  -8  -6   3   16.74    4.56
  -8   6   3    9.32    3.03
  -8  -6   3   15.40    3.74
   8   6  -3    9.40    2.19
  -8   6   3    8.20    3.55
   8   6  -3   16.85    4.97
  -8  -6   4    4.62    3.74
   8   6  -4   17.04    4.10
  -8   6   4   13.08    4.43
  -8   6   4   12.92    3.72
  -8   6   4   13.01    3.47
  -8   6   4    1.74    3.92
   8   6  -4   16.27    3.90
  -8  -6   4   10.64    3.69
  -8   6   5   -2.41    4.16
   8  -6  -5   -1.29    3.44
   8   6  -5    4.98    4.11
  -8   6   5    1.11    3.33
  -8  -6   5   -1.98    4.18
  -8   6   5    2.39    3.04
  -8  -6   5    4.34    3.47
   8   6  -5    1.94    3.66
   8   6  -5    0.66    3.51
  -8   6   5    2.61    3.48
  -8   6   6   -0.22    4.12
  -8   6   6    0.44    4.22
  -8   6   6    2.85    3.73
   8   6  -6    0.88    3.51
   8  -6  -6   -4.94    3.87
  -8   6   6    1.09    3.26
   8   6  -6    4.09    3.87
  -8  -6   6    3.47    3.47
   8   6  -6    0.22    3.46
  -8  -6   6   -0.88    3.74
   8   6  -7    4.74    3.67
  -8   6   7    1.10    3.51
   8  -6  -7   12.45    4.72
  -8  -6   7    2.20    3.95
  -8   6   7    5.11    3.78
  -8   6   7    3.68    3.68
   8   6  -7    3.51    3.73
   8   6  -7    4.08    4.51
  -8  -6   7    0.00    4.55
  -8   6   7    1.31    3.26
  -8   6   8    2.40    3.48
  -8   6   8    4.39    3.73
  -8  -6   8    1.52    3.46
   8   6  -8    1.07    3.86
   8  -6  -8    9.66    3.86
   8   6  -8    0.00    3.66
  -8   6   8   -2.89    3.78
   8   6  -8   -2.41    3.73
   8   6  -9   14.15    5.36
   8  -6  -9    7.94    4.50
  -8   6   9   15.26    3.92
   8   6  -9    4.08    2.79
   8   6  -9   12.47    4.51
  -8  -6   9   10.59    4.76
   8   6  -9   14.04    4.61
  -8   6  10   28.36    5.02
   8  -6 -10   31.71    6.00
  -8   6  10   23.37    1.91
   8   6 -10   25.97    5.58
   8  -6 -10   25.13    2.38
   8   6 -10   28.49    3.86
   8   6 -10   21.94    5.27
  -8   6  10   22.71    2.23
   8   6 -10   32.35    5.36
  -8  -6  10   26.56    5.18
   8  -6 -10   22.91    2.36
   8  -6 -11   13.28    2.57
  -8  -6  11   18.97    4.96
   8  -6 -11    8.77    4.71
   8  -6 -11   10.83    2.17
  -8   6  11   16.37    4.58
   8   6 -11   18.00    5.14
  -8   6  11   15.30    2.44
   8   6 -11   15.20    3.64
  -8   6  11   11.79    1.89
   8   6 -11   14.56    4.92
   8  -6 -12   28.60    6.62
   8  -6 -12   26.79    3.43
  -8   6  12   22.53    3.09
   8   6 -12   28.25    5.99
  -8  -6  12   24.11    6.46
   8   6 -12   24.82    6.42
   8  -6 -12    1.30    2.38
   8   6 -12   28.27    4.50
   8   6 -13  110.40    9.01
   8   6 -13  110.33   10.69
   8  -6 -13  106.93    7.51
   8  -6 -13  120.46   10.65
  -8   6  13  107.06    9.62
  -8  -6  13  108.75    9.89
   8  -6 -13   88.11    6.71
  -8   6  13   97.31    7.05
  -8  -6  14   11.16    6.22
   8   6 -14    9.65    4.08
   8  -6 -14    3.64    3.43
   8  -6 -14    9.76    6.15
  -8   6  14    5.24    5.24
   8   6 -14    5.77    6.41
   8   6 -15   10.30    4.29
   8  -6 -15   18.42    4.28
  -8   6  15    8.08    5.46
   8  -6 -15   14.37    6.76
   8   6 -15    4.70    5.34
  -8  -6  15    5.57    5.36
   8  -6 -16   49.68    6.21
   8  -6 -16   42.93    8.00
   8   6 -16   40.77    7.90
  -8  -6  16   37.85    7.27
   8   6 -16   42.50    6.66
  -8   6  16   49.13    8.08
   8   6 -17    0.86    4.72
   8   6 -17   -4.27    5.76
   8  -6 -17   -2.10    7.33
   8  -6 -17    2.35    4.07
  -8  -6  17    1.71    5.98
  -8   6  17   -1.75    6.11
   8   6 -18    9.17    8.32
   8   6 -18    9.22    4.93
  -8  -6  18    3.62    8.10
   8  -6 -18    1.28    4.71
  -8   6  18   10.47    6.76
   8  -6 -18   10.85    6.26
   8  -6 -19    4.28    5.34
   8   6 -19    0.21    7.25
  -8  -6  19    7.23    6.81
   8  -6 -19   -6.44    8.31
  -8   6  19    6.75    6.97
  -8   7   1    9.99    3.26
  -8   7   1    3.97    3.31
   8   7  -1    2.38    3.90
   8   7  -1    7.95    1.29
  -8  -7   1    9.19    3.72
  -8   7   1   10.06    4.37
   8   7  -1    1.74    3.70
  -8  -7   1   10.43    3.69
  -8  -7   1    7.46    1.92
  -8   7   1    7.79    4.45
  -8  -7   2    6.13    3.51
  -8  -7   2    0.87    3.48
   8   7  -2   -2.17    3.26
   8   7  -2   -3.46    4.11
   8   7  -2    0.44    1.74
  -8   7   2    2.45    3.56
  -8   7   2    2.17    2.82
  -8   7   2   -4.62    3.96
  -8   7   2    3.05    4.14
  -8   7   3   69.41    5.43
  -8   7   3   62.25    5.88
   8   7  -3   68.43    6.48
   8   7  -3   68.56    6.08
  -8   7   3   61.97    5.78
  -8   7   3   57.08    6.15
  -8  -7   3   63.36    6.58
  -8  -7   3   77.34    6.52
   8   7  -4   31.26    5.60
  -8  -7   4   32.02    4.82
  -8   7   4   26.90    3.91
  -8   7   4   25.53    5.11
  -8   7   4   22.38    4.13
  -8   7   4   23.24    4.17
   8   7  -4   23.39    4.33
  -8  -7   4   28.23    5.21
   8   7  -5   13.56    4.74
  -8  -7   5   16.50    4.99
  -8   7   5   15.34    4.60
  -8   7   5   15.10    4.00
   8   7  -5   13.84    4.11
  -8   7   5   23.42    4.99
  -8   7   5   14.54    3.69
   8  -7  -6   93.78    7.94
  -8   7   6   77.96    7.15
  -8   7   6   62.24    7.01
  -8  -7   6  103.92    8.03
  -8   7   6  102.06    7.39
   8   7  -6   92.38    7.77
   8   7  -6  111.55    8.17
  -8   7   6  112.66    7.34
   8   7  -7   95.88    7.76
   8   7  -7  107.33    7.94
  -8   7   7  106.70    8.04
   8  -7  -7   83.67    7.30
   8   7  -7   95.55    8.14
  -8  -7   7   99.28    8.46
  -8   7   7  121.90    8.24
   8   7  -8   -0.21    4.07
  -8   7   8    8.24    4.90
   8   7  -8   -5.16    4.09
   8   7  -8    3.30    4.17
  -8  -7   8   -0.22    3.90
   8  -7  -8   -4.72    4.08
  -8   7   8   -5.65    3.70
   8   7  -9    5.57    5.57
  -8  -7   9    3.89    4.11
   8   7  -9    9.01    4.83
   8  -7  -9    0.64    5.15
  -8   7   9    7.59    4.24
  -8   7   9    7.84    4.14
   8   7 -10    8.77    5.56
   8   7 -10    6.43    4.93
   8  -7 -10    9.43    5.79
  -8   7  10    1.31    4.14
   8   7 -11   -0.64    2.99
   8   7 -11    3.42    4.49
   8  -7 -11   10.49    5.99
   8  -7 -11    0.00    1.92
  -8   7  11   -1.09    4.14
   8  -7 -11    0.43    1.73
  -8  -7  11    8.63    4.96
  -8   7  11    3.13    1.79
   8   7 -12    5.76    3.20
  -8  -7  12    6.89    5.17
   8  -7 -12   10.20    2.60
   8  -7 -12    7.89    2.56
   8   7 -12    8.33    4.70
   8  -7 -12   12.82    4.91
  -8   7  13   17.89    5.67
   8   7 -13    7.04    4.06
   8  -7 -13   12.36    3.20
   8   7 -13   10.24    6.19
  -8  -7  13    9.46    6.67
   8  -7 -13    9.16    6.61
  -8   7  14   65.69    7.86
   8  -7 -14   55.39    5.54
  -8  -7  14   71.28    8.37
   8  -7 -14   56.95    8.50
   8   7 -14   51.48    5.98
   8   7 -14   50.10    7.67
   8   7 -15   18.32    6.39
   8  -7 -15    6.60    4.05
  -8  -7  15    4.29    5.79
  -8   7  15   14.84    5.89
   8  -7 -15   14.19    7.20
   8   7 -16   81.94    9.79
   8  -7 -16   74.49    7.45
   8  -7 -16   73.41    9.71
  -8   7  16   65.02    9.60
  -8  -7  16   68.67    9.63
   8  -7 -17    8.61    7.98
   8  -7 -17   11.06    5.11
  -8   7  17   25.95    7.20
   8   7 -17   12.33    7.02
  -8  -7  17   15.37    7.05
   8   7 -18   31.24    8.50
  -8  -7  18   29.62    7.89
   8  -7 -18   30.83    5.74
  -8   7  18   37.27    8.28
   8  -7 -18   27.83    9.00
  -8   8   1    4.64    4.64
   8   8  -1   -0.87    3.89
  -8   8   1   -4.23    4.23
  -8  -8   1    1.12    3.58
   8   8  -1   -2.17    3.47
  -8   8   1    0.00    4.14
   8  -8  -1   -3.25    4.34
  -8  -8   1    2.82    3.69
  -8   8   2  184.44   12.79
  -8   8   2  257.41   12.47
   8   8  -2  228.45   13.66
  -8   8   2  231.88   12.41
  -8  -8   2  243.65   12.37
  -8  -8   2  237.29   12.60
  -8   8   2  216.37   12.19
   8   8  -2  259.05   12.10
   8   8  -3   22.08    4.76
  -8  -8   3   26.71    4.78
  -8   8   3   17.58    4.34
  -8   8   3   30.22    4.78
  -8   8   3   30.68    4.67
   8   8  -3   30.64    4.96
  -8  -8   4  304.64   14.99
  -8   8   4  306.04   14.46
   8   8  -4  295.37   15.73
   8   8  -4  244.49   17.30
  -8   8   4  295.35   15.01
  -8   8   5   -3.26    3.26
  -8  -8   5   -3.69    3.91
  -8   8   5    1.78    3.78
   8   8  -5   -4.10    4.96
   8   8  -5    0.22    4.09
  -8   8   6    4.35    3.91
  -8   8   6    0.89    3.78
   8   8  -6    4.08    4.73
   8  -8  -6    1.50    4.93
  -8  -8   6    3.91    4.99
  -8  -8   7   -5.64    3.90
   8  -8  -7   -3.00    4.29
  -8   8   7    1.74    3.70
  -8   8   7    8.68    5.34
   8   8  -7    0.00    4.08
  -8  -8   8   -4.98    4.33
   8   8  -8   -1.29    3.86
  -8   8   8   -3.48    3.70
   8  -8  -8    1.72    4.50
  -8   8   8   -5.13    4.90
  -8   8   9   90.18    8.04
   8   8  -9   86.44    8.56
  -8   8   9   95.11    8.06
  -8  -8   9  103.70    8.66
  -8  -8  10   52.11    6.92
   8   8 -10   66.25    7.48
   8  -8 -10   52.72    7.93
   8  -8 -11    9.85    5.14
  -8  -8  11   12.52    5.40
   8   8 -11   12.38    5.34
  -8   8  11   15.25    5.45
   8  -8 -12   25.03    2.55
  -8   8  12   32.70    6.32
   8  -8 -12   22.67    6.20
   8   8 -12   30.06    7.46
  -8  -8  12   22.85    6.90
   8  -8 -13    6.40    6.62
   8   8 -13   -9.16    5.54
  -8  -8  13    3.87    5.81
   8  -8 -13   -2.54    2.75
  -8   8  13   -8.29    4.80
   8  -8 -14   28.36    4.02
   8  -8 -14   25.55    8.09
   8   8 -14   18.50    7.44
  -8  -8  14   16.54    7.73
   8  -8 -15    9.34    7.43
   8   8 -15    3.40    7.44
   8  -8 -15   -2.96    3.38
  -8  -8  15    6.65    7.50
  -8   8  15    7.42    6.54
   8   8 -16    2.33    6.37
   8  -8 -16    9.10    7.62
  -8   8  16   -3.49    6.33
   8  -8 -16    2.54    3.80
  -8  -8  16    2.14    6.42
   8   8 -17   11.87    8.90
  -8  -8  17   11.75    8.54
   8  -8 -17    8.45    4.65
   8  -8 -17   14.33    7.80
  -8   8  17    6.11    6.76
  -8   9   1   15.14    4.68
  -8  -9   1   15.83    4.12
   8   9  -1    9.51    4.76
  -8  -9   1   14.27    4.24
   8  -9  -1   13.25    5.21
   8  -9  -2   14.52    5.85
  -8  -9   2   20.39    4.56
   8   9  -2   20.08    4.97
  -8   9   2   15.13    4.90
  -8   9   2   22.03    4.14
  -8  -9   2   14.98    3.58
   8   9  -3  106.72    7.98
  -8  -9   3  110.68    8.03
  -8   9   3   99.84    7.56
  -8  -9   3   97.62    8.07
  -8  -9   4  133.94   10.42
   8   9  -4  137.79    9.91
  -8   9   4  132.27    8.90
  -8   9   4  135.06    9.37
  -8  -9   5   40.38    6.08
  -8   9   5   47.14    5.78
   8   9  -5   43.00    5.81
   8   9  -6  133.76   10.31
  -8  -9   6  118.29   10.42
  -8   9   6  111.23    8.46
  -8   9   6  121.71    9.15
   8  -9  -7    4.07    4.50
  -8  -9   7    2.17    4.56
  -8   9   7   -2.00    4.01
  -8   9   7    1.09    4.14
   8   9  -7    0.21    4.29
  -8  -9   8   51.17    6.72
   8  -9  -8   64.06    7.29
  -8   9   8   69.11    7.14
  -8   9   8   69.68    7.41
   8   9  -8   63.15    7.07
  -8  -9   9    6.93    5.42
  -8   9   9   -3.70    4.57
   8   9  -9    4.70    5.34
  -8   9   9    1.34    4.91
   8  -9  -9   -0.43    6.00
   8   9 -10    5.34    4.48
   8  -9 -10    3.21    5.36
  -8  -9  10    6.71    5.41
   8  -9 -11   47.12    7.71
  -8   9  11   46.87    6.98
  -8  -9  11   50.99    8.43
   8   9 -11   38.79    7.46
  -8  -9  12   56.30    8.20
  -8   9  12   47.97    8.07
   8  -9 -12   69.77    9.42
   8   9 -12   63.85    7.88
  -8   9  13    9.38    6.11
  -8  -9  13    8.18    7.32
   8  -9 -13   14.75    6.41
   8   9 -13    8.08    7.23
  -8  -9  14   63.19    9.24
   8  -9 -14   49.49    8.96
   8   9 -14   53.91    8.70
   8  -9 -15   16.17    7.45
  -8  -9  15   10.51    6.65
   8   9 -15   10.17    6.78
  -8   9  15   14.62    7.20
   8  10  -1  111.19    8.85
  -8 -10   1  116.03    9.32
   8 -10  -1  109.07   11.30
  -8 -10   1  115.42    8.45
  -8  10   1  142.39   10.24
  -8  10   2   63.37    7.12
  -8 -10   2   61.12    7.15
   8  10  -2   54.78    6.90
  -8  10   2   47.66    6.12
   8 -10  -2   53.13    8.89
  -8 -10   2   55.63    6.90
  -8 -10   3   86.97    8.68
  -8 -10   3   90.54    8.70
   8  10  -3   76.90    7.76
  -8  10   3   85.65    8.09
  -8  10   3   89.12    7.78
  -8  10   4   -0.89    4.44
  -8 -10   4    1.12    4.91
  -8 -10   4    5.21    4.34
  -8  10   4   -2.62    4.59
   8  10  -4   -2.80    4.52
  -8 -10   5   31.07    6.04
  -8  10   5   37.34    5.78
  -8 -10   5   31.26    5.86
  -8  10   5   34.92    5.68
   8  10  -5   33.95    5.59
  -8  10   6    7.85    4.58
   8  10  -6   14.59    6.22
  -8  10   6   11.34    5.78
  -8 -10   6   16.50    6.08
  -8  10   7   -2.45    5.56
  -8  10   7   -1.96    4.58
   8  10  -7    9.21    4.71
  -8 -10   7    8.25    4.99
  -8 -10   8   26.24    6.29
   8  10  -8   28.24    6.42
   8 -10  -8   27.61    5.78
  -8  10   8   22.03    5.67
  -8  10   8   29.41    6.69
   8  10  -9    5.13    5.55
  -8  10   9    5.89    5.24
   8 -10  -9    6.42    5.57
  -8 -10   9    5.20    5.42
  -8  10   9    9.15    5.36
  -8 -10  10   26.62    8.01
  -8  10  10   29.67    6.55
  -8  10  10   30.39    6.26
   8  10 -10   17.70    7.04
   8 -10 -10   29.77    7.71
  -8 -10  11   32.42    6.92
  -8  10  11   32.95    7.20
   8  10 -11   19.80    6.60
   8 -10 -11   42.20    8.14
   8 -10 -12   33.19    8.14
  -8 -10  12   29.57    7.55
   8  10 -12   28.48    8.50
   8  10 -13   -3.82    5.94
  -8  10  13    5.24    6.11
   8 -10 -13   -4.06    7.27
  -8 -10  13    5.60    6.46
   8 -10 -14   -4.70    6.20
  -8  10  14   -5.24    6.11
   8  10 -14   -6.57    7.20
  -8 -10  14   -3.23    6.24
  -8  11   1    3.78    5.11
   8 -11  -1    7.82    6.52
  -8 -11   1   19.68    5.41
   8  11  -1   13.58    5.61
  -8 -11   1   14.79    5.30
  -8 -11   2   17.27    5.31
   8 -11  -2   11.28    6.72
  -8  11   2   20.65    5.33
   8  11  -2   22.83    6.03
  -8 -11   2   20.57    5.85
  -8  11   2   15.33    5.26
  -8  11   3   84.34    8.66
  -8  11   3   79.90    8.76
  -8 -11   3   85.46    9.10
   8  11  -3   74.02    8.82
  -8 -11   3   77.37    9.10
  -8 -11   4   15.12    4.89
   8  11  -4   21.49    5.80
  -8  11   4   12.43    5.55
  -8  11   4   19.91    5.69
  -8 -11   4   15.83    5.42
  -8 -11   5   10.02    5.79
   8  11  -5    9.44    5.80
  -8 -11   5   15.62    5.42
  -8  11   5   17.93    5.25
  -8  11   5   22.64    5.77
  -8  11   6    5.78    5.33
   8  11  -6    2.14    6.86
  -8 -11   6    1.78    5.79
  -8  11   6   -2.40    4.37
  -8  11   7   26.01    6.34
   8  11  -7   26.76    7.71
  -8  11   7   18.23    7.34
  -8 -11   7   21.92    5.86
  -8 -11   7   15.37    6.68
   8  11  -8   -0.43    6.63
  -8 -11   8    1.08    6.94
  -8  11   8    0.67    5.34
  -8 -11   8   -6.46    4.90
  -8  11   8   -0.66    5.03
   8 -11  -9    7.06    7.06
   8  11  -9    1.92    5.55
  -8 -11   9   16.91    7.37
  -8  11   9    9.81    5.80
  -8  11   9   -2.62    5.24
   8  11 -10   -2.34    5.96
  -8 -11  10   11.04    6.28
  -8  11  10   12.28    6.25
  -8  11  10    3.28    5.68
   8 -11 -10   -3.64    6.85
  -8  11  11    8.96    6.55
   8  11 -11    3.83    7.02
   8 -11 -11    3.64    6.21
  -8 -11  11    7.78    6.70
  -8  12   1  168.61   13.52
   8 -12  -1  139.06   14.97
  -8 -12   1  148.87   12.74
  -8 -12   1  152.69   12.96
   8  12  -1  161.26   14.64
   8 -12  -2   16.03    7.58
  -8  12   2   19.95    5.92
  -8 -12   2   21.37    5.29
  -8  12   2   21.04    5.98
  -8 -12   2   18.38    6.06
   8  12  -2   19.36    5.81
  -8  12   3   28.49    6.79
  -8 -12   3   23.41    7.07
   8  12  -3   34.81    7.09
  -8 -12   3   36.15    6.71
  -8  12   3   48.73    7.31
   8  12  -4   -0.86    5.37
  -8  12   4    1.11    5.09
  -8  12   4    0.00    5.04
  -8 -12   4    1.08    4.77
  -8 -12   4   -3.76    4.65
  -8 -12   5    9.97    5.85
  -8  12   5   14.89    5.91
   8  12  -5    7.72    6.00
  -8  12   5    7.09    6.65
  -8 -12   5   -1.55    5.98
  -8 -12   6    2.88    6.43
  -8  12   6   -2.44    5.54
  -8  12   6   -0.88    5.25
   8  12  -6   -2.57    6.85
   8  12  -7    1.71    5.99
  -8  12   7   11.38    5.69
  -8 -12   7   -1.52    7.38
  -8  12   7   11.76    6.44
  -8 -12   7    8.43    6.88
  -8  12   8   16.67    7.33
   8  12  -8   15.16    6.40
  -8 -12   8   10.41    6.72
  -8 -12   8    6.44    5.77
  -8  12   8    6.56    6.78
  -8  13   1    2.43    6.85
   8  13  -1   -0.86    6.02
  -8 -13   1    2.18    4.81
   8 -13  -1    6.49    7.14
  -8 -13   1   -0.22    5.61
   8 -13  -2    0.87    7.14
  -8  13   2   10.38    5.96
   8  13  -2   -1.72    6.01
  -8 -13   2    8.33    6.57
  -8 -13   2    1.94    5.83
  -8  13   2    1.75    5.48
  -8  13   3   62.73    9.06
   8  13  -3   66.09    9.01
  -8 -13   3   61.72    8.35
  -8  13   3   32.88    8.11
  -8 -13   3   65.30    8.87
  -7   0   1   -2.01    1.78
   7   0  -1   -0.22    1.74
  -7   0   1    2.42    1.98
  -7   0   1   -1.78    2.45
  -7   0   1    2.19    1.75
   7   0  -1   -1.98    1.98
  -7   0   2  214.78    8.42
  -7   0   2  223.45    9.24
   7   0  -2  213.15    9.18
  -7   0   2  224.80    9.73
  -7   0   2  237.15    9.03
  -7   0   2  239.64    9.94
   7   0  -2  172.19    9.34
   7   0  -3    0.22    2.38
  -7   0   3   -0.88    1.75
  -7   0   3   -1.32    2.63
   7   0  -3   -0.87    1.74
  -7   0   3    0.67    1.80
   7   0  -3    0.44    1.99
  -7   0   3   -0.88    1.76
   7   0  -3    1.73    1.95
   7   0  -4  240.12   11.90
  -7   0   4  236.94    9.24
   7   0  -4  220.74   11.44
   7   0  -4  214.64    9.93
   7   0  -4  217.10   11.13
  -7   0   4  243.56   10.60
  -7   0   4  233.24   10.03
  -7   0   4  226.49    9.81
   7   0  -4  222.54   10.43
   7   0  -5    1.95    2.60
  -7   0   5   -0.44    1.98
   7   0  -5    2.82    1.74
   7   0  -5   -0.86    2.15
  -7   0   5   -3.03    2.17
   7   0  -5   -2.00    2.23
  -7   0   5   -4.03    2.24
  -7   0   5   -1.52    1.95
   7   0  -5    1.29    3.01
   7   0  -6  166.89    9.38
  -7   0   6  140.67    7.99
   7   0  -6  150.41    9.67
  -7   0   6  155.91    8.22
   7   0  -6  148.76    9.14
   7   0  -6  151.07    8.17
  -7   0   6  158.52    8.76
   7   0  -6  145.55    8.49
  -7   0   6  154.44    7.25
   7   0  -7   -1.72    2.79
  -7   0   7   -1.08    2.37
   7   0  -7   -1.51    2.37
   7   0  -7    1.31    2.41
   7   0  -7    0.44    1.96
  -7   0   7   -1.29    2.15
  -7   0   7   -2.41    1.75
   7   0  -7    4.01    3.12
   7   0  -8   35.13    3.73
  -7   0   8   38.50    3.72
   7   0  -8   29.36    4.23
  -7   0   8   38.89    3.65
   7   0  -8   31.81    3.70
   7   0  -8   30.37    3.45
   7   0  -8   37.19    4.51
   7   0  -9   -2.44    3.33
  -7   0   9    0.67    3.35
   7   0  -9    4.53    3.02
   7   0  -9   -2.79    3.01
  -7   0   9    3.00    2.79
   7   0  -9    1.32    2.86
   7   0 -10    0.22    3.33
  -7   0  10    2.14    2.79
  -7   0  10   -2.01    3.34
   7   0 -10    4.85    3.75
   7   0 -10    4.11    3.24
  -7   0  11    1.50    2.57
   7   0 -11   -0.88    3.31
   7   0 -11   -1.08    2.82
  -7   0  11    1.96    2.61
   7   0 -11    4.43    3.54
  -7   0  11   -0.45    4.23
   7   0 -11    1.31    2.83
   7   0 -11   -3.00    3.21
   7   0 -12   77.06    6.83
   7   0 -12   72.70    6.63
   7   0 -12   62.68    6.51
  -7   0  12   72.93    5.99
   7   0 -12   72.43    6.41
   7   0 -13    4.62    4.84
   7   0 -13   -3.26    3.26
   7   0 -13    1.06    4.05
  -7   0  13    1.92    2.78
   7   0 -14   22.23    5.50
  -7   0  14   21.98    3.84
   7   0 -14   22.87    4.57
   7   0 -14   19.53    4.83
  -7   0  14   24.72    4.55
   7   0 -14   18.03    4.13
   7   0 -14   21.21    4.88
   7   0 -15    0.00    4.65
   7   0 -15   -3.26    3.69
   7   0 -15   -5.23    3.70
  -7   0  15   -0.43    3.84
  -7   0  16  163.89   11.50
   7   0 -16  171.52   13.48
   7   0 -16  133.89   11.33
   7   0 -16  174.29   11.81
  -7   0  17    0.21    4.68
   7   0 -17   -6.30    5.87
   7   0 -17   -3.36    4.83
   7   0 -18   83.08    8.92
   7   0 -18  122.57   10.26
  -7   0  18   96.18    8.92
   7   0 -18  103.02   10.65
   7   0 -19    4.38    4.59
   7   0 -19    1.30    5.21
  -7   0  19   -5.09    5.30
   7   0 -20   31.70    7.82
   7   0 -20   28.95    7.08
  -7   0  20   29.22    6.99
   7   0 -21    2.29    6.66
   7   0 -21   -2.17    6.29
  -7   0  21   -8.25    6.13
   7   0 -22   22.65    7.69
   7   0 -22    8.67    7.58
  -7   1   1   72.80    4.90
  -7   1   1   76.35    4.17
  -7  -1   1   76.20    4.23
   7  -1  -1   57.98    3.89
  -7   1   1   74.52    3.56
  -7   1   1   72.33    4.39
  -7   1   1   68.65    3.95
   7   1  -1   71.79    4.41
   7  -1  -1   74.18    3.73
   7   1  -1   69.18    4.79
  -7  -1   1   77.07    4.39
  -7  -1   1   75.48    4.68
   7   1  -2  154.60    7.60
  -7   1   2  159.98    6.41
   7   1  -2  160.18    6.79
  -7  -1   2  148.33    7.51
  -7   1   2  144.34    6.39
   7  -1  -2  127.86    6.32
   7  -1  -2  145.34    8.26
   7  -1  -2  149.43    7.16
  -7   1   2  137.93    7.52
   7   1  -2  166.41    7.57
   7   1  -2  158.90    8.06
  -7   1   2  157.90    7.46
  -7  -1   2  162.57    6.44
  -7  -1   2  154.98    7.46
  -7   1   3   34.94    2.64
  -7  -1   3   42.88    3.50
  -7   1   3   41.10    3.30
   7  -1  -3   37.81    3.93
   7   1  -3   45.33    3.67
  -7   1   3   42.13    3.95
   7   1  -3   33.76    3.03
  -7  -1   3   43.03    3.71
   7  -1  -3   39.15    3.26
   7   1  -3   39.60    3.36
   7  -1  -3   39.87    3.03
  -7   1   3   44.19    2.86
  -7  -1   3   42.39    3.31
   7   1  -3   40.26    3.27
   7   1  -4   16.11    2.46
  -7  -1   4   13.03    2.82
  -7   1   4   19.33    2.20
   7  -1  -4   13.37    3.02
   7   1  -4   15.53    2.59
   7  -1  -4   10.77    2.64
   7  -1  -4   15.12    3.24
  -7   1   4   13.98    1.97
  -7   1   4   15.44    3.09
  -7  -1   4   12.18    2.39
   7   1  -4   10.59    3.24
   7   1  -4   13.67    2.39
   7  -1  -4   13.95    2.18
   7  -1  -4   16.62    2.16
  -7   1   4   13.74    2.62
   7   1  -4   13.43    2.82
  -7  -1   4   14.53    2.20
   7   1  -5  163.28    8.18
  -7  -1   5  164.14    8.88
   7  -1  -5  172.69    9.27
  -7   1   5  171.55    7.69
   7   1  -5  176.22    9.81
  -7   1   5  179.07    8.69
  -7   1   5  159.84    7.60
   7  -1  -5  156.16    7.32
  -7   1   5  175.30    8.29
  -7  -1   5  179.15    8.22
   7   1  -5  167.46    8.40
   7  -1  -5  166.56    8.96
  -7  -1   5  182.34    8.13
   7   1  -5  165.15    9.11
   7  -1  -5  166.86    9.46
   7   1  -5  168.31    9.63
   7  -1  -5  178.08    9.96
  -7  -1   6  142.26    8.21
  -7   1   6  161.19    8.28
   7   1  -6  146.75    8.46
  -7   1   6  150.56    7.34
   7  -1  -6  149.13    9.77
   7  -1  -6  139.66    7.74
  -7  -1   6  156.18    7.55
  -7  -1   6  151.41    7.47
   7   1  -6  165.55    8.99
   7   1  -6  138.39    8.81
   7   1  -6  143.33    8.17
   7  -1  -6  146.30    9.46
  -7   1   6  150.56    8.23
   7   1  -6  149.56    9.39
   7  -1  -6  137.10    8.41
   7   1  -7   74.39    5.42
  -7   1   7   71.17    4.73
   7  -1  -7   71.75    6.87
   7   1  -7   77.58    6.02
   7   1  -7   74.89    6.25
  -7  -1   7   81.99    5.04
  -7   1   7   74.65    5.18
  -7  -1   7   77.33    5.39
   7   1  -7   79.60    6.16
  -7  -1   7   72.64    5.16
   7  -1  -7   69.06    4.95
   7  -1  -7   79.53    6.10
   7  -1  -7   86.36    5.80
  -7   1   7   81.50    4.81
   7  -1  -7   80.63    4.81
  -7   1   7   80.55    5.37
   7   1  -7   73.51    5.37
   7   1  -8    4.67    3.11
  -7   1   8   -2.83    2.18
  -7   1   8   -1.34    3.12
   7   1  -8   -1.94    3.23
   7   1  -8   -2.20    2.65
   7  -1  -8    2.15    3.01
   7  -1  -8    3.67    2.16
   7  -1  -8   -0.66    2.40
   7  -1  -8    0.66    3.28
   7  -1  -8    1.11    3.10
  -7  -1   8   -0.22    2.80
   7   1  -8    5.16    3.01
  -7  -1   8    0.66    2.41
  -7   1   8   -5.15    2.15
   7   1  -8   -3.25    2.17
   7  -1  -9   30.79    4.65
   7   1  -9   28.23    3.66
  -7   1   9   32.08    4.46
   7   1  -9   29.47    3.87
   7   1  -9   23.98    4.22
   7   1  -9   24.50    4.19
   7   1  -9   24.31    3.91
   7  -1  -9   28.99    4.51
  -7  -1   9   29.22    3.65
   7  -1  -9   31.78    3.89
  -7   1   9   27.43    3.22
  -7  -1   9   30.18    3.94
   7  -1  -9   28.29    4.17
   7   1 -10  105.52    6.30
   7   1 -10   98.66    8.40
  -7  -1  10  111.36    6.77
   7  -1 -10  102.49    7.80
  -7   1  10  105.71    7.58
   7  -1 -10  122.01    8.15
  -7  -1  10  108.59    7.51
   7   1 -10   96.67    7.99
  -7   1  10  106.81    6.64
   7   1 -10   99.75    8.65
   7  -1 -10   99.32    7.70
   7  -1 -10   90.31    8.19
   7   1 -10  122.12    7.53
  -7   1  11   26.23    4.45
   7   1 -11   17.20    3.97
   7   1 -11   20.31    3.89
  -7  -1  11   16.29    3.43
   7   1 -11   21.04    3.86
   7   1 -11   14.82    4.42
  -7   1  11   22.45    2.99
   7  -1 -11   20.19    3.47
   7  -1 -11   17.60    3.96
   7  -1 -11   11.50    4.20
  -7  -1  12  377.70   19.39
   7   1 -12  390.62   21.01
   7   1 -12  373.99   21.43
   7   1 -12  385.61   18.47
   7   1 -12  361.22   19.69
   7   1 -12  387.76   21.42
  -7  -1  12  382.47   19.29
   7  -1 -12  407.12   21.60
   7  -1 -12  353.66   19.45
   7  -1 -12  397.77   21.76
  -7   1  12  379.62   18.60
  -7  -1  13   18.61    3.85
  -7   1  13   20.83    4.88
   7   1 -13   24.24    5.29
   7  -1 -13   27.03    5.50
   7   1 -13   20.92    4.91
  -7  -1  13   15.22    4.13
   7  -1 -13   26.11    4.57
   7   1 -13   25.76    4.11
   7   1 -13   12.16    3.91
   7  -1 -13   17.64    4.89
   7  -1 -13   20.52    3.93
  -7   1  13   18.77    3.20
   7  -1 -13   17.63    4.85
  -7   1  13   21.23    4.12
   7  -1 -14  187.22   12.97
   7   1 -14  217.94   13.87
   7  -1 -14  192.47   13.94
   7  -1 -14  200.82   12.71
  -7   1  14  193.60   11.94
  -7   1  14  207.53   12.43
   7   1 -14  195.10   12.99
   7   1 -14  155.05   12.77
   7   1 -14  207.97   13.03
  -7  -1  14  188.01   12.61
   7   1 -15   19.07    5.64
   7  -1 -15   12.63    4.14
   7   1 -15   18.23    4.78
   7   1 -15   22.47    4.45
  -7  -1  15   12.38    4.69
   7  -1 -15   17.91    5.27
  -7   1  15   20.00    3.83
  -7   1  16  186.12   12.33
  -7   1  16  216.65   14.14
   7   1 -16  210.45   13.54
   7   1 -16  188.58   13.68
   7   1 -16  200.75   15.18
   7  -1 -16  216.32   14.82
  -7  -1  16  213.97   14.29
   7  -1 -16  203.82   13.04
   7  -1 -16  188.66   12.44
  -7   1  17   12.10    3.82
   7  -1 -17   16.79    4.80
   7   1 -17   20.64    5.48
  -7   1  17   14.52    5.28
  -7  -1  17   15.75    4.47
   7  -1 -17   14.38    5.01
   7  -1 -17   22.59    5.86
   7   1 -17   11.06    4.77
   7   1 -17   17.36    5.42
   7  -1 -18   10.63    4.80
   7   1 -18    6.09    5.25
   7   1 -18    4.99    5.20
   7   1 -18    7.59    6.50
  -7   1  18   -1.27    4.87
  -7  -1  18    2.76    5.53
  -7   1  18    5.27    5.27
   7  -1 -18    0.00    5.23
   7  -1 -18    5.01    5.88
  -7   1  19   27.94    5.29
  -7  -1  19   29.29    5.94
   7   1 -19   28.30    6.71
   7  -1 -19   28.28    6.86
   7   1 -19   30.56    6.72
   7  -1 -19   31.34    7.40
   7   1 -20   -0.65    5.63
   7  -1 -20   -6.74    6.74
  -7  -1  20   -1.48    4.66
   7   1 -20   -1.46    5.65
   7  -1 -20   -3.32    5.81
  -7   1  20   -3.38    4.44
   7  -1 -21    5.87    6.95
   7  -1 -21   -2.69    6.63
  -7  -1  21    3.81    5.29
   7   1 -21   -6.06    5.23
   7   1 -21    3.68    6.28
   7   1 -22    9.73    6.92
   7   1 -22   10.44    5.64
  -7  -1  22   12.68    6.34
   7  -1 -22   11.94    8.46
   7  -1 -22   14.07    7.45
  -7   2   1   15.07    2.84
  -7  -2   1   15.78    2.67
  -7   2   1   11.95    1.55
  -7   2   1   13.98    1.53
   7   2  -1   12.41    2.61
  -7   2   1   16.67    3.56
  -7   2   1   13.42    3.08
  -7  -2   1   12.24    2.67
  -7  -2   1   10.09    2.41
   7   2  -1   12.55    2.86
  -7   2   1   15.18    2.20
   7   2  -2   -1.10    2.63
  -7  -2   2    0.22    1.97
  -7   2   2    0.22    2.87
   7  -2  -2   -1.51    1.51
  -7   2   2    0.88    1.10
   7   2  -2    2.17    2.39
  -7   2   2    3.29    2.41
   7   2  -2    3.36    2.02
  -7   2   2    1.32    1.32
  -7  -2   2   -0.89    2.44
  -7  -2   2   -0.22    2.20
   7   2  -2    0.22    1.94
  -7   2   2    2.20    2.64
   7   2  -3    3.03    2.81
   7   2  -3    0.22    1.95
  -7   2   3    2.41    2.41
  -7   2   3    4.17    1.32
  -7   2   3    2.42    1.32
  -7  -2   3    0.44    2.62
  -7   2   3    1.98    2.86
  -7  -2   3    3.76    2.21
   7  -2  -3    2.38    1.30
  -7   2   3    5.28    2.64
  -7  -2   3   -0.22    2.18
   7  -2  -3   -0.43    2.81
  -7   2   3    3.54    1.99
   7   2  -3    2.61    2.18
  -7  -2   4   75.57    4.63
  -7   2   4   87.33    5.53
  -7  -2   4   88.68    4.76
   7   2  -4   85.96    5.43
  -7   2   4   85.73    5.24
   7   2  -4   85.40    5.18
   7   2  -4   86.65    5.23
  -7   2   4   77.95    3.96
  -7   2   4   92.40    4.17
  -7   2   4   89.46    5.76
  -7   2   4   85.21    5.29
  -7  -2   4   82.57    5.65
   7  -2  -4   67.89    3.89
   7  -2  -4   76.12    5.87
   7  -2  -4   83.81    6.46
  -7   2   5    0.65    1.52
   7  -2  -5   -4.32    3.03
   7   2  -5   -1.94    2.59
  -7  -2   5    0.22    2.20
   7  -2  -5   -1.31    1.75
  -7  -2   5    0.22    2.37
   7  -2  -5   -1.53    2.40
  -7  -2   5   -1.30    1.95
   7   2  -5    2.38    1.95
   7  -2  -5    0.00    1.72
   7   2  -5   -0.22    2.19
   7   2  -5    2.15    2.58
   7   2  -5   -1.11    2.45
  -7   2   5   -0.43    2.61
   7  -2  -5    1.29    3.44
  -7   2   5   -2.66    2.44
  -7   2   5    0.87    1.53
  -7   2   5    2.21    2.65
   7   2  -6   66.40    4.94
   7   2  -6   75.93    4.98
  -7  -2   6   62.29    4.73
  -7  -2   6   69.34    4.97
   7  -2  -6   71.04    5.63
   7   2  -6   68.70    5.29
   7   2  -6   62.11    4.51
  -7   2   6   62.36    3.67
   7   2  -6   70.98    5.13
  -7   2   6   62.14    4.98
  -7  -2   6   68.70    4.61
  -7   2   6   73.98    4.14
   7  -2  -6   61.21    5.37
   7  -2  -6   65.54    5.92
   7  -2  -6   63.57    3.87
   7   2  -7   -4.11    2.38
   7   2  -7    0.22    2.89
   7   2  -7   -0.66    2.21
   7  -2  -7   -0.43    2.82
  -7   2   7   -2.00    2.66
  -7   2   7    0.00    1.50
  -7   2   7    4.97    2.59
   7   2  -7   -2.36    2.58
   7  -2  -7    2.79    3.86
   7  -2  -7    2.20    3.08
  -7  -2   7    0.65    2.80
  -7  -2   7    1.75    2.85
   7   2  -7    2.58    3.01
   7  -2  -7    3.44    1.72
   7   2  -8  156.02    9.67
  -7   2   8  154.29    8.42
   7   2  -8  149.43    9.52
  -7  -2   8  152.22    9.26
  -7   2   8  147.23    7.08
   7  -2  -8  152.11    9.81
   7  -2  -8  155.67   10.13
   7  -2  -8  166.81    9.66
  -7  -2   8  152.86    8.54
  -7   2   8  162.06    9.34
   7   2  -8  164.04    9.89
   7  -2  -8  142.44    8.42
   7  -2  -9   -3.93    4.15
  -7   2   9    1.08    1.73
   7   2  -9    3.23    3.44
   7   2  -9    0.87    2.81
   7   2  -9    3.10    3.54
   7  -2  -9   -1.98    3.31
  -7   2   9   -1.07    1.93
   7   2  -9   -2.37    3.01
  -7  -2   9   -2.37    3.23
  -7  -2   9    3.06    2.62
   7  -2  -9    6.22    3.43
   7  -2  -9    3.03    2.38
   7  -2  -9    0.66    2.18
   7  -2 -10  216.13   13.07
   7  -2 -10  204.44   12.60
  -7   2  10  204.53   11.34
  -7  -2  10  211.01   12.46
  -7  -2  10  218.48   12.25
   7  -2 -10  208.34   14.03
   7  -2 -10  202.59   13.23
   7   2 -10  201.56   12.55
   7   2 -10  203.45   13.14
   7   2 -10  210.91   13.96
  -7   2  10  207.64   10.27
   7   2 -10  202.09   12.49
   7   2 -11   20.21    3.44
   7   2 -11   17.89    4.31
   7  -2 -11   21.28    4.83
  -7   2  11   17.51    3.99
  -7   2  11   16.64    2.99
   7   2 -11   18.17    3.89
   7   2 -11   20.31    4.64
   7  -2 -11   10.87    3.91
  -7  -2  11   16.58    3.71
  -7  -2  11   22.10    4.51
   7  -2 -11   15.43    4.63
   7   2 -12    6.49    3.68
   7   2 -12    2.15    3.43
   7  -2 -12    0.43    3.62
   7  -2 -12    1.10    4.84
  -7  -2  12    3.43    3.64
   7   2 -12    3.24    4.31
   7  -2 -12    1.52    3.27
   7   2 -12   -2.64    4.41
  -7   2  12    8.86    4.21
  -7   2  12    0.64    2.77
  -7  -2  12    3.48    3.48
   7  -2 -12   -4.17    3.51
   7  -2 -12    0.22    3.28
   7   2 -13   16.62    4.10
  -7   2  13    7.23    3.40
   7   2 -13   11.14    4.50
   7   2 -13   11.66    4.62
   7  -2 -13    6.81    4.39
   7  -2 -13   10.78    5.06
   7  -2 -13    5.09    4.67
   7  -2 -13   10.90    3.70
  -7  -2  13    9.21    3.85
   7   2 -14   93.53    8.12
   7  -2 -14   98.33    8.72
  -7   2  14  110.27    7.23
   7   2 -14  103.34    7.57
   7   2 -14   99.12    8.86
   7   2 -14   68.75    8.13
  -7   2  14   97.85    8.63
  -7  -2  14   95.16    9.20
   7  -2 -14   94.25    8.46
  -7   2  15    0.66    4.63
   7  -2 -15   -0.87    3.27
  -7   2  15    0.85    2.97
  -7  -2  15    5.98    4.70
   7   2 -15    0.22    5.40
   7   2 -15   -1.28    4.26
   7  -2 -15   -0.21    3.79
   7   2 -16   97.24    8.86
   7   2 -16   76.72    8.00
   7  -2 -16   95.56    8.39
   7  -2 -16   80.92    7.85
   7   2 -16   90.84    7.86
   7  -2 -16   83.54    7.20
  -7   2  16   80.76    8.27
  -7  -2  16   91.50    9.39
  -7   2  17   17.15    4.02
   7   2 -17   20.74    5.29
   7  -2 -17   22.02    4.80
   7  -2 -17   17.44    5.01
   7   2 -17    9.29    5.40
  -7   2  17   16.70    5.49
   7   2 -17   11.24    4.97
  -7  -2  17   14.48    4.69
   7  -2 -17   24.84    6.05
   7  -2 -18   -3.95    4.78
   7   2 -18    5.62    5.19
   7   2 -18    4.43    5.07
  -7   2  18   -0.21    3.59
  -7  -2  18   -3.19    4.68
   7  -2 -18    0.87    4.58
   7   2 -18   -2.38    5.62
   7   2 -19  118.38   11.88
   7   2 -19  104.32   10.12
   7  -2 -19  103.69   10.46
  -7   2  19  120.32   11.17
  -7  -2  19   97.29   11.47
  -7   2  19  104.55   10.57
   7  -2 -19  125.48   11.21
   7  -2 -20    4.35    5.44
   7  -2 -20   11.38    6.83
   7   2 -20   -9.50    7.12
  -7  -2  20    3.61    6.79
   7   2 -20    8.21    5.05
   7  -2 -21    6.61    5.58
   7   2 -21    1.29    7.55
   7  -2 -21    8.48    6.96
  -7   2  21   -6.75    6.31
   7   2 -21    2.52    5.25
  -7  -2  21   -5.72    6.78
   7   2 -22    5.67    5.67
   7   2 -22   -3.88    7.76
   7  -2 -22    6.95    7.60
  -7  -2  22  -15.43    7.40
   7  -2 -22   -1.44    5.77
  -7   3   1  539.02   17.83
  -7  -3   1  564.16   20.38
  -7   3   1  558.70   21.46
  -7  -3   1  540.65   19.71
   7   3  -1  558.00   19.38
   7   3  -1  573.72   20.33
  -7   3   1  524.90   19.90
   7   3  -1  556.23   20.91
  -7   3   1  571.81   20.48
  -7  -3   1  556.78   20.22
  -7   3   1  524.17   21.96
  -7   3   2   78.47    5.03
   7   3  -2   73.59    5.04
  -7   3   2   81.41    5.02
  -7  -3   2   77.46    4.38
   7   3  -2   74.44    4.78
   7   3  -2   75.11    4.54
  -7  -3   2   68.02    4.65
  -7  -3   2   72.75    5.03
  -7   3   2   80.76    5.08
  -7   3   2   72.92    5.07
  -7  -3   3  322.74   12.79
   7   3  -3  343.58   14.38
  -7   3   3  359.59   14.03
   7   3  -3  324.92   13.20
  -7  -3   3  318.64   13.93
  -7  -3   3  333.13   14.39
  -7   3   3  335.16   14.03
  -7   3   3  346.52   14.25
  -7   3   3  320.19   10.96
  -7   3   3  362.71   14.13
   7  -3  -3  296.12   14.06
   7   3  -3  314.62   14.62
   7  -3  -4    2.15    2.80
  -7   3   4    4.19    0.88
  -7   3   4    4.83    2.64
  -7   3   4   -0.22    2.83
  -7  -3   4   -1.96    2.82
   7  -3  -4    2.60    1.08
  -7   3   4    5.49    2.41
  -7  -3   4    6.83    2.64
  -7   3   4    1.98    2.65
   7   3  -4   -1.53    1.97
   7   3  -4    6.30    3.04
   7   3  -4    2.37    3.24
  -7  -3   4    2.37    1.94
  -7  -3   5  176.82    8.58
  -7   3   5  165.84    6.36
   7   3  -5  170.20    8.83
   7   3  -5  172.59    8.45
  -7   3   5  161.35    8.61
   7   3  -5  155.14    8.65
  -7   3   5  185.66    8.84
  -7  -3   5  177.89   10.19
  -7   3   5  174.18    8.91
  -7  -3   5  189.04    8.17
   7  -3  -5  156.52    6.47
   7   3  -5  183.67    9.72
  -7   3   5  191.06    9.25
   7  -3  -5  155.15    9.46
  -7   3   6    4.98    3.25
   7  -3  -6    1.50    3.86
   7  -3  -6    0.43    1.29
  -7   3   6    3.10    3.32
  -7  -3   6    2.38    2.59
  -7   3   6    4.11    1.30
   7  -3  -6    4.54    3.46
   7   3  -6    4.75    2.59
  -7  -3   6    0.00    2.42
  -7   3   6   -2.43    2.65
   7   3  -6    1.93    2.58
   7   3  -6   -2.15    2.80
  -7   3   7   28.09    3.46
   7   3  -7   30.27    3.98
  -7  -3   7   26.55    3.89
   7   3  -7   29.36    3.67
   7  -3  -7   22.80    2.58
  -7  -3   7   26.97    3.95
   7  -3  -7   33.38    4.58
  -7   3   7   25.58    3.97
   7  -3  -7   29.40    4.72
   7   3  -7   27.27    3.86
   7   3  -7   30.06    4.08
  -7   3   7   27.26    3.77
  -7   3   7   23.19    2.15
   7  -3  -7   23.41    4.34
  -7  -3   8    2.85    2.85
  -7   3   8    7.72    3.53
   7   3  -8    7.33    3.02
   7  -3  -8   18.55    2.40
  -7   3   8   10.35    3.23
   7  -3  -8    6.22    4.29
  -7   3   8    8.99    1.93
   7  -3  -8   11.59    3.72
   7  -3  -8    7.56    2.16
  -7  -3   8    9.48    3.02
   7   3  -8    5.30    3.53
   7  -3  -8   13.26    3.48
   7   3  -8   10.09    3.22
   7   3  -8    7.09    3.01
  -7   3   9  148.26    7.80
  -7  -3   9  140.14   10.55
   7   3  -9  148.77    8.20
   7   3  -9  165.34    9.45
   7  -3  -9  156.28    9.22
  -7   3   9  144.95    6.63
  -7  -3   9  143.91    8.31
   7   3  -9  144.69   10.39
   7   3  -9  156.14   10.11
   7  -3  -9  140.62    8.24
   7  -3  -9  145.14   10.46
   7  -3  -9  138.90   10.96
   7  -3 -10  117.53    9.83
   7   3 -10  108.64    8.39
  -7  -3  10  111.81    7.74
   7  -3 -10  105.93    9.21
  -7   3  10  105.80    8.18
   7   3 -10  107.63    7.95
   7  -3 -10  111.01    7.83
   7  -3 -10  100.85    6.77
   7   3 -10  105.61    7.55
   7  -3 -10  112.38    8.35
  -7   3  10  105.05    5.97
   7   3 -10  109.79    7.54
  -7   3  10  109.46    6.50
  -7  -3  10  116.85    8.08
   7  -3 -11  428.72   23.09
   7  -3 -11  435.09   24.10
  -7  -3  11  434.28   23.64
   7   3 -11  463.21   25.38
   7   3 -11  454.08   23.49
   7  -3 -11  401.74   24.15
  -7  -3  11  437.30   23.35
   7  -3 -11  427.53   22.66
  -7   3  11  446.33   21.49
   7   3 -11  415.42   23.71
  -7   3  11  444.78   18.34
   7  -3 -12   64.50    7.24
   7  -3 -12   70.77    7.23
  -7  -3  12   69.47    6.10
  -7  -3  12   69.72    7.51
   7  -3 -12   65.47    5.02
   7  -3 -12   61.44    6.32
   7   3 -12   62.37    6.45
   7   3 -12   73.14    6.67
  -7   3  12   58.55    5.40
   7  -3 -12   77.49    6.39
  -7   3  12   67.75    5.10
   7   3 -12   63.33    6.03
  -7   3  12   66.23    6.41
  -7   3  13  326.39   15.30
   7   3 -13  306.00   18.74
   7  -3 -13  312.02   17.46
   7  -3 -13  333.64   19.75
   7   3 -13  301.22   20.88
   7  -3 -13  288.55   18.21
  -7  -3  13  317.96   19.08
   7  -3 -13  299.89   19.53
  -7   3  13  304.43   18.16
  -7   3  13  336.85   16.16
   7   3 -13  341.28   19.14
   7   3 -13  297.60   18.93
  -7  -3  14    7.70    4.49
   7  -3 -14    9.38    3.93
   7  -3 -14    2.11    4.86
   7   3 -14   -2.36    4.07
   7   3 -14   17.00    5.60
  -7   3  14   11.23    3.39
   7   3 -14   -2.37    4.31
  -7  -3  15   23.93    4.92
   7   3 -15   22.81    5.38
   7   3 -15   25.62    5.17
   7   3 -15   23.09    5.13
   7  -3 -15   17.02    4.80
   7  -3 -15   31.82    4.58
   7  -3 -15   22.93    5.89
  -7   3  15   24.21    5.06
  -7   3  15   17.77    4.02
   7   3 -16   -1.07    4.48
  -7   3  16    2.20    4.84
  -7  -3  16   -2.35    4.27
  -7   3  16   -3.17    2.96
   7   3 -16   -2.80    4.73
   7  -3 -16    6.97    4.14
   7   3 -16   -1.29    5.38
   7  -3 -16    0.87    3.49
   7  -3 -16   -5.24    5.45
   7   3 -17   20.42    5.32
  -7   3  17   19.84    4.64
   7   3 -17   17.44    6.46
   7  -3 -17   19.40    5.63
  -7  -3  17   26.43    6.61
   7  -3 -17    5.02    5.45
  -7   3  17   28.53    5.93
  -7   3  18    3.80    4.43
   7   3 -18    5.38    5.17
   7   3 -18   -3.66    5.59
   7  -3 -18   -5.67    5.45
   7   3 -18    6.37    4.88
  -7  -3  18    4.89    5.32
   7  -3 -18    7.48    6.03
   7  -3 -19   23.74    6.75
  -7  -3  19   19.34    7.44
  -7   3  19   14.43    6.34
   7  -3 -19   20.30    6.22
   7   3 -19   20.77    5.93
   7   3 -19   27.76    7.53
   7   3 -20    1.27    5.71
   7  -3 -20   -8.26    6.82
  -7  -3  20   -4.67    5.52
  -7   3  20    7.85    6.33
   7   3 -20    2.58    6.02
   7  -3 -20    0.22    5.22
   7  -3 -21    8.70    7.17
   7  -3 -21   -7.63    7.21
  -7  -3  21    3.60    6.14
   7   3 -21    4.94    6.45
   7   3 -21    3.38    6.13
   7   4  -1  218.67   10.01
   7   4  -1  243.22    9.27
   7   4  -1  221.35   10.32
  -7  -4   1  236.78   10.50
  -7   4   1  257.83   10.62
  -7   4   1  235.67   10.08
  -7  -4   1  224.46    9.24
  -7  -4   1  240.19   10.19
  -7   4   1  229.84   10.43
  -7   4   1  205.21   10.61
   7   4  -2   38.51    3.72
  -7  -4   2   39.72    3.04
  -7  -4   2   36.23    3.71
  -7   4   2   32.15    3.50
  -7   4   2   36.47    4.39
   7   4  -2   38.84    3.91
  -7   4   2   37.87    3.99
   7   4  -2   39.70    2.82
  -7   4   2   38.83    3.47
  -7  -4   2   32.72    3.54
  -7   4   3   23.04    2.83
  -7   4   3   23.84    3.50
  -7  -4   3   20.43    2.37
   7   4  -3   22.06    3.46
  -7   4   3   17.92    3.76
  -7   4   3   20.11    3.28
   7   4  -3   20.83    2.63
  -7  -4   3   17.42    3.27
   7   4  -3   18.53    3.05
  -7  -4   3   18.76    3.31
  -7  -4   4  137.10    8.26
   7   4  -4  135.32    6.74
  -7   4   4  142.62    7.52
   7  -4  -4  128.95    8.18
  -7  -4   4  143.75    6.65
   7   4  -4  127.27    6.90
  -7   4   4  133.02    7.62
  -7   4   4  127.03    7.01
  -7   4   4  148.38    7.85
  -7  -4   4  136.14    7.27
  -7   4   5  122.93    6.99
  -7   4   5  123.57    7.25
   7   4  -5  106.98    6.71
   7   4  -5  120.73    7.07
   7   4  -5  116.64    6.46
  -7   4   5  108.94    7.17
  -7   4   5  128.28    6.86
   7  -4  -5  110.84    7.52
  -7  -4   5  106.87    7.04
  -7  -4   5  111.66    7.59
  -7   4   6    9.41    3.28
   7  -4  -6   -5.15    3.65
  -7   4   6    3.94    0.88
   7  -4  -6    4.73    1.07
   7   4  -6    9.24    3.08
  -7   4   6    6.20    3.10
  -7  -4   6    3.90    2.81
  -7   4   6    8.36    3.52
   7   4  -6    3.02    2.59
   7   4  -6    6.02    3.22
  -7   4   6    5.01    1.09
   7   4  -6    4.97    2.81
  -7  -4   6    4.17    2.85
  -7   4   6    6.06    2.81
   7   4  -7   28.25    3.88
  -7  -4   7   30.47    4.38
  -7   4   7   28.71    3.95
  -7   4   7   23.55    3.67
  -7  -4   7   35.87    4.32
  -7   4   7   27.78    3.75
   7   4  -7   29.84    3.44
  -7   4   7   38.13    3.99
  -7   4   7   28.55    1.93
   7   4  -7   37.17    4.18
   7  -4  -7   24.27    2.15
   7  -4  -7   31.32    4.93
  -7   4   7   30.79    2.19
   7   4  -7   33.48    4.51
   7   4  -8    1.72    2.80
   7  -4  -8    4.50    3.65
   7  -4  -8    0.22    1.94
  -7   4   8    1.71    1.28
  -7   4   8   -0.88    3.07
   7   4  -8    0.43    2.36
   7  -4  -8    3.69    3.90
  -7   4   8    0.87    1.53
   7   4  -8    0.64    3.65
  -7  -4   8   -4.16    3.07
  -7  -4   8    5.83    3.67
  -7   4   8    4.20    3.98
  -7   4   8    2.37    2.80
   7   4  -8   -1.98    3.52
   7   4  -9  135.97    8.61
   7  -4  -9  134.37    7.59
  -7  -4   9  130.16    8.84
  -7  -4   9  133.82    8.97
  -7   4   9  142.63    6.19
   7   4  -9  139.80    9.44
   7  -4  -9  117.84    9.13
  -7   4   9  138.87    9.74
  -7   4   9  142.59    9.46
   7   4  -9  135.28    8.81
  -7  -4  10   88.00    6.77
   7  -4 -10   75.40    7.41
   7   4 -10   77.40    7.08
  -7   4  10   84.31    4.68
  -7   4  10   79.66    6.86
  -7   4  10   81.43    5.65
   7  -4 -10   67.79    5.65
  -7  -4  10   74.90    7.96
   7   4 -10   86.60    7.70
   7   4 -10   76.99    6.02
   7   4 -10   80.40    6.45
  -7   4  10   90.15    7.04
   7  -4 -10   75.15    5.23
  -7  -4  11   -3.22    3.44
  -7   4  11    5.31    4.65
   7   4 -11    5.59    3.87
   7  -4 -11    6.11    3.93
  -7   4  11    1.76    3.96
   7  -4 -11   -1.96    2.83
  -7  -4  11    8.72    3.92
   7   4 -11   -4.50    3.43
  -7   4  11   -1.06    2.33
   7   4 -11   -2.37    3.01
   7  -4 -11    2.78    3.84
   7   4 -12   18.66    4.93
  -7  -4  12   23.40    4.51
   7   4 -12   25.55    4.72
  -7   4  12   23.60    3.25
  -7   4  12   23.91    2.96
   7  -4 -12   29.81    5.54
   7  -4 -12   26.43    5.46
  -7   4  12   24.20    4.62
   7  -4 -12   20.91    4.14
  -7   4  12    6.19    4.20
   7   4 -12   17.78    5.49
   7  -4 -12   26.02    5.03
   7   4 -12   27.56    4.52
  -7   4  13   -2.42    4.40
   7  -4 -13   -4.58    3.05
   7   4 -13   -4.29    4.08
   7   4 -13   -2.85    4.61
   7   4 -13    3.86    3.86
  -7   4  13    3.59    2.75
   7  -4 -13   -0.21    4.24
   7  -4 -13   -0.22    3.26
  -7  -4  13   -0.86    3.64
   7   4 -13    2.58    3.87
  -7   4  13   -0.65    2.81
  -7   4  14   49.47    7.04
  -7   4  14   38.40    4.43
  -7  -4  14   44.96    6.00
   7   4 -14   37.54    6.01
   7  -4 -14   34.66    5.71
   7  -4 -14   38.94    5.00
   7  -4 -14   45.56    5.23
   7   4 -14   39.67    6.43
   7   4 -14   47.29    5.59
  -7  -4  15   49.17    6.41
   7  -4 -15   45.57    5.67
  -7   4  15   51.22    4.85
  -7   4  15   47.01    6.81
   7   4 -15   32.80    6.86
   7   4 -15   48.91    6.65
   7  -4 -15   53.67    6.53
   7   4 -15   59.01    6.65
   7   4 -16    6.85    4.50
   7  -4 -16    6.95    3.91
  -7   4  16   -1.05    3.58
   7  -4 -16    1.47    4.61
   7   4 -16   -0.86    4.72
   7   4 -16    4.07    5.36
  -7   4  16   -2.41    4.61
   7  -4 -16    3.27    4.80
  -7  -4  16    1.71    4.48
   7  -4 -17   75.56    8.15
  -7  -4  17   65.87    7.89
   7  -4 -17   70.38    7.41
  -7   4  17   69.70    8.55
   7   4 -17   71.61    7.49
   7   4 -17   80.65    8.80
   7   4 -18    3.65    5.58
   7   4 -18   -2.77    4.91
  -7  -4  18    3.19    6.81
  -7   4  18    4.16    5.91
   7  -4 -18    4.79    5.66
   7  -4 -18   -0.21    6.24
  -7   4  19   83.45   10.71
   7  -4 -19  104.01   10.99
   7   4 -19   83.61   10.29
   7   4 -19   97.15    9.81
   7  -4 -19   99.66   10.45
  -7  -4  19   89.05   10.42
   7  -4 -20   25.61    6.61
  -7  -4  20   25.67    7.21
   7  -4 -20   34.13    6.52
   7   4 -20   46.07    7.93
   7   4 -20   25.32    6.60
  -7   4  21    8.27    6.96
   7  -4 -21   19.37    8.24
   7   4 -21    0.85    6.16
  -7  -4  21    9.11    8.47
   7   4 -21    5.14    8.57
   7  -4 -21   29.97    8.04
  -7  -5   1  447.47   17.88
   7   5  -1  477.27   16.44
   7   5  -1  453.63   17.98
   7   5  -1  428.50   18.28
  -7   5   1  480.66   18.93
  -7   5   1  411.72   18.06
  -7  -5   1  432.63   17.42
  -7   5   1  429.83   18.25
  -7  -5   1  450.11   18.35
  -7   5   1  491.89   20.15
  -7   5   2  167.81    8.99
  -7  -5   2  185.67    9.26
  -7   5   2  189.07    9.34
  -7  -5   2  174.91    7.53
   7   5  -2  186.34    8.68
  -7  -5   2  174.04    9.38
   7   5  -2  188.13    8.96
   7   5  -2  188.53    8.12
  -7   5   2  179.58    9.86
  -7   5   2  194.66    8.67
   7   5  -3  402.95   17.00
   7   5  -3  424.62   17.10
  -7   5   3  448.22   17.33
  -7  -5   3  422.08   15.43
  -7   5   3  419.81   17.46
  -7  -5   3  390.78   17.63
  -7   5   3  381.20   17.08
  -7  -5   3  409.12   18.08
  -7   5   4   23.28    4.21
  -7   5   4   26.70    3.50
   7   5  -4   20.49    3.67
   7   5  -4   21.50    4.13
   7  -5  -4   20.23    3.87
  -7  -5   4   21.12    3.96
  -7   5   4   23.04    4.13
  -7   5   4   27.79    3.47
  -7  -5   4   29.56    4.13
  -7   5   5    5.44    3.04
  -7   5   5    5.76    3.33
  -7   5   5    7.15    3.25
  -7   5   5    4.16    2.85
   7   5  -5   10.53    3.29
  -7  -5   5    7.59    3.25
   7   5  -5    8.82    3.23
   7  -5  -5    4.29    4.29
   7   5  -5    4.33    2.81
  -7  -5   5    4.83    2.86
   7   5  -6  119.62    7.71
  -7   5   6  100.02    7.68
  -7   5   6  115.49    7.14
   7   5  -6  113.65    7.95
  -7   5   6  116.75    7.19
   7   5  -6  103.88    7.56
  -7   5   6  111.56    7.32
  -7  -5   6   97.20    7.24
  -7  -5   6  104.20    7.80
   7  -5  -6   96.10    7.29
   7   5  -7   55.55    5.72
  -7   5   7   49.43    5.27
  -7   5   7   46.78    2.22
  -7   5   7   45.12    5.18
  -7   5   7   46.31    2.16
   7   5  -7   45.47    4.74
   7   5  -7   46.49    3.87
   7  -5  -7   49.10    5.15
   7  -5  -7   38.72    2.16
  -7  -5   7   47.99    4.82
  -7  -5   7   49.32    4.98
  -7   5   7   64.36    5.24
   7   5  -7   43.12    4.72
  -7   5   7   55.50    4.89
   7  -5  -7   42.45    2.14
   7  -5  -8    8.63    1.94
   7   5  -8   12.96    3.95
   7  -5  -8   13.50    4.72
   7   5  -8   11.79    3.86
   7   5  -8    9.00    2.79
  -7   5   8    9.68    4.40
  -7   5   8   19.23    3.72
   7  -5  -8    6.71    1.52
  -7  -5   8    5.91    3.50
  -7  -5   8    7.99    3.24
  -7   5   8    8.00    3.56
  -7   5   8    9.80    1.28
  -7   5   8   10.13    3.66
   7   5  -8    7.53    3.23
  -7   5   8    7.72    1.32
   7   5  -9   25.27    4.93
   7   5  -9   24.92    4.30
  -7  -5   9   22.51    4.37
   7  -5  -9   17.56    4.28
  -7   5   9   25.82    4.38
  -7  -5   9   25.02    4.31
  -7   5   9   22.18    2.42
   7   5  -9   25.92    3.64
   7   5  -9   25.47    4.61
  -7   5   9   24.82    2.12
  -7   5   9   21.14    4.63
   7  -5  -9   27.94    2.82
   7  -5  -9   15.82    2.38
  -7   5  10  269.53   13.16
  -7   5  10  274.51   11.25
   7   5 -10  266.07   13.52
   7   5 -10  263.50   17.56
   7   5 -10  276.89   15.00
   7  -5 -10  271.94   14.99
  -7  -5  10  269.95   17.67
   7  -5 -10  102.19    9.55
  -7   5  10  285.84   14.48
   7   5 -10  293.68   14.38
  -7   5  10  255.45   16.55
  -7  -5  10  276.53   13.75
   7  -5 -10  270.05   13.26
   7  -5 -10  255.52   15.23
   7   5 -11   17.12    4.83
  -7  -5  11   18.50    4.30
   7  -5 -11   10.02    5.45
  -7   5  11    9.92    2.32
   7   5 -11   11.77    4.28
  -7   5  11    5.07    4.19
   7  -5 -11   11.53    4.48
   7  -5 -11   14.98    3.04
   7   5 -11    8.17    3.01
   7   5 -11   12.86    4.29
  -7   5  11    8.08    2.40
  -7   5  11    6.14    3.95
   7  -5 -11   13.04    3.04
  -7   5  12   -0.66    4.39
  -7  -5  12    5.80    4.08
   7   5 -12    3.21    4.07
   7  -5 -12    1.74    2.82
  -7   5  12    5.23    2.40
   7   5 -12    0.44    4.39
   7   5 -12   -3.21    3.85
   7   5 -12    2.37    3.44
  -7   5  12    3.79    2.53
   7  -5 -12    3.70    3.26
   7  -5 -12   11.72    5.11
   7   5 -13  308.40   18.61
   7  -5 -13  310.69   19.56
   7   5 -13  256.50   16.26
   7   5 -13  337.58   18.10
   7  -5 -13  310.74   17.87
  -7   5  13  298.12   15.61
  -7   5  13  272.97   15.38
  -7   5  13  273.07   16.11
  -7  -5  13  312.79   19.74
   7  -5 -13  263.05   15.42
  -7   5  14    6.72    3.36
   7   5 -14    7.48    4.70
  -7   5  14    1.08    3.25
   7   5 -14   -0.86    4.70
   7  -5 -14   11.21    5.92
  -7  -5  14    1.93    4.50
   7   5 -14    9.26    4.52
   7  -5 -14   -4.12    3.25
   7  -5 -15  107.28   10.12
  -7  -5  15  110.79   10.05
  -7   5  15   98.41    7.98
   7   5 -15   83.94    8.76
   7  -5 -15  106.85    8.71
   7   5 -15   76.75    9.19
   7   5 -15  109.26    7.96
   7  -5 -15   90.19    8.46
  -7   5  16    7.23    5.26
  -7  -5  16    8.33    5.13
   7   5 -16    0.64    4.08
   7  -5 -16   11.75    6.09
   7   5 -16    0.21    4.92
   7  -5 -16    3.48    4.57
   7   5 -17   27.89    5.58
  -7  -5  17   29.21    5.97
   7   5 -17   15.60    5.98
   7  -5 -17   23.05    5.87
   7  -5 -17   30.10    6.06
  -7   5  17   24.52    6.13
  -7  -5  18   -1.28    5.53
   7   5 -18   -7.90    6.62
   7   5 -18    1.93    4.71
   7  -5 -18   13.26    5.65
   7  -5 -18    8.54    6.66
   7   5 -19    4.06    6.62
   7   5 -19    8.99    5.99
   7  -5 -19    5.21    4.99
  -7  -5  19   -4.04    5.53
   7  -5 -19   -0.41    5.60
   7  -5 -20    0.87    6.51
   7  -5 -20    7.44    7.65
   7   5 -20    1.49    8.32
  -7  -5  20    1.91    6.58
   7   5 -20   -2.99    5.34
   7  -6  -1    1.73    4.32
  -7   6   1   -1.75    3.29
  -7  -6   1    2.62    3.05
  -7  -6   1    2.79    1.72
  -7   6   1    0.00    2.86
  -7   6   1   -2.90    3.79
   7   6  -1   -0.87    3.26
   7   6  -1    0.66    2.84
   7   6  -1   -1.31    1.31
  -7  -6   1   -0.66    3.30
  -7   6   2   76.60    6.24
  -7  -6   2   70.20    3.63
  -7  -6   2   67.04    5.06
   7   6  -2   75.91    5.64
   7   6  -2   64.99    5.45
  -7   6   2   72.90    5.68
  -7   6   2   70.68    5.21
  -7  -6   2   73.46    5.67
  -7   6   2   69.61    5.71
   7   6  -3    3.04    3.04
  -7   6   3   -1.33    3.11
  -7  -6   3    5.01    3.92
  -7  -6   3   -1.54    3.08
   7   6  -3    2.60    3.24
  -7   6   3    1.53    3.51
  -7   6   3    2.39    3.48
  -7   6   3    3.69    2.60
  -7  -6   4   23.71    3.95
  -7  -6   4   23.05    3.91
   7   6  -4   15.83    3.47
  -7   6   4   16.92    4.34
   7   6  -4   22.01    3.88
  -7   6   4   28.45    4.22
  -7   6   4   20.36    3.94
  -7   6   4   22.78    3.69
   7  -6  -4   13.98    4.52
   7   6  -5   29.86    4.11
  -7   6   5   38.21    4.67
  -7  -6   5   27.58    4.34
  -7   6   5   34.62    4.98
  -7   6   5   35.91    4.60
   7   6  -5   33.15    4.74
   7  -6  -5   36.07    5.37
  -7   6   5   38.87    4.34
  -7  -6   5   28.08    4.39
  -7   6   6   -0.44    4.00
   7   6  -6    2.37    3.02
   7  -6  -6    7.08    4.29
  -7   6   6    7.39    3.48
  -7   6   6   -1.10    2.85
   7   6  -6    3.01    3.87
  -7   6   6    9.72    3.46
  -7  -6   6    4.34    3.25
  -7  -6   6   -5.26    3.51
  -7   6   7    0.66    3.29
  -7   6   7    3.27    3.27
  -7   6   7   -8.84    3.88
   7   6  -7    5.58    3.65
   7  -6  -7    0.64    3.43
  -7  -6   7    0.22    4.38
  -7   6   7    0.44    3.34
   7   6  -7   -4.09    3.23
  -7  -6   7    5.85    3.25
   7   6  -8   89.96    6.43
  -7   6   8   78.34    6.81
   7  -6  -8   74.66    3.66
   7  -6  -8   58.18    3.46
   7   6  -8   76.55    5.38
  -7   6   8   74.70    3.20
  -7   6   8   76.94    3.34
  -7  -6   8   81.54    7.35
   7   6  -8   79.11    6.66
  -7   6   8   79.68    6.24
  -7  -6   8   75.44    6.12
   7  -6  -8   90.20    7.50
   7   6  -9    6.85    2.57
  -7  -6   9   10.37    3.89
   7  -6  -9    2.82    1.73
   7   6  -9    0.43    3.65
  -7  -6   9    8.08    3.93
   7  -6  -9    4.93    4.07
   7  -6  -9    4.76    1.73
   7   6  -9   -0.86    3.85
  -7   6   9    3.38    1.48
  -7   6   9    3.71    3.71
  -7   6   9    4.39    4.17
  -7   6   9    5.78    1.56
   7  -6 -10   -1.30    1.95
  -7   6  10    0.21    1.68
   7   6 -10   -1.07    2.99
  -7  -6  10   -4.31    3.67
   7   6 -10    0.44    4.39
   7   6 -10    4.49    3.85
   7   6 -10    1.07    3.86
   7  -6 -10    4.33    1.73
   7  -6 -10   -2.14    4.07
  -7   6  10    0.89    1.55
  -7   6  10    2.18    3.71
   7  -6 -11   -1.30    2.39
   7   6 -11    1.71    4.06
  -7  -6  11    0.00    4.09
   7   6 -11    1.07    4.07
   7   6 -11    0.64    3.00
   7  -6 -11   -2.99    4.06
  -7   6  11   -1.77    1.99
  -7   6  11    1.53    3.94
   7   6 -11    0.66    4.61
  -7   6  11    0.42    1.89
   7  -6 -12   13.86    5.54
   7   6 -12    4.48    4.06
   7  -6 -12   10.19    2.82
  -7  -6  12    9.25    4.95
   7   6 -12    2.79    2.79
   7   6 -12    9.40    4.70
  -7   6  12    4.18    2.64
  -7   6  13    2.19    3.07
  -7  -6  13    3.43    4.51
   7   6 -13   -4.05    4.48
   7   6 -13    0.64    3.44
   7   6 -13   -2.56    4.27
  -7   6  13    2.72    2.30
   7  -6 -13   -2.38    2.82
   7  -6 -13    0.87    2.82
   7  -6 -13    1.06    4.47
  -7   6  13   -1.75    4.60
   7   6 -14   26.02    4.73
  -7  -6  14   24.22    5.79
   7  -6 -14   17.36    4.12
   7  -6 -14   24.91    4.55
   7   6 -14   19.19    5.54
  -7   6  14   15.77    5.26
   7  -6 -14   18.86    6.36
  -7   6  14   15.76    3.50
   7   6 -15    1.94    3.87
  -7   6  15   -0.44    4.60
  -7  -6  15    2.57    5.14
   7  -6 -15    6.97    6.12
   7   6 -15   -2.34    5.11
   7  -6 -15   -0.65    3.91
   7  -6 -16    7.78    6.31
   7   6 -16    6.82    5.32
  -7  -6  16    0.00    5.13
   7  -6 -16    0.00    4.34
   7   6 -16   -4.52    4.73
   7   6 -17    5.11    6.17
   7   6 -17   16.76    5.16
  -7  -6  17    8.10    6.18
   7  -6 -17   12.15    5.66
   7  -6 -17   10.84    4.99
   7  -6 -18    0.63    5.22
   7  -6 -18    7.58    5.20
  -7  -6  18    0.00    5.96
   7   6 -18    2.79    4.51
   7   6 -18   -3.62    6.38
   7  -6 -19   33.34    6.71
   7  -6 -19   29.52    8.32
  -7   6  19   27.51    7.42
  -7  -6  19   23.80    8.50
   7   6 -19   23.39    5.58
   7   6 -19   36.79    9.36
  -7   6  20    5.01    7.20
   7   6 -20    3.40    7.01
  -7  -6  20    0.21    6.79
   7  -6 -20    0.83    7.67
  -7  -7   1  427.81   20.37
  -7  -7   1  440.39   19.19
  -7  -7   1  443.13   15.19
  -7   7   1  469.12   19.23
  -7   7   1  395.25   17.92
   7  -7  -1  407.36   20.59
   7   7  -1  435.11   18.26
  -7   7   1  394.42   18.12
   7   7  -1  421.39   18.97
  -7  -7   2  272.87   14.02
   7   7  -2  284.34   13.49
  -7   7   2  326.09   15.67
  -7   7   2  302.57   13.50
  -7  -7   2  305.71   13.95
  -7   7   2  306.84   13.62
  -7   7   2  271.56   14.75
   7   7  -2  310.50   13.88
   7  -7  -2  277.62   15.35
  -7  -7   3   69.67    5.88
  -7   7   3   59.75    5.43
  -7   7   3   61.38    5.64
  -7   7   3   67.05    5.79
   7   7  -3   66.19    6.06
  -7   7   3   57.75    5.71
  -7  -7   3   56.94    5.69
   7   7  -3   52.31    5.21
  -7   7   4  134.41    8.77
  -7  -7   4  152.06    9.36
   7   7  -4  172.63    9.28
   7   7  -4  146.62    9.10
  -7   7   4  162.04    8.69
  -7  -7   4  149.10    9.20
  -7   7   4  143.92    9.10
  -7   7   4  175.96    9.78
  -7   7   5  119.03    8.43
   7   7  -5  141.24    8.40
  -7   7   5  137.38    9.21
  -7  -7   5  138.53    9.19
   7  -7  -5  128.56    9.02
  -7   7   5  142.18    8.24
   7   7  -5  130.95    9.29
  -7  -7   5  140.82    9.13
  -7   7   5  150.36    8.48
  -7   7   6   13.14    3.94
  -7  -7   6    8.68    3.69
  -7   7   6   13.59    4.53
   7   7  -6    8.84    3.88
  -7   7   6   18.48    3.91
   7   7  -6    5.37    4.08
  -7   7   6   11.13    3.78
  -7  -7   6   10.72    3.94
   7  -7  -6   11.79    4.72
   7   7  -7   18.94    4.09
  -7   7   7   23.72    4.57
   7   7  -7   16.09    4.50
   7  -7  -7   15.21    4.28
  -7   7   7   18.70    4.01
  -7   7   7   14.24    4.38
  -7  -7   7   19.45    4.37
  -7   7   7   12.27    3.66
  -7  -7   7   19.95    4.12
  -7   7   8   93.14    7.13
   7   7  -8   91.06    6.66
  -7  -7   8   82.94    8.01
   7   7  -8   86.51    7.28
   7  -7  -8  101.74    8.14
  -7   7   9   33.46    5.80
  -7   7   9   21.53    2.00
   7  -7  -9   22.48    4.93
   7   7  -9   27.58    5.77
   7  -7  -9   22.63    2.16
  -7   7   9   26.59    4.80
   7   7  -9   20.15    4.72
   7   7  -9   22.24    5.07
  -7  -7   9   27.46    4.97
   7  -7  -9   19.42    1.94
   7   7  -9   26.46    2.80
  -7   7  10   27.82    2.30
   7  -7 -10   31.31    3.24
   7   7 -10   35.02    5.34
   7   7 -10   29.32    5.14
   7  -7 -10   29.96    5.14
   7  -7 -10   26.87    2.82
  -7  -7  10   38.87    6.05
  -7   7  10   27.47    2.68
   7   7 -10   29.28    3.42
   7   7 -10   24.43    5.28
  -7   7  10   39.06    5.46
   7   7 -11  116.88    9.81
  -7  -7  11  101.11    9.27
   7  -7 -11  117.59    8.98
   7  -7 -11  101.11    6.71
   7   7 -11  102.60    7.25
  -7   7  11   92.44    5.81
  -7   7  11  131.03    8.52
   7  -7 -11   91.78    6.29
  -7   7  12   40.00    6.12
  -7   7  12   36.31    4.01
   7   7 -12   54.75    6.39
   7  -7 -12   39.06    6.62
  -7  -7  12   41.97    6.24
   7   7 -12   42.47    4.48
   7  -7 -12   32.42    4.32
   7  -7 -13   11.07    5.32
  -7   7  13    2.84    4.81
   7   7 -13   13.90    3.85
   7  -7 -13   12.97    3.46
   7   7 -13   14.90    5.32
  -7   7  13    5.33    2.89
  -7  -7  13   15.47    5.37
   7  -7 -14  165.98   11.04
  -7   7  14  136.36    9.53
   7  -7 -14  188.81   14.24
   7   7 -14  173.51   13.19
  -7  -7  14  185.53   14.16
   7   7 -14  162.99   10.71
  -7   7  14  178.73   11.39
  -7  -7  15   19.05    7.06
   7  -7 -15   13.18    4.11
   7   7 -15   16.08    4.29
   7   7 -15   14.45    7.22
   7  -7 -15   22.86    6.77
   7   7 -16  115.90   10.09
  -7  -7  16  112.40   13.46
   7  -7 -16  117.07   12.45
   7   7 -16  120.79   12.74
  -7   7  16  126.45   12.26
   7  -7 -16  126.79   10.16
   7  -7 -17    3.67    4.97
  -7  -7  17    0.64    5.97
   7  -7 -17    2.31    5.88
   7   7 -17    7.64    6.58
  -7   7  17   -9.84    5.90
  -7  -7  18   44.71    8.73
   7  -7 -18   54.15    7.12
  -7   7  18   30.38    7.43
   7   7 -18   48.54    8.48
   7  -7 -18   56.52    8.59
  -7   7  19    2.62    6.99
  -7  -7  19    9.77    7.01
   7   7 -19    4.02    7.20
   7  -7 -19    5.63    8.34
  -7  -8   1   48.14    5.45
  -7   8   1   50.48    5.59
   7   8  -1   54.30    5.43
  -7  -8   1   47.74    5.45
  -7  -8   1   40.48    5.15
   7   8  -1   46.29    5.22
   7  -8  -1   39.50    6.29
  -7   8   1   42.22    5.09
  -7   8   1   30.43    5.00
  -7   8   2   91.70    6.70
  -7  -8   2   87.58    6.28
  -7  -8   2   71.54    6.76
   7  -8  -2   79.22    8.44
  -7  -8   2   84.29    7.19
  -7   8   2   72.31    6.62
  -7   8   2   91.93    6.94
   7   8  -2   77.02    6.73
   7   8  -2   79.98    6.72
  -7  -8   3    5.23    4.35
  -7   8   3   -1.54    3.30
  -7   8   3    0.65    3.05
  -7  -8   3    1.96    4.15
  -7   8   3   -1.51    3.89
  -7   8   3    1.78    3.57
   7   8  -3    0.87    3.68
   7   8  -3   -0.65    4.54
  -7   8   4   84.65    6.70
  -7  -8   4   74.85    6.77
   7   8  -4   92.73    7.57
  -7   8   4   92.89    7.35
  -7   8   4  100.16    7.19
  -7  -8   4   81.83    7.40
  -7   8   4   70.94    7.03
   7   8  -4   93.01    7.55
  -7  -8   5    5.02    4.36
  -7   8   5    3.79    3.79
  -7   8   5   -0.66    4.17
  -7   8   5    6.53    3.70
  -7   8   5    4.31    4.10
   7  -8  -5    7.51    4.72
   7   8  -5    2.59    3.67
  -7  -8   5    8.05    4.78
   7   8  -5    6.68    4.74
   7  -8  -6   49.28    6.21
  -7  -8   6   55.62    6.08
  -7   8   6   70.75    6.32
   7   8  -6   51.89    5.81
   7   8  -6   52.22    6.23
  -7   8   6   51.67    5.60
  -7   8   6   56.79    6.01
   7   8  -7   82.79    7.51
   7  -8  -7   65.32    6.21
   7   8  -7   59.53    6.66
  -7  -8   7   72.06    7.38
  -7   8   7   71.30    6.24
   7   8  -8   57.59    7.28
  -7   8   8   74.03    6.69
  -7   8   8   64.28    6.76
   7  -8  -8   57.17    6.21
  -7  -8   8   54.42    6.72
  -7   8   9  155.57   10.05
  -7   8   9  148.48    9.82
   7   8  -9  147.03   10.47
   7  -8  -9  130.50    5.81
   7  -8  -9  123.16    5.35
   7  -8  -9  139.39    9.43
  -7   8   9  126.06    5.01
  -7  -8   9  155.24   11.26
  -7   8  10   11.29    1.99
  -7   8  10   18.98    4.58
   7  -8 -10   11.84    1.94
   7  -8 -10   10.92    5.57
  -7  -8  10   15.57    4.76
   7  -8 -10   16.12    2.58
   7   8 -10   17.28    4.91
   7   8 -11   -1.70    4.47
  -7  -8  11   -1.30    4.75
   7   8 -11    3.42    2.35
   7  -8 -11    0.22    2.16
   7  -8 -11   -1.28    5.56
   7  -8 -11    1.93    2.36
  -7   8  11    4.47    2.46
  -7   8  11    0.22    4.59
  -7   8  12    1.34    2.69
  -7   8  12    0.00    4.59
  -7  -8  12    5.60    6.68
   7  -8 -12    2.37    2.58
   7   8 -12    2.98    5.74
   7   8 -12    3.83    2.98
   7  -8 -12    5.56    5.77
  -7  -8  13    2.37    5.38
   7  -8 -13    2.15    3.01
   7  -8 -13   -1.71    6.19
   7   8 -13    4.46    5.31
   7   8 -14   49.01    9.12
   7  -8 -14   71.16    6.67
  -7  -8  14   72.77    9.66
  -7   8  14   87.70    8.97
   7  -8 -14   85.98    8.30
   7  -8 -15   24.41    6.58
  -7   8  15    8.75    6.56
  -7  -8  15   18.85    6.21
   7  -8 -15   13.54    4.94
   7   8 -15   13.14    7.21
   7   8 -16   91.24   10.80
  -7   8  16   84.44   10.50
  -7  -8  16   79.11   11.76
   7  -8 -16   94.78   10.37
   7  -8 -17    2.95    5.90
  -7  -8  17    6.19    7.68
   7   8 -17    4.86    8.04
   7  -8 -17   -1.29    4.72
  -7  -8  18   20.65    7.24
   7  -8 -18   15.67    5.58
   7   8 -18   15.42    7.39
  -7   8  18   24.05    7.43
   7  -8 -18   30.67    8.19
  -7   9   1   15.16    4.55
  -7  -9   1   17.20    4.35
  -7  -9   1   12.47    3.56
   7   9  -1   11.72    4.34
  -7  -9   1    9.77    3.91
  -7   9   1   22.10    4.69
   7  -9  -1   10.21    5.22
  -7  -9   2   76.33    6.70
  -7   9   2   72.62    6.27
  -7  -9   2   88.61    6.97
   7  -9  -2   79.99    8.02
  -7   9   2   88.33    6.92
   7   9  -2   85.80    6.93
   7   9  -3   27.46    4.97
  -7   9   3   29.87    4.90
  -7  -9   3   24.81    4.92
  -7  -9   3   35.27    5.23
  -7   9   3   38.89    4.81
  -7   9   3   29.78    5.18
   7  -9  -3   16.87    6.49
  -7   9   4   82.53    7.55
  -7   9   4  108.07    8.08
  -7  -9   4   97.74    7.62
   7   9  -4   99.48    7.77
  -7   9   4  115.39    8.02
  -7  -9   4   89.46    8.28
  -7  -9   5    8.05    5.22
  -7   9   5   10.91    4.90
  -7   9   5   12.66    4.36
   7   9  -5   10.77    5.38
  -7   9   6   28.06    5.12
   7  -9  -6   28.06    4.93
  -7   9   6   29.23    5.02
  -7  -9   6   31.97    5.44
   7   9  -6   23.21    5.16
  -7  -9   7    7.17    4.35
   7  -9  -7    6.64    5.14
  -7   9   7    1.09    3.93
   7   9  -7    6.43    4.50
  -7   9   7    5.13    4.23
  -7   9   8   47.05    5.58
   7  -9  -8   30.39    5.35
  -7   9   8   34.47    5.67
   7   9  -8   21.62    6.85
  -7   9   9   15.85    4.91
  -7   9   9    8.95    4.80
   7  -9  -9    9.42    5.57
  -7  -9   9   11.49    4.99
   7   9  -9    1.92    5.34
   7   9 -10  139.88   11.52
   7  -9 -10   98.26    9.85
   7  -9 -10  120.66    5.77
  -7   9  10  125.56   10.27
  -7  -9  10  136.58   11.69
   7  -9 -10  122.62    6.21
  -7   9  10  134.30   10.29
   7  -9 -11   30.61    5.78
  -7  -9  11   13.61    6.05
  -7   9  11   32.55    5.90
   7   9 -11   25.33    5.96
   7  -9 -11   22.22    2.99
   7   9 -12  147.25   12.33
  -7  -9  12  182.91   14.24
   7  -9 -12  185.86   13.91
  -7   9  12  168.09   13.56
   7  -9 -12  168.37    9.85
   7   9 -13   30.55    6.58
   7  -9 -13   31.19    4.27
   7  -9 -13   32.90    7.69
  -7  -9  13   37.67    7.54
  -7   9  14   67.38    9.41
  -7  -9  14   78.20   10.53
   7  -9 -14   71.35    6.84
   7   9 -14   69.68    9.53
   7  -9 -14   92.33   10.45
   7  -9 -15   18.30    7.66
  -7  -9  15    6.65    6.43
   7   9 -15   12.69    6.56
  -7   9  15   11.60    6.78
   7  -9 -15   11.32    4.49
   7   9 -16   66.52    9.71
  -7   9  16   67.84   10.29
  -7  -9  16   64.39    9.63
   7  -9 -16   81.89   10.19
  -7 -10   1   43.00    5.10
  -7  10   1   50.17    6.47
   7  10  -1   58.56    6.72
   7 -10  -1   41.30    6.52
  -7 -10   1   48.50    6.09
  -7 -10   2   66.67    6.45
   7  10  -2   80.55    8.01
  -7 -10   2   90.74    7.83
  -7  10   2   73.97    7.13
   7 -10  -2   66.38    8.24
   7 -10  -3   41.99    6.49
  -7 -10   3   37.18    5.34
  -7  10   3   39.19    6.01
  -7 -10   3   42.45    5.44
   7  10  -3   38.69    5.62
   7  10  -4   49.84    6.04
  -7 -10   4   51.27    7.13
  -7  10   4   60.84    6.35
  -7 -10   4   52.90    6.10
  -7  10   4   52.98    6.90
  -7  10   5   13.56    4.59
  -7  10   5    5.79    4.23
  -7 -10   5    9.14    4.46
  -7 -10   5    8.27    5.22
   7  10  -5    9.69    4.95
  -7  10   6   58.15    6.78
  -7  10   6   47.64    6.46
  -7 -10   6   46.62    6.25
   7  10  -6   57.60    6.88
  -7 -10   6   46.35    6.31
  -7  10   7   -3.56    4.01
  -7  10   7    1.75    3.93
   7 -10  -7    4.28    4.28
   7  10  -7    6.01    4.50
  -7 -10   7    5.87    4.57
   7  10  -8   -1.28    4.71
   7 -10  -8    1.71    5.78
  -7 -10   8    5.00    5.00
  -7  10   8   -4.15    4.59
  -7  10   8   -1.34    4.46
  -7  10   9    6.34    4.81
   7 -10  -9    3.85    5.78
  -7  10   9   -3.35    4.24
  -7 -10   9    3.26    4.99
   7  10  -9   -1.71    4.49
  -7  10  10   -0.67    4.69
  -7 -10  10   -7.15    4.98
   7 -10 -10    4.07    6.21
   7  10 -10   -1.28    4.90
  -7  10  10   -5.47    5.03
   7  10 -11    1.91    6.38
  -7  10  11    0.66    5.03
  -7 -10  11   10.82    5.62
   7 -10 -11    5.51    2.33
   7 -10 -11   11.13    6.64
   7  10 -12    0.85    5.73
  -7  10  12    5.47    6.13
  -7 -10  12    2.81    5.83
   7 -10 -12    3.61    2.76
   7 -10 -12    4.28    6.85
   7  10 -13   23.94    8.26
  -7  10  13   20.57    6.78
   7 -10 -13   19.93    3.61
   7 -10 -13   27.80    8.13
  -7 -10  13   25.21    8.19
  -7 -10  14   10.11    7.10
   7  10 -14    0.00    6.13
  -7  10  14    7.44    7.01
   7 -10 -14    8.90    3.60
   7 -10 -14    8.12    6.19
  -7 -10  15    7.94    7.08
   7 -10 -15    7.46    6.40
   7  10 -15    2.96    6.12
  -7 -11   1  196.96   12.14
   7 -11  -1  193.36   13.48
  -7 -11   1  200.94   12.17
   7  11  -1  184.60   12.57
  -7  11   1  208.95   13.14
  -7 -11   2    9.35    4.57
   7 -11  -2    0.22    5.86
   7  11  -2    2.60    4.76
  -7 -11   2    1.33    5.09
  -7  11   2    9.12    5.56
  -7 -11   3   85.55    7.54
  -7 -11   3   91.60    9.36
  -7  11   3   94.04    8.23
   7  11  -3   99.16    9.72
   7 -11  -3   86.16    9.74
  -7  11   4   -0.89    4.67
  -7 -11   4    6.88    5.33
  -7  11   4    1.10    4.38
  -7 -11   4    3.27    4.79
   7  11  -4    3.02    4.74
   7  11  -5    4.74    4.95
  -7  11   5   17.09    5.04
  -7 -11   5    2.22    4.67
  -7  11   5   10.89    4.89
  -7 -11   5    9.80    5.01
  -7 -11   6   -1.09    4.57
  -7  11   6    2.67    4.67
  -7  11   6    1.53    4.60
   7  11  -6   -2.79    6.45
  -7 -11   6   -2.89    4.67
   7  11  -7   -6.65    4.93
  -7  11   7    3.56    4.89
  -7  11   7    5.91    5.04
  -7 -11   7    2.18    5.00
  -7 -11   7    5.34    4.89
  -7 -11   8   10.44    5.22
  -7  11   8    7.66    5.25
   7 -11  -8    4.06    6.20
  -7 -11   8   10.45    6.44
  -7  11   8   12.69    5.57
   7  11  -8   10.27    5.35
  -7  11   9   24.74    5.79
  -7  11   9   25.40    6.13
  -7 -11   9   26.71    7.60
   7 -11  -9   30.58    7.06
   7  11  -9   29.47    7.69
   7  11 -10   11.29    5.75
  -7 -11  10    0.22    7.16
  -7  11  10   10.95    6.13
   7 -11 -10   -3.00    6.42
  -7  11  10    8.92    6.47
  -7  11  11   13.36    6.57
   7 -11 -11   14.98    6.85
  -7 -11  11   14.29    6.71
   7  11 -11    5.74    5.74
   7  11 -12   13.79    8.06
  -7  11  12   15.55    6.57
  -7 -11  12   24.21    8.21
   7 -11 -12   21.62    7.49
  -7 -11  13   12.51    7.33
   7  11 -13   -1.91    6.56
  -7  11  13   22.34    7.01
   7 -11 -13    9.63    6.42
  -7 -12   1   -1.52    4.77
   7 -12  -1    3.25    6.72
  -7 -12   1   16.24    4.83
   7  12  -1    8.87    5.41
  -7  12   1    8.21    5.10
  -7 -12   2   -1.98    5.50
  -7 -12   2    4.56    4.56
  -7  12   2   -0.22    5.99
   7  12  -2    1.08    5.19
   7 -12  -2    5.85    8.01
   7  12  -3    7.55    6.69
  -7 -12   3   17.64    5.95
  -7 -12   3   -2.61    6.31
  -7  12   3    9.32    5.10
   7 -12  -3   13.84    6.92
   7  12  -4   16.81    5.82
  -7 -12   4   20.32    6.63
  -7 -12   4   20.67    6.31
  -7  12   4   19.52    5.99
  -7  12   4   22.61    6.15
  -7  12   5   12.64    6.43
  -7  12   5   13.38    5.92
   7  12  -5   16.35    6.02
  -7 -12   5   19.90    5.75
  -7 -12   5   15.45    5.66
  -7  12   6    6.44    6.66
   7  12  -6    9.45    5.58
  -7 -12   6    2.66    5.09
  -7  12   6   17.76    5.92
  -7 -12   6   13.06    5.66
   7  12  -7   28.51    7.29
  -7 -12   7   41.35    8.71
  -7  12   7   39.52    6.66
  -7 -12   7   30.78    7.09
  -7  12   7   31.13    7.24
   7  12  -8    3.21    5.78
  -7 -12   8    5.66    6.09
  -7 -12   8   -2.44    7.09
  -7  12   8    0.44    5.33
   7 -12  -9    7.48    5.77
  -7 -12   9    6.30    6.08
  -7  12   9    9.64    6.14
   7  12  -9   10.03    6.19
  -7 -12   9    5.76    5.76
  -7  12   9    5.12    5.78
   7  12 -10   -1.06    5.96
   7 -12 -10    7.91    7.05
  -7  12  10    4.38    6.36
  -7 -12  10   10.63    6.51
  -7  12  10    6.24    7.13
  -7 -12  10    5.31    7.30
  -7 -13   1   54.80    8.88
  -7  13   1   50.43    7.96
  -7 -13   1   57.87    9.61
   7  13  -1   47.75    8.43
   7  13  -2    5.61    5.61
  -7 -13   2   -6.35    6.35
  -7 -13   2    0.87    5.42
  -7  13   2    1.33    6.64
  -7  13   3   37.60    7.08
   7  13  -3   29.75    8.84
  -7 -13   3   35.83    8.69
   7 -13  -3   30.66    8.21
  -7 -13   3   39.49    8.12
   7  13  -4   22.39    7.11
  -7 -13   4   15.00    6.30
  -7 -13   4   26.59    6.37
  -7  13   4    9.22    5.93
  -7  13   4   17.03    6.19
  -7 -13   5    7.61    6.09
   7  13  -5   -4.08    6.02
  -7  13   5    5.27    5.93
  -7 -13   5    3.74    5.50
  -7  13   5    5.75    6.86
   7  13  -6   44.65    7.94
  -7  13   6   39.06    9.00
  -7 -13   6   39.42    7.05
  -7 -13   6   39.82    8.05
  -7  13   6   40.95    7.97
  -6   0   1   -0.22    1.76
  -6   0   1    2.85    1.97
  -6   0   1    2.45    1.78
   6   0  -1    0.88    1.76
   6   0  -1    0.44    1.53
  -6   0   1    3.12    2.67
   6   0  -1    1.32    1.32
  -6   0   2  260.88   10.56
  -6   0   2  285.01   11.23
   6   0  -2  255.49   10.49
  -6   0   2  267.82    9.73
  -6   0   2  301.41   11.99
  -6   0   2  266.87   11.25
   6   0  -2  279.82   11.27
   6   0  -2  253.01   10.67
  -6   0   3    3.06    2.62
   6   0  -3    1.95    1.95
   6   0  -3   -0.65    1.95
   6   0  -3   -1.30    3.03
   6   0  -3   -0.44    2.00
  -6   0   3   -0.66    1.76
   6   0  -3   -0.65    1.94
  -6   0   3    0.44    1.75
   6   0  -4  130.01    7.17
  -6   0   4  144.83    6.36
   6   0  -4  136.05    8.49
   6   0  -4  129.02    6.45
   6   0  -4  139.80    7.96
  -6   0   4  141.20    6.50
   6   0  -4  138.26    7.37
  -6   0   4  133.83    7.15
  -6   0   5   -0.65    1.94
   6   0  -5   -3.48    1.96
   6   0  -5   -7.08    2.79
  -6   0   5   -0.67    2.24
  -6   0   5    1.31    1.97
  -6   0   5   -1.51    2.59
   6   0  -5   -1.96    1.96
   6   0  -5   -0.64    2.15
  -6   0   6    8.81    2.15
   6   0  -6    8.05    2.18
   6   0  -6    9.01    2.79
  -6   0   6   13.46    3.14
  -6   0   6   10.71    2.19
  -6   0   6   12.69    2.58
   6   0  -6   11.84    3.07
   6   0  -6   10.09    2.36
   6   0  -7    0.44    1.96
   6   0  -7    0.43    2.37
   6   0  -7   -1.07    2.58
   6   0  -7   -4.41    2.86
  -6   0   7    0.00    2.69
  -6   0   7   -0.21    2.15
   6   0  -7   -2.23    2.45
  -6   0   7    0.65    1.96
   6   0  -8   33.20    4.01
   6   0  -8   34.50    4.20
   6   0  -8   41.60    3.70
  -6   0   8   37.35    3.65
   6   0  -8   49.87    4.73
  -6   0   8   41.19    3.49
  -6   0   8   41.40    4.03
   6   0  -8   39.51    3.89
  -6   0   9    0.45    3.13
   6   0  -9   -0.43    2.38
  -6   0   9    0.65    2.18
  -6   0   9   -1.29    2.15
   6   0  -9   -2.18    2.40
   6   0  -9    2.58    3.01
   6   0  -9    1.11    3.32
   6   0 -10  129.17    8.16
   6   0 -10  129.47    9.11
  -6   0  10  127.18    7.94
  -6   0  10  120.78    8.48
   6   0 -10  126.54    8.93
   6   0 -10  128.17    9.33
   6   0 -11    2.17    2.82
   6   0 -11   -7.32    3.77
   6   0 -11    5.55    3.55
  -6   0  11   -1.93    2.36
   6   0 -12   40.30    5.09
  -6   0  12   39.40    4.28
   6   0 -12   35.62    4.48
  -6   0  12   37.39    4.68
   6   0 -12   35.65    4.65
   6   0 -12   38.50    4.57
   6   0 -13    3.27    3.27
   6   0 -13    3.83    3.40
   6   0 -13    3.98    4.20
  -6   0  13   -0.86    2.78
  -6   0  13   -2.00    4.22
   6   0 -14  125.11    8.48
   6   0 -14  108.54    9.27
  -6   0  14  107.77    8.66
   6   0 -14  113.23    8.93
   6   0 -14  109.99    9.59
  -6   0  14  105.71    8.43
  -6   0  14  131.67    8.56
   6   0 -15   -2.83    3.70
   6   0 -15   -1.69    3.59
   6   0 -15    0.00    4.84
  -6   0  15    0.22    4.43
  -6   0  15   -3.84    3.20
   6   0 -16  509.45   24.06
   6   0 -16  514.89   28.79
  -6   0  16  483.33   26.69
   6   0 -16  464.94   23.75
   6   0 -17    0.87    4.58
   6   0 -17    4.40    5.03
   6   0 -17    3.92    4.57
  -6   0  17    1.92    4.26
   6   0 -18   14.16    5.44
   6   0 -18   18.83    5.86
   6   0 -18    8.48    5.22
  -6   0  18   13.41    4.68
  -6   0  19   -3.83    4.89
   6   0 -19   -0.21    4.18
   6   0 -19   -0.87    5.00
   6   0 -19   -1.09    5.22
   6   0 -20   14.14    7.18
   6   0 -20   26.08    5.63
  -6   0  20   23.77    5.94
   6   0 -21   -0.42    4.80
   6   0 -21    1.96    5.87
  -6   0  21   -4.66    5.09
   6   0 -22   92.55   10.22
   6   0 -22   67.69   11.50
   6   0 -23    0.00    6.93
   6   0 -23   -1.88    7.09
  -6   0  23   -9.29    6.55
  -6  -1   1  153.10    6.69
   6   1  -1  153.56    6.40
  -6   1   1  176.84    7.26
  -6   1   1  177.41    7.59
  -6   1   1  161.66    7.04
   6  -1  -1  155.65    6.38
  -6   1   1  151.70    6.01
  -6  -1   1  158.02    6.47
   6   1  -1  155.01    7.21
   6   1  -1  154.16    7.42
  -6   1   1  139.51    6.17
  -6   1   1  152.72    7.13
  -6  -1   1  160.22    7.49
   6  -1  -1  145.86    6.96
  -6   1   2    6.69    2.01
  -6   1   2    8.14    1.54
  -6   1   2   11.41    2.63
   6  -1  -2    5.01    1.52
   6   1  -2    6.09    2.39
   6  -1  -2    7.41    1.96
  -6  -1   2    7.23    1.97
  -6   1   2    6.84    2.43
   6   1  -2    7.00    2.19
   6   1  -2    6.69    1.94
   6   1  -2    5.83    2.24
  -6   1   2    9.48    1.54
  -6  -1   2    4.43    2.21
   6  -1  -2   15.02    1.96
  -6  -1   2    6.83    2.42
   6  -1  -3  258.42   11.11
  -6   1   3  276.40   10.53
   6   1  -3  270.30   11.10
   6   1  -3  272.53   11.25
   6  -1  -3  242.49    9.75
   6   1  -3  290.34   11.71
   6   1  -3  257.34   11.07
   6   1  -3  286.36   13.28
  -6   1   3  271.12   10.52
  -6  -1   3  278.60   11.55
  -6  -1   3  274.31   11.33
   6  -1  -3  270.45   12.56
  -6  -1   3  274.29   11.01
  -6   1   3  281.31   11.45
  -6   1   3  278.12   11.15
   6  -1  -3  262.27   11.02
   6  -1  -3  274.90   13.18
  -6   1   4   15.82    1.95
   6  -1  -4   19.25    3.24
   6  -1  -4   16.99    1.94
   6  -1  -4   19.62    2.65
  -6  -1   4   22.74    2.82
  -6   1   4   21.04    3.25
  -6  -1   4   22.15    2.41
   6   1  -4   21.08    2.80
   6   1  -4   18.32    2.83
   6   1  -4   14.86    2.58
  -6   1   4   22.11    1.97
  -6   1   4   20.28    3.09
  -6  -1   4   19.00    2.81
   6  -1  -4   20.28    2.18
   6  -1  -4   18.48    3.01
   6   1  -4   16.04    2.38
  -6  -1   5  190.26    8.54
   6   1  -5  184.59   10.32
   6  -1  -5  198.21    9.33
   6   1  -5  183.27    8.80
   6   1  -5  196.22    9.97
   6   1  -5  196.40    9.90
   6   1  -5  178.30    8.59
  -6   1   5  175.69    7.97
  -6  -1   5  192.81    9.28
  -6  -1   5  184.96    9.26
   6  -1  -5  191.52    8.80
   6  -1  -5  179.45   10.63
  -6   1   5  184.38    8.43
  -6   1   5  192.00    9.41
   6  -1  -5  175.27    8.37
   6   1  -6  109.87    6.65
   6   1  -6  104.55    7.38
  -6  -1   6  114.00    6.24
   6  -1  -6  105.34    6.02
  -6  -1   6  116.58    5.91
   6  -1  -6  107.33    7.77
  -6   1   6  113.99    6.50
   6   1  -6  108.12    5.85
   6   1  -6  112.04    6.64
   6   1  -6  104.47    6.01
  -6   1   6  113.59    5.59
  -6  -1   6  105.22    6.24
  -6  -1   6  108.67    6.52
   6  -1  -6  114.15    7.41
  -6   1   6  109.18    6.25
   6  -1  -6  116.03    6.65
   6  -1  -7   27.84    3.02
   6  -1  -7   27.04    4.08
   6  -1  -7   17.32    3.55
   6   1  -7   25.36    3.22
   6   1  -7   23.07    3.77
  -6   1   7   25.37    3.44
  -6  -1   7   27.09    2.84
   6  -1  -7   28.89    3.94
  -6  -1   7   26.01    3.44
   6   1  -7   27.50    3.65
   6   1  -7   22.75    3.57
  -6   1   7   20.81    2.58
   6   1  -7   22.77    3.25
   6  -1  -8  367.07   17.56
   6   1  -8  339.29   16.93
   6   1  -8  363.74   15.08
  -6  -1   8  367.27   15.51
   6  -1  -8  342.70   15.47
   6  -1  -8  320.90   18.01
  -6   1   8  349.44   14.82
  -6  -1   8  361.55   16.13
  -6   1   8  361.98   15.70
   6   1  -8  359.53   17.67
   6  -1  -8  351.46   18.05
   6  -1  -9   11.59    3.86
   6   1  -9   16.71    2.82
  -6   1   9   12.72    3.57
  -6  -1   9   10.68    2.83
  -6  -1   9   14.17    3.22
   6  -1  -9   13.23    3.09
   6  -1  -9    7.10    3.55
   6   1  -9   13.12    3.56
   6   1  -9    6.26    3.24
   6   1  -9   15.06    3.66
  -6   1   9   13.94    2.57
   6  -1  -9    9.99    2.39
  -6  -1  10  387.14   18.04
   6  -1 -10  387.65   18.74
   6   1 -10  378.51   17.38
   6   1 -10  402.38   20.02
  -6   1  10  391.54   17.35
  -6  -1  10  385.57   17.42
   6  -1 -10  386.35   21.46
   6  -1 -10  352.69   20.65
  -6   1  10  361.08   16.95
   6   1 -10  387.43   20.11
   6  -1 -10  397.44   18.67
   6  -1 -10  374.95   17.70
   6   1 -11    6.49    3.90
  -6   1  11   14.06    2.81
  -6   1  11   12.02    4.01
   6  -1 -11   10.90    3.05
   6  -1 -11    9.28    3.32
  -6  -1  11   10.29    3.65
  -6   1  11   15.20    2.78
   6   1 -11    5.98    3.77
   6  -1 -11   11.13    3.06
   6   1 -12  140.68   11.07
  -6   1  12  161.31    8.78
  -6  -1  12  147.32    9.33
   6  -1 -12  152.78    9.83
   6   1 -12  148.40   10.62
   6  -1 -12  153.18   10.40
   6   1 -12  149.11    8.90
  -6  -1  12  133.28    9.43
   6   1 -13   46.84    5.64
   6   1 -13   42.62    5.96
  -6  -1  13   37.48    4.55
   6  -1 -13   35.60    5.46
   6  -1 -13   33.57    5.30
   6  -1 -13   36.89    5.52
  -6   1  13   42.76    4.54
  -6   1  13   39.76    4.28
   6   1 -13   39.94    4.78
   6   1 -13   38.78    5.33
  -6  -1  13   35.97    4.50
   6  -1 -13   44.74    4.80
  -6   1  13   43.06    5.77
   6   1 -14   26.33    4.04
   6   1 -14   27.78    4.56
   6   1 -14   26.04    4.99
  -6   1  14   26.97    4.10
  -6   1  14   29.25    4.48
   6  -1 -14   23.15    4.85
   6  -1 -14   27.56    5.51
  -6  -1  14   27.70    4.54
   6   1 -14   21.60    5.07
   6  -1 -14   30.42    4.23
  -6  -1  14   22.67    4.06
   6  -1 -14   25.09    4.15
   6  -1 -14   17.92    4.81
   6   1 -15    6.35    4.44
  -6  -1  15   12.82    4.06
   6  -1 -15    9.84    3.93
   6  -1 -15    2.84    3.93
  -6   1  15   10.88    3.20
  -6   1  15   14.66    3.88
  -6   1  15    4.42    4.64
   6   1 -15   10.20    4.56
   6  -1 -15    6.52    4.00
   6   1 -16   16.71    4.77
   6  -1 -16   11.36    5.25
   6  -1 -16    6.54    4.14
   6  -1 -16   13.00    5.45
  -6   1  16    6.39    4.26
   6   1 -16   14.55    4.99
   6   1 -16   24.69    5.07
  -6  -1  16   21.98    5.76
  -6   1  17   34.80    6.61
  -6   1  17   42.57    5.54
   6   1 -17   39.78    5.26
   6  -1 -17   28.62    6.12
   6  -1 -17   37.85    6.48
   6   1 -17   34.73    6.30
   6   1 -17   32.54    5.42
   6  -1 -17   27.68    5.45
  -6  -1  17   41.35    5.54
   6   1 -18   20.84    5.64
  -6   1  18   13.18    4.68
   6  -1 -18   17.43    5.23
   6  -1 -18   20.44    6.05
   6  -1 -18   13.98    5.68
   6   1 -18   12.18    5.46
  -6   1  18    9.23    5.27
  -6  -1  18   15.33    4.90
   6   1 -19   20.14    5.66
   6  -1 -19    3.05    5.01
   6  -1 -19   16.65    5.21
   6   1 -19   -0.43    5.63
  -6  -1  19   23.60    5.10
   6  -1 -19    4.58    5.24
  -6   1  19    4.88    4.88
   6   1 -19    9.11    5.86
   6   1 -20    6.72    5.85
  -6   1  20    7.63    5.94
   6  -1 -20    1.09    6.98
   6  -1 -20   20.16    5.41
   6   1 -20   17.61    6.08
  -6  -1  20    5.52    5.31
  -6   1  21    6.56    5.08
   6  -1 -21    1.52    5.88
   6   1 -21   16.13    6.49
   6   1 -21    4.55    6.28
  -6  -1  21    4.45    5.72
   6  -1 -21    7.48    5.40
   6   1 -22    4.98    6.92
   6   1 -22    3.77    6.70
   6  -1 -22    6.09    6.52
  -6  -1  22    2.33    5.93
   6  -1 -22   13.08    5.61
  -6   1  22    8.88    5.71
   6   1 -23   13.41    6.08
  -6  -1  23   12.25    6.55
   6   1 -23    3.02    8.86
   6  -1 -23   12.66    7.68
   6  -1 -23   12.81    7.38
  -6   2   1   53.06    2.40
  -6   2   1   43.27    3.28
   6   2  -1   49.62    3.75
  -6   2   1   53.53    3.78
  -6  -2   1   51.85    3.56
  -6  -2   1   51.85    3.74
  -6   2   1   59.41    3.98
   6   2  -1   49.41    3.36
  -6   2   1   48.16    2.43
   6   2  -1   51.89    3.24
   6  -2  -1   20.98    2.19
   6  -2  -1   47.95    2.81
  -6  -2   1   46.04    3.11
   6   2  -1   46.50    3.71
  -6   2   2    4.40    2.42
  -6   2   2    1.32    1.10
  -6   2   2   -1.10    1.10
   6   2  -2    0.00    2.01
  -6   2   2    0.00    1.75
   6   2  -2    7.82    2.82
   6  -2  -2   -0.65    1.08
   6   2  -2    4.60    2.63
  -6   2   2   -1.32    1.76
  -6  -2   2    3.54    2.44
  -6  -2   2    2.63    2.19
  -6  -2   2    2.63    2.63
  -6   2   2   -0.22    2.20
   6   2  -2    4.32    1.95
  -6   2   3  226.63    9.51
  -6  -2   3  231.40    8.71
  -6  -2   3  214.33    7.59
   6  -2  -3   63.24    6.35
   6   2  -3  212.45   10.27
   6  -2  -3  196.85    9.29
   6  -2  -3  153.03    6.52
   6   2  -3  220.68    8.87
  -6   2   3  223.49    7.67
  -6   2   3  190.63    7.72
   6   2  -3  199.88    8.93
  -6  -2   3  199.48    7.94
  -6   2   3  207.68    9.40
  -6   2   3  217.74    9.04
  -6   2   3  218.32    9.25
  -6  -2   4   81.91    4.61
   6   2  -4   69.95    4.69
  -6   2   4   66.62    4.78
  -6   2   4   73.99    4.85
  -6  -2   4   72.07    4.52
   6  -2  -4   56.38    3.23
   6  -2  -4   66.20    4.54
  -6   2   4   68.07    3.26
  -6  -2   4   78.22    4.98
   6   2  -4   69.95    4.32
   6   2  -4   62.41    4.95
   6  -2  -4   65.32    4.94
   6  -2  -4   65.64    4.58
   6   2  -4   73.49    4.99
   6   2  -4   75.31    4.63
  -6  -2   5   45.48    3.65
   6   2  -5   45.63    3.68
   6   2  -5   47.87    4.08
   6   2  -5   45.89    4.22
   6  -2  -5   45.24    4.50
   6   2  -5   41.22    3.86
  -6   2   5   44.73    3.89
   6  -2  -5   48.26    4.33
  -6   2   5   54.52    3.99
   6  -2  -5   48.90    3.00
  -6  -2   5   50.96    4.10
  -6  -2   5   49.51    3.72
  -6   2   5   49.86    4.19
   6   2  -5   44.95    4.01
  -6   2   5   43.69    2.80
   6  -2  -5   50.15    4.16
  -6   2   6  143.72    6.44
  -6   2   6  152.26    6.29
   6   2  -6  149.92    7.72
   6  -2  -6  136.68    7.11
   6   2  -6  149.14    8.92
   6  -2  -6  144.60    9.89
   6  -2  -6  146.63    7.94
   6   2  -6  147.53    7.72
  -6  -2   6  161.58    8.41
   6  -2  -6  138.00    7.82
  -6  -2   6  154.20    7.88
  -6   2   6  158.01    7.78
   6   2  -6  144.77    8.43
  -6   2   6  149.56    7.12
   6   2  -7   71.72    5.37
   6  -2  -7   78.92    5.58
   6   2  -7   70.83    6.00
  -6  -2   7   82.62    5.60
  -6   2   7   80.89    5.38
   6  -2  -7   75.35    5.66
   6  -2  -7   67.29    4.76
   6  -2  -7   69.84    6.17
  -6   2   7   75.46    4.08
   6   2  -7   73.03    5.40
   6   2  -7   76.38    5.37
   6   2  -8   14.64    3.33
  -6   2   8   15.78    2.59
   6  -2  -8   10.93    3.50
  -6   2   8   15.11    3.33
  -6   2   8   13.50    2.14
  -6  -2   8    6.98    2.84
   6  -2  -8   12.60    2.61
   6  -2  -8   17.59    4.29
   6   2  -8   14.82    3.01
   6   2  -8   11.45    2.59
   6   2  -8    7.75    3.01
   6  -2  -8   12.80    3.31
   6  -2  -8   12.22    2.62
  -6  -2   8   16.77    3.01
   6   2  -9    1.51    2.59
   6   2  -9    1.51    2.80
   6   2  -9   -1.51    2.80
   6  -2  -9    0.22    2.40
   6  -2  -9   -0.88    2.85
   6  -2  -9   -1.55    2.87
  -6  -2   9   -1.07    2.58
  -6   2   9   -1.07    2.14
  -6   2   9   -1.78    2.67
  -6  -2   9    0.87    2.62
   6   2  -9   -3.77    3.10
  -6  -2  10  396.14   20.19
  -6  -2  10  379.64   18.08
   6   2 -10  373.16   19.19
   6  -2 -10  362.07   21.22
   6  -2 -10  352.51   18.50
   6   2 -10  359.09   20.86
   6  -2 -10  381.49   19.67
   6   2 -10  400.94   18.53
   6   2 -10  387.55   18.60
  -6   2  10  382.62   16.29
  -6   2  10  395.59   18.50
  -6  -2  11   13.04    3.26
  -6  -2  11   16.31    3.65
   6  -2 -11   12.90    3.28
  -6   2  11   12.83    2.57
   6   2 -11   11.64    3.66
   6   2 -11    7.07    3.76
  -6   2  11   16.43    4.00
   6  -2 -11   11.04    3.98
   6  -2 -11    7.68    3.63
   6  -2 -11   12.77    3.52
   6   2 -11    8.00    3.46
   6  -2 -12  458.77   25.19
   6  -2 -12  461.23   23.23
   6  -2 -12  467.48   24.29
   6  -2 -12  426.77   24.95
  -6  -2  12  460.43   24.88
  -6   2  12  463.51   21.82
  -6  -2  12  448.68   24.54
  -6   2  12  467.58   21.18
   6   2 -12  435.32   24.44
   6   2 -12  430.80   23.68
   6   2 -12  466.50   24.83
   6  -2 -13  124.83    9.20
  -6   2  13  129.11    7.90
   6   2 -13  107.11    9.50
  -6   2  13  134.24    8.44
  -6  -2  13  117.70    8.89
   6  -2 -13  115.94    8.30
   6  -2 -13  125.61    9.26
   6  -2 -13  108.45    9.48
   6   2 -13  115.71    8.61
   6   2 -13  124.22    8.56
   6   2 -13  119.52    8.86
  -6  -2  13  120.14    8.35
   6  -2 -13  137.75    8.70
   6   2 -14  148.77   10.03
   6  -2 -14  139.11   10.52
   6   2 -14  136.37    9.51
   6  -2 -14  119.62    9.17
   6  -2 -14  129.18    9.30
   6  -2 -14  126.57    9.91
  -6  -2  14  130.71   10.27
  -6  -2  14  132.70   10.18
  -6   2  14  131.40    9.53
  -6   2  14  142.63    8.75
  -6   2  14  119.78    9.70
   6   2 -14  148.00   11.46
   6  -2 -14  151.25   11.02
  -6   2  15   89.25    7.46
   6   2 -15   83.63    8.21
   6   2 -15   97.75    7.66
   6   2 -15   93.81    8.65
   6  -2 -15  107.02    7.58
  -6   2  15   86.54    7.54
  -6   2  15   98.94    8.40
   6  -2 -15   97.93    8.55
  -6  -2  15   88.47    8.12
   6  -2 -15   87.29    6.55
  -6   2  16    8.38    4.63
  -6  -2  16    8.75    4.27
   6   2 -16   17.08    4.54
   6   2 -16   14.48    4.97
   6   2 -16   10.39    4.66
  -6   2  16   12.34    4.47
   6  -2 -16   10.47    5.24
   6  -2 -16   19.06    5.26
   6   2 -17    3.89    5.18
   6  -2 -17   11.60    4.38
   6  -2 -17   13.52    4.58
   6   2 -17    4.02    4.65
  -6   2  17    9.14    4.46
  -6   2  17   11.22    5.06
  -6  -2  17    7.67    4.05
   6   2 -17   14.05    4.76
   6  -2 -17   14.62    4.80
  -6   2  18    2.55    4.88
   6  -2 -18   -7.50    6.66
   6   2 -18    1.06    4.64
  -6   2  18   -0.88    5.05
  -6  -2  18    2.34    4.68
   6  -2 -18   -1.31    5.69
   6   2 -18    0.86    5.40
   6   2 -18    2.59    5.19
  -6  -2  19   22.11    6.80
   6   2 -19   15.33    6.48
   6   2 -19   16.24    5.69
  -6   2  19   27.99    5.94
   6  -2 -19   21.40    6.44
   6   2 -19   17.72    6.05
  -6   2  20   13.98    4.87
  -6   2  20    7.87    5.90
   6  -2 -20   16.38    5.68
  -6  -2  20   20.59    7.22
   6   2 -20    5.18    7.34
   6   2 -20    6.95    4.64
   6  -2 -20   10.99    6.01
   6   2 -21    2.32    6.11
   6  -2 -21   11.34    7.42
  -6  -2  21   16.96    7.42
   6   2 -21   26.97    8.20
   6  -2 -21    9.73    6.01
  -6   2  21   -2.33    5.92
  -6   2  21    8.28    6.10
   6  -2 -22   15.11    6.21
  -6  -2  22   17.78    8.04
   6  -2 -22   23.08    6.97
   6   2 -22    4.10    6.68
   6   2 -22    4.21    6.53
  -6   3   1   42.41    3.50
   6   3  -1   32.52    3.71
   6   3  -1   38.55    3.30
   6   3  -1   39.06    2.59
  -6   3   1   35.73    3.99
  -6   3   1   36.30    3.76
   6   3  -1   37.00    3.09
  -6   3   1   44.48    3.04
  -6  -3   1   36.10    2.88
  -6  -3   1   38.18    3.11
  -6  -3   1   37.73    3.51
  -6   3   2   35.48    3.05
   6   3  -2   33.24    3.91
  -6   3   2   35.58    3.73
  -6  -3   2   30.60    3.50
  -6   3   2   31.87    3.32
   6   3  -2   35.33    2.40
  -6  -3   2   31.64    3.32
   6   3  -2   32.21    3.29
  -6   3   2   37.16    3.50
  -6  -3   2   34.66    2.62
  -6   3   3  569.08   20.13
   6   3  -3  566.88   22.16
  -6  -3   3  518.24   18.75
  -6   3   3  531.32   20.83
   6   3  -3  549.61   21.63
  -6   3   3  542.14   21.39
  -6  -3   3  566.17   23.74
   6  -3  -3  513.28   19.65
  -6   3   3  542.08   20.99
   6   3  -3  515.93   19.84
  -6  -3   3  550.05   20.28
   6  -3  -4   53.92    4.73
  -6   3   4   51.84    2.20
  -6  -3   4   57.22    3.65
   6  -3  -4   43.44    2.16
   6   3  -4   49.31    4.52
  -6   3   4   61.58    4.20
   6   3  -4   53.57    3.90
  -6   3   4   53.35    4.12
  -6   3   4   57.33    4.39
  -6   3   4   62.00    4.38
  -6  -3   4   50.96    4.55
   6   3  -4   50.99    3.69
  -6  -3   4   53.83    4.17
   6   3  -5   14.84    2.80
   6   3  -5   10.59    2.38
  -6   3   5   11.90    3.31
  -6  -3   5    7.78    3.24
   6  -3  -5    3.64    3.64
  -6  -3   5    7.67    2.41
  -6  -3   5   12.00    2.14
   6   3  -5    6.44    3.22
  -6   3   5    8.61    1.08
  -6   3   5   12.14    2.87
  -6   3   5    7.56    2.81
  -6   3   5   10.32    2.86
   6  -3  -5    9.00    1.29
   6  -3  -5   11.90    2.81
   6   3  -5    8.39    2.65
   6  -3  -6   -3.25    3.03
  -6   3   6   -1.32    2.64
  -6   3   6   -2.87    2.43
   6  -3  -6   -1.07    3.00
  -6   3   6   -0.44    3.32
  -6  -3   6   -1.75    2.41
   6   3  -6    1.29    2.37
   6   3  -6    3.22    2.57
   6   3  -6   -2.87    2.65
  -6   3   6   -2.14    1.29
  -6   3   6    1.94    3.23
  -6  -3   6   -1.94    2.16
   6  -3  -6    0.22    1.51
   6   3  -6    0.21    2.36
   6  -3  -7  518.85   23.59
   6  -3  -7  666.57   31.94
  -6   3   7  667.11   27.97
  -6   3   7  697.86   24.83
   6  -3  -7  686.00   28.90
  -6  -3   7  664.50   27.54
  -6   3   7  707.21   24.52
   6   3  -7  676.66   25.96
   6   3  -7  647.52   29.33
   6   3  -7  682.97   27.27
  -6   3   7  609.14   22.54
  -6  -3   7  671.51   30.18
   6  -3  -7  657.00   26.51
   6  -3  -7  682.36   27.03
  -6  -3   8   12.70    3.23
  -6   3   8    9.95    1.95
   6  -3  -8    8.36    4.07
   6  -3  -8   16.98    3.48
   6  -3  -8   11.83    3.29
   6   3  -8   10.77    3.02
  -6   3   8   12.62    2.14
   6  -3  -8   16.35    2.62
   6   3  -8   10.93    3.22
   6   3  -8   14.41    3.23
   6   3  -8    9.27    3.53
  -6   3   8   15.24    3.31
  -6  -3   8   11.56    3.05
   6  -3  -8   13.75    2.40
   6  -3  -9  376.11   18.38
   6   3  -9  392.11   19.53
   6  -3  -9  385.46   19.02
  -6  -3   9  410.47   20.87
  -6   3   9  392.24   15.43
   6   3  -9  401.81   17.91
   6   3  -9  376.91   20.04
  -6   3   9  385.02   16.67
  -6  -3   9  375.68   19.84
   6  -3  -9  402.93   18.87
   6  -3  -9  369.41   19.98
  -6  -3  10   71.38    6.53
   6   3 -10   57.54    6.62
  -6   3  10   62.83    4.54
   6   3 -10   60.10    5.80
   6  -3 -10   72.08    5.99
   6  -3 -10   61.52    5.93
   6   3 -10   65.89    6.25
   6  -3 -10   61.30    5.91
  -6   3  10   69.19    4.27
   6   3 -10   66.84    5.39
  -6   3  10   61.02    5.75
  -6  -3  10   52.20    5.59
   6  -3 -10   59.78    6.13
   6   3 -11  143.17    8.83
   6  -3 -11  131.59    7.43
  -6  -3  11  137.80    9.66
   6   3 -11  133.61    9.02
   6  -3 -11  131.06    9.65
  -6   3  11  159.20    9.08
   6   3 -11  149.53    9.06
  -6   3  11  124.72    8.21
  -6   3  11  139.10    7.48
  -6  -3  11  124.75    7.83
   6  -3 -11  125.73    9.88
   6  -3 -11  119.80   10.11
  -6  -3  12    1.52    3.69
   6   3 -12    0.88    3.74
   6  -3 -12    4.83    3.73
  -6   3  12    0.43    2.13
  -6   3  12    9.06    3.98
   6  -3 -12   -1.31    2.40
   6  -3 -12   -2.86    4.18
   6   3 -12   -1.72    3.44
   6   3 -12    1.94    3.44
   6   3 -12   -0.43    3.23
  -6   3  12    0.86    2.16
  -6  -3  12    0.00    3.43
   6  -3 -12   -0.66    2.63
   6  -3 -12   -1.49    3.62
   6  -3 -13   25.92    4.83
   6  -3 -13   21.50    3.73
   6   3 -13   27.28    5.50
   6   3 -13   31.12    4.72
  -6  -3  13   28.49    4.71
   6  -3 -13   29.46    4.66
   6  -3 -13   27.25    5.28
   6   3 -13   25.16    4.95
   6   3 -13   30.13    4.73
  -6   3  13   22.84    3.45
  -6   3  13   25.98    3.41
   6  -3 -13   26.83    3.71
   6   3 -14   63.57    6.00
   6  -3 -14   51.15    6.37
  -6   3  14   64.89    5.53
   6   3 -14   57.23    6.24
  -6  -3  14   60.98    5.99
   6   3 -14   57.23    6.89
  -6   3  14   50.16    5.60
   6  -3 -14   57.35    5.45
   6  -3 -14   49.44    6.81
   6  -3 -14   63.96    7.39
   6  -3 -14   51.12    6.15
  -6  -3  15   36.33    5.13
   6   3 -15   41.42    5.13
   6  -3 -15   28.77    4.58
   6  -3 -15   38.61    5.92
   6   3 -15   30.13    5.60
  -6   3  15   27.32    4.52
  -6   3  15   41.89    5.51
   6  -3 -15   31.75    6.10
  -6   3  15   22.96    4.46
  -6   3  16    7.01    4.04
  -6  -3  16    6.19    4.48
   6  -3 -16    5.24    4.40
   6  -3 -16    4.61    4.82
   6   3 -16   16.40    4.47
   6   3 -16   10.33    4.52
   6   3 -16   13.12    5.38
  -6   3  16   13.43    5.06
   6  -3 -17   69.45    7.40
  -6   3  17   80.88    8.36
   6   3 -17   70.82    8.61
   6  -3 -17   80.15    7.94
   6  -3 -17   80.44    8.55
   6   3 -17   71.82    7.53
   6   3 -17   77.81    7.45
  -6   3  17   68.74    7.64
  -6  -3  17   62.88    8.31
  -6   3  18   25.67    6.14
   6   3 -18   24.75    6.24
   6  -3 -18   30.17    5.62
   6  -3 -18   25.41    5.91
  -6   3  18   20.77    4.45
   6   3 -18   21.92    6.23
   6   3 -18   20.59    5.52
  -6  -3  18   29.59    5.75
  -6   3  19   32.40    6.35
   6  -3 -19   32.38    7.06
   6  -3 -19   32.17    6.35
   6   3 -19   18.29    7.53
   6   3 -19   21.41    5.73
  -6   3  19   31.97    5.29
  -6  -3  19   36.14    7.44
   6  -3 -20    9.32    6.42
  -6  -3  20   14.01    6.58
   6   3 -20    5.72    4.66
   6   3 -20   18.92    6.45
   6   3 -21   12.07    6.14
   6  -3 -21    2.27    7.03
   6   3 -21    4.94    6.66
   6  -3 -21    6.11    5.89
  -6   3  21    7.63    6.10
  -6  -3  21    4.24    6.15
  -6  -3  22    4.87    6.56
   6   3 -22    2.58    6.87
   6   3 -22    9.32    6.78
  -6   3  22    8.91    6.52
   6  -3 -22    8.28    6.54
   6  -3 -22   12.80    7.64
  -6   4   1  102.53    5.96
  -6   4   1  102.32    5.26
  -6   4   1  113.60    6.06
  -6  -4   1  101.15    5.76
  -6   4   1  108.70    6.46
   6   4  -1  106.23    5.01
   6   4  -1  112.58    6.16
   6   4  -1  107.57    5.67
  -6  -4   1  113.51    5.70
  -6  -4   1   97.56    4.62
  -6  -4   2  272.65   11.58
  -6  -4   2  259.96    9.94
  -6   4   2  253.77   10.74
  -6  -4   2  261.89   10.60
  -6   4   2  275.81   11.34
  -6   4   2  260.68   10.94
   6   4  -2  240.34   10.51
   6   4  -2  275.06   11.30
  -6   4   2  281.50   10.41
  -6   4   3  697.08   23.48
  -6  -4   3  639.48   24.90
  -6  -4   3  660.43   28.32
  -6  -4   3  674.27   22.75
  -6   4   3  693.07   23.98
  -6   4   3  659.40   23.10
  -6   4   3  619.70   24.08
   6   4  -3  637.42   23.76
   6   4  -3  663.44   24.89
   6  -4  -3  581.80   24.82
  -6   4   4   -0.66    2.44
  -6   4   4    5.85    2.60
   6   4  -4    1.95    2.39
   6   4  -4    4.74    3.23
  -6  -4   4   -0.66    2.42
  -6  -4   4    0.43    3.04
  -6   4   4   -0.44    2.19
  -6   4   4    1.74    2.61
  -6  -4   4    0.00    1.93
   6  -4  -4    5.37    3.01
  -6   4   5   41.02    3.95
  -6   4   5   41.02    3.71
   6  -4  -5   30.86    1.50
   6  -4  -5   28.12    1.51
   6  -4  -5   35.36    4.07
   6   4  -5   39.54    3.74
  -6  -4   5   33.09    3.29
   6   4  -5   40.18    4.30
  -6   4   5   36.93    4.32
   6   4  -5   34.59    3.24
   6   4  -5   30.27    3.46
  -6   4   5   41.16    4.43
  -6  -4   5   30.96    4.11
  -6   4   5   32.48    1.52
   6   4  -6  145.87    8.58
   6   4  -6  160.67    9.93
   6   4  -6  161.30    9.06
  -6   4   6  168.44    8.20
  -6   4   6  148.94    5.91
  -6   4   6  173.04    7.56
   6  -4  -6  142.95    6.73
  -6   4   6  157.94    6.01
   6   4  -6  167.48    8.80
  -6   4   6  161.85    8.32
  -6  -4   6  165.30    9.08
   6  -4  -6  146.35    6.70
  -6  -4   6  159.44    8.53
   6  -4  -6  154.84    8.57
  -6   4   6  162.65    8.80
   6   4  -7   11.84    3.23
  -6   4   7    6.45    3.44
   6   4  -7   11.35    3.21
  -6   4   7    7.71    3.08
  -6  -4   7   13.98    3.06
  -6  -4   7   10.36    3.02
   6  -4  -7    6.96    1.74
   6  -4  -7    5.14    3.21
   6  -4  -7    8.45    3.90
  -6   4   7    4.16    2.85
   6   4  -7   10.49    2.36
  -6   4   7   10.63    3.10
   6   4  -7   12.75    3.30
   6   4  -8   28.69    4.28
   6  -4  -8   27.97    3.06
   6  -4  -8   27.80    4.13
   6  -4  -8   21.77    2.83
   6   4  -8   19.35    3.44
  -6  -4   8   27.26    3.93
   6   4  -8   28.54    3.43
  -6   4   8   30.66    3.97
   6   4  -8   37.17    4.62
  -6   4   8   30.09    2.35
   6  -4  -8   34.27    4.93
  -6  -4   8   24.35    3.88
   6  -4  -9   45.52    3.49
   6  -4  -9   36.79    3.72
  -6   4   9   31.58    4.42
  -6   4   9   46.91    3.26
   6   4  -9   45.81    4.50
  -6  -4   9   49.72    4.95
   6  -4  -9   36.36    5.01
  -6   4   9   47.49    4.84
  -6  -4   9   40.95    4.79
   6   4  -9   38.24    4.30
  -6   4   9   42.63    2.99
   6  -4  -9   46.89    5.14
   6   4  -9   49.93    4.52
   6   4  -9   40.91    5.06
  -6   4  10   20.03    3.74
  -6   4  10   15.33    2.34
   6   4 -10   13.31    3.65
  -6   4  10   14.09    2.39
   6   4 -10   15.53    3.23
   6  -4 -10   14.38    2.83
   6   4 -10   11.56    3.64
  -6  -4  10   12.47    3.87
   6  -4 -10   13.53    4.36
  -6   4  10   13.26    3.76
  -6  -4  10   14.79    3.70
   6  -4 -10   11.62    2.85
   6  -4 -11  124.87    9.41
   6  -4 -11  118.99   10.50
   6   4 -11  124.20    9.21
   6  -4 -11  120.45    8.06
   6   4 -11  136.75    9.70
  -6   4  11  123.98    9.51
   6   4 -11  135.93    8.85
  -6   4  11  130.82    8.82
  -6  -4  11  126.86    8.69
   6   4 -11  126.37    9.01
  -6   4  11  122.75    7.37
  -6  -4  11  118.12    8.38
  -6   4  12    9.94    3.98
   6   4 -12    9.65    4.07
   6   4 -12   14.73    4.84
   6  -4 -12    8.32    4.60
  -6   4  12    7.57    2.81
  -6  -4  12   13.01    4.12
   6  -4 -12   12.48    4.38
   6   4 -12    7.98    3.23
   6  -4 -12   13.61    3.07
   6  -4 -12    9.36    3.27
   6   4 -12   12.42    4.28
   6  -4 -12   12.77    4.26
  -6   4  12   16.37    2.55
  -6  -4  12   11.80    3.86
  -6  -4  13  443.50   26.15
   6  -4 -13  417.58   24.58
   6  -4 -13  391.44   20.70
   6   4 -13  450.74   24.22
   6   4 -13  459.50   22.44
  -6   4  13  426.24   21.28
   6  -4 -13  444.81   22.21
   6   4 -13  397.85   21.66
   6  -4 -13  382.52   21.89
  -6   4  13  415.60   22.06
   6  -4 -13  434.74   24.43
  -6   4  13  455.31   22.97
   6  -4 -14    0.22    5.27
  -6  -4  14    4.92    4.07
   6  -4 -14   -5.44    3.05
   6   4 -14   -0.64    3.65
   6   4 -14   -5.57    4.29
  -6   4  14    2.12    2.97
   6   4 -14    1.93    4.50
  -6   4  14    8.19    3.23
  -6   4  14   -7.05    4.18
   6  -4 -14    2.75    4.86
  -6   4  15  232.57   15.21
   6   4 -15  250.29   17.79
   6  -4 -15  253.05   16.26
  -6  -4  15  256.87   16.67
   6  -4 -15  265.17   14.97
   6   4 -15  245.59   13.75
  -6   4  15  236.00   14.01
  -6   4  15  218.37   15.95
   6   4 -15  215.90   14.78
   6  -4 -16    7.76    5.87
   6  -4 -16   14.92    5.05
   6   4 -16   14.99    4.71
  -6   4  16   13.41    5.06
   6   4 -16   18.86    5.36
   6   4 -16   16.70    5.35
   6  -4 -16    6.30    4.13
  -6  -4  16    7.68    4.91
  -6   4  16   16.74    4.24
  -6   4  17   26.67    4.45
   6   4 -17   30.86    7.07
   6   4 -17   29.11    6.42
  -6  -4  17   25.79    5.97
   6  -4 -17   20.64    5.87
   6  -4 -17   28.72    5.70
   6   4 -17   28.21    5.34
  -6   4  17   29.42    6.15
   6  -4 -17   38.02    6.27
  -6   4  18   20.51    4.65
   6  -4 -18   23.32    6.87
  -6  -4  18   21.07    6.38
  -6   4  18   35.29    6.80
   6   4 -18   23.35    6.43
   6   4 -18   29.03    5.34
   6  -4 -18   25.63    6.57
  -6   4  19   -3.50    5.69
   6   4 -19   -8.10    4.69
  -6  -4  19   -1.06    6.80
   6  -4 -19    2.41    5.03
   6  -4 -19   -7.06    6.02
   6   4 -19    9.64    7.07
   6   4 -20   21.19    6.85
   6   4 -20   21.52    6.18
  -6   4  20   26.86    6.77
   6  -4 -20   24.70    7.43
   6  -4 -20   25.68    6.01
  -6  -4  20   26.31    7.64
   6   4 -21   30.80    7.70
   6  -4 -21   31.41    6.82
   6  -4 -21   34.48    7.20
  -6  -4  21   25.63    8.05
  -6   4  21   18.96    7.63
   6   4 -21   23.21    6.60
   6   4 -22    0.21    6.17
   6   4 -22    4.49    6.84
   6  -4 -22    0.65    6.32
   6  -4 -22   -1.44    6.40
  -6  -4  22    5.71    7.40
  -6  -5   1  370.47   15.55
  -6   5   1  378.39   15.43
  -6  -5   1  359.82   13.89
   6   5  -1  373.73   14.41
  -6   5   1  373.78   15.18
  -6  -5   1  370.31   14.34
   6  -5  -1  345.66   19.64
  -6   5   1  369.22   14.94
   6   5  -1  359.80   14.71
  -6   5   2   24.30    4.01
  -6   5   2   26.84    3.27
   6   5  -2   27.76    3.72
  -6  -5   2   24.47    4.15
   6   5  -2   25.64    4.13
  -6  -5   2   23.34    3.74
  -6  -5   2   24.58    1.92
  -6   5   2   27.61    3.29
  -6   5   2   27.96    3.25
  -6   5   3   15.32    3.28
  -6   5   3   14.31    3.04
   6   5  -3   18.28    3.05
  -6   5   3   15.41    3.47
  -6  -5   3   17.65    3.70
   6  -5  -3   17.91    3.88
  -6  -5   3   17.33    1.93
  -6   5   3   21.14    3.56
   6   5  -3   17.32    3.25
  -6  -5   3   14.51    3.08
  -6   5   4    7.22    2.84
  -6  -5   4    5.48    2.63
   6  -5  -4   11.39    3.87
  -6   5   4    6.66    3.55
  -6   5   4    5.86    2.61
  -6  -5   4    2.39    3.04
  -6   5   4    3.89    3.24
   6   5  -4    4.96    3.23
   6   5  -4    4.34    2.82
  -6   5   5   10.07    3.06
  -6  -5   5   10.19    3.69
   6   5  -5    9.51    2.81
   6   5  -5    8.82    3.87
  -6   5   5   11.10    3.11
   6  -5  -5    4.71    3.86
  -6  -5   5   12.26    3.50
  -6   5   5    4.31    3.45
   6  -5  -6   56.30    2.82
  -6   5   6   71.42    3.11
   6   5  -6   76.15    5.58
   6   5  -6   77.63    4.96
  -6   5   6   76.45    5.39
  -6   5   6   89.55    5.67
  -6  -5   6   79.65    6.06
  -6   5   6   85.85    5.55
  -6   5   6   74.77    3.00
   6   5  -6   83.84    5.60
   6  -5  -6   70.49    3.25
  -6  -5   6   84.38    5.90
  -6   5   6   74.07    5.92
   6  -5  -6   73.43    6.00
   6   5  -7  127.18    7.28
   6   5  -7  123.36    7.50
  -6   5   7  121.49    7.53
  -6   5   7  132.06    7.86
  -6  -5   7  117.98    8.21
   6  -5  -7  105.26    5.20
  -6   5   7  118.41    5.53
  -6   5   7  134.92    7.55
  -6   5   7  130.78    8.12
  -6   5   7  125.70    4.91
   6   5  -7  123.67    7.31
   6  -5  -7  120.63    6.12
   6  -5  -7  113.45    7.49
  -6  -5   7  121.36    7.64
   6   5  -8   26.74    4.49
   6   5  -8   25.46    3.21
  -6   5   8   22.19    3.96
  -6  -5   8   27.68    4.58
   6   5  -8   30.77    4.62
   6   5  -8   24.26    4.51
  -6   5   8   24.63    2.20
  -6   5   8   27.10    4.00
  -6   5   8   26.24    4.16
   6  -5  -8   30.61    4.50
   6  -5  -8   26.04    2.85
  -6  -5   8   30.21    4.10
   6   5  -9   62.63    5.99
   6   5  -9   62.44    4.94
   6  -5  -9   54.79    4.60
   6  -5  -9   55.83    5.21
  -6   5   9   59.61    3.95
  -6   5   9   70.74    5.92
   6   5  -9   61.75    6.60
  -6   5   9   61.16    3.40
   6   5  -9   58.75    5.58
  -6  -5   9   61.85    6.03
  -6  -5   9   65.96    5.66
   6  -5  -9   66.13    6.21
   6  -5  -9   46.65    3.91
  -6   5   9   61.58    6.38
   6  -5 -10   30.71    3.95
  -6   5  10   36.94    3.50
  -6  -5  10   32.93    4.73
   6  -5 -10   26.93    3.26
  -6   5  10   32.46    2.97
  -6   5  10   43.20    5.48
  -6  -5  10   29.35    4.57
   6   5 -10   37.88    4.09
   6   5 -10   29.89    5.28
   6   5 -10   33.33    4.91
   6  -5 -10   27.21    4.79
   6   5 -10   34.27    4.71
  -6   5  10   22.89    4.62
  -6   5  11  267.01   16.53
   6   5 -11  263.63   14.77
   6   5 -11  248.19   16.66
   6   5 -11  280.38   15.11
  -6   5  11  264.78   12.33
  -6  -5  11  260.49   14.98
   6  -5 -11  264.00   15.60
   6  -5 -11  240.34   14.40
   6   5 -11  263.90   15.66
  -6   5  11  252.89   13.32
  -6  -5  11  261.14   16.34
   6  -5 -11  250.27   12.82
  -6   5  11  301.38   15.83
   6  -5 -12   27.09    5.02
   6   5 -12   27.63    4.10
   6   5 -12   17.30    4.48
  -6   5  12   23.06    3.48
  -6  -5  12   20.81    4.99
   6  -5 -12   26.78    3.95
  -6  -5  12   18.03    4.72
   6  -5 -12   27.81    4.13
  -6   5  12   23.33    5.06
   6   5 -12   19.03    4.70
  -6   5  12   22.03    2.97
   6  -5 -12   28.96    5.11
  -6   5  13   82.78    5.51
   6   5 -13   76.86    8.33
   6   5 -13   78.55    6.48
  -6  -5  13   83.38    8.15
   6  -5 -13   69.08    6.52
   6   5 -13   72.21    7.91
  -6   5  13   82.18    7.04
   6  -5 -13   86.84    8.28
   6  -5 -13   81.65    7.47
  -6   5  13   70.54    6.08
   6   5 -14    9.82    4.91
   6  -5 -14   11.41    3.95
   6  -5 -14   13.97    5.29
   6   5 -14    6.62    4.91
   6   5 -14    8.41    3.45
  -6   5  14   13.18    4.83
  -6  -5  14    8.13    5.14
  -6   5  14    3.47    3.25
  -6   5  14   10.58    2.75
   6  -5 -15    5.70    4.17
   6   5 -15    0.00    3.88
  -6  -5  15    0.00    4.27
   6   5 -15    2.35    4.70
   6   5 -15    4.91    4.91
  -6   5  15    4.65    3.17
   6  -5 -15   15.60    5.90
   6  -5 -15    0.65    3.26
  -6  -5  16    9.39    4.91
   6  -5 -16    3.69    3.69
   6   5 -16    8.39    4.09
   6   5 -16   18.78    5.76
   6  -5 -16    3.36    5.67
  -6   5  17   -1.90    3.59
   6   5 -17   -2.99    7.04
  -6  -5  17    8.10    6.39
   6  -5 -17    1.53    5.04
   6  -5 -17    3.35    5.23
   6   5 -17    3.44    4.08
  -6   5  17    3.29    5.26
   6   5 -18   13.86    6.18
  -6   5  18    6.13    5.26
   6  -5 -18    0.44    4.81
   6   5 -18    7.72    4.72
  -6  -5  18    8.72    5.32
   6  -5 -18   10.01    6.26
   6  -5 -19   16.21    5.82
   6   5 -19    7.67    7.67
   6  -5 -19    0.66    5.68
  -6   5  19    6.78    6.34
   6   5 -19    6.21    4.93
  -6  -5  19   11.05    6.37
  -6  -5  20   44.32    8.48
  -6   5  20   50.23    8.30
   6  -5 -20   48.04    8.52
   6   5 -20   62.22    9.80
   6   5 -20   46.03    7.28
   6  -5 -20   47.46    8.09
  -6   5  21    1.31    6.54
   6   5 -21   12.78    7.24
   6   5 -21    7.49    5.99
  -6  -5  21    8.26    7.41
   6  -5 -21   27.91    7.85
   6  -5 -21   27.70    8.68
   6  -6  -1  774.25   37.88
  -6   6   1  757.34   30.84
   6   6  -1  839.02   32.30
  -6   6   1  844.92   30.69
   6   6  -1  811.56   30.87
  -6  -6   1  813.52   31.65
  -6  -6   1  835.69   31.53
  -6   6   1  793.85   29.78
  -6  -6   1  838.33   27.37
  -6   6   2   84.78    5.49
  -6   6   2   84.57    6.09
   6   6  -2   90.29    6.11
  -6  -6   2   82.79    6.34
   6  -6  -2   88.70    6.69
  -6   6   2   94.27    6.26
   6   6  -2   95.64    5.87
  -6  -6   2   92.40    5.93
  -6   6   3  194.00   10.62
   6   6  -3  194.91    9.96
  -6   6   3  187.60    9.65
   6   6  -3  184.53    9.78
  -6   6   3  197.14   10.49
  -6  -6   3  203.63    9.38
  -6   6   3  205.88   10.00
   6  -6  -3  185.99   10.15
  -6  -6   3  174.27    9.21
  -6   6   4   22.67    3.45
   6   6  -4   24.60    3.89
  -6   6   4   22.49    3.79
  -6  -6   4   20.58    3.28
  -6  -6   4   18.49    3.92
   6  -6  -4   21.27    3.65
  -6   6   4   19.12    3.48
   6   6  -4   14.30    3.25
  -6   6   4   15.98    4.16
   6   6  -5    9.25    4.09
  -6   6   5    6.67    3.11
  -6   6   5    9.91    3.02
   6   6  -5   12.09    3.67
  -6   6   5    6.78    3.06
   6  -6  -5    6.21    3.86
  -6  -6   5    7.87    3.72
  -6   6   5    7.83    3.26
  -6  -6   5    6.52    4.13
   6   6  -6   15.67    4.29
  -6   6   6   11.19    3.23
  -6   6   6   15.23    3.48
  -6  -6   6   13.88    3.90
   6   6  -6   12.71    4.09
   6  -6  -6    8.89    0.87
   6  -6  -6    9.20    3.64
  -6   6   6   12.91    3.50
  -6  -6   6   16.37    4.37
  -6   6   6    4.89    3.33
   6   6  -7   -2.15    3.65
   6   6  -7    2.57    4.07
  -6   6   7    0.44    1.33
  -6  -6   7   -1.30    3.68
   6  -6  -7   -0.66    1.31
   6  -6  -7   -2.16    1.30
  -6   6   7    6.67    3.56
  -6  -6   7    1.09    4.14
  -6   6   7    0.21    3.01
  -6   6   7   -2.83    3.05
   6   6  -7   -0.43    1.72
   6  -6  -7   -6.63    3.64
  -6   6   7    0.64    1.06
  -6   6   7   -0.66    3.29
   6   6  -8   14.54    2.35
   6   6  -8   17.96    4.06
   6   6  -8   17.80    3.86
  -6   6   8   16.01    2.22
  -6   6   8   19.35    4.89
  -6   6   8   19.94    3.95
   6  -6  -8   22.11    2.17
   6  -6  -8   11.98    4.49
  -6   6   8   22.04    4.15
   6  -6  -8   14.23    2.19
  -6  -6   8   17.21    3.92
  -6  -6   8   17.72    3.89
   6   6  -9   61.08    6.41
   6   6  -9   62.49    6.17
   6   6  -9   59.96    6.00
   6   6  -9   59.19    4.49
   6  -6  -9   59.69    5.56
  -6   6   9   75.61    6.56
  -6  -6   9   61.29    6.04
  -6   6   9   51.10    5.70
  -6  -6   9   56.99    6.31
  -6   6   9   55.22    3.77
   6   6 -10    2.35    3.63
   6   6 -10   -2.14    3.63
   6   6 -10    2.57    2.79
   6   6 -10    7.04    4.40
   6  -6 -10    4.06    4.70
  -6   6  10    4.61    4.61
  -6   6  10    2.21    1.99
  -6   6  10    7.44    3.72
   6  -6 -10   11.71    2.39
  -6  -6  10    1.52    3.91
  -6  -6  10   -1.72    3.45
   6  -6 -11   67.96    6.36
  -6   6  11   84.33    6.57
   6   6 -11   84.78    7.69
   6   6 -11   81.86    7.67
   6   6 -11   69.05    7.92
  -6  -6  11   69.40    6.72
  -6   6  11   67.80    4.65
   6   6 -11   77.61    6.24
   6  -6 -11   80.73    7.05
  -6  -6  11   83.05    7.53
   6  -6 -11   64.45    5.43
  -6   6  11   75.33    5.07
  -6   6  11   73.29    7.24
   6  -6 -11   73.99    7.40
  -6   6  12   38.84    3.59
   6  -6 -12   35.16    3.91
   6   6 -12   42.39    6.18
   6  -6 -12   43.27    6.18
   6  -6 -12   33.32    4.60
   6   6 -12   37.33    5.55
   6   6 -12   42.45    4.53
  -6  -6  12   38.45    5.80
  -6   6  12   40.77    5.70
  -6   6  12   33.60    3.95
  -6   6  13   34.38    4.60
   6  -6 -13   48.27    6.38
   6   6 -13   44.02    4.75
  -6   6  13   53.08    6.14
   6   6 -13   30.47    5.75
   6   6 -13   44.70    5.96
  -6  -6  13   50.62    6.22
   6  -6 -13   46.43    4.77
   6  -6 -13   45.15    5.48
   6   6 -14   12.34    5.74
   6   6 -14   15.97    3.45
  -6   6  14   10.75    3.16
  -6   6  14   15.80    5.05
  -6  -6  14    9.42    4.71
   6  -6 -14   10.60    5.72
   6  -6 -14    6.94    3.69
  -6   6  14    8.08    4.15
  -6  -6  15   28.22    5.99
   6   6 -15   15.74    5.74
  -6   6  15   26.33    5.71
   6  -6 -15   38.87    6.76
   6  -6 -15   22.33    4.55
  -6   6  15   22.55    3.79
   6  -6 -15   22.78    5.04
   6   6 -15   20.07    4.53
   6  -6 -16  103.36    9.69
  -6   6  16  107.92    9.22
  -6  -6  16   96.47    9.61
   6  -6 -16   86.01    8.32
   6   6 -16   90.56    8.41
   6   6 -16   96.50    9.99
   6   6 -17    1.51    4.09
  -6   6  17   -1.10    3.73
  -6  -6  17    5.33    6.61
   6   6 -17    5.52    6.80
   6  -6 -17    1.53    3.94
   6  -6 -17    3.15    5.24
   6   6 -18   24.00    7.43
   6   6 -18   22.81    5.81
  -6  -6  18   37.65    7.45
   6  -6 -18   33.86    7.32
  -6   6  18   34.39    6.79
   6  -6 -19    6.25    5.62
   6   6 -19    7.96    5.16
  -6   6  19    8.09    6.34
  -6  -6  19    8.07    6.16
   6   6 -19   -1.49    7.00
   6   6 -20    9.33    7.21
   6  -6 -20   10.24    6.98
   6  -6 -20   11.42    7.89
  -6  -6  20    7.84    6.78
  -6   6  20    7.87    6.55
   6   6 -20   11.39    5.80
   6   7  -1   85.72    5.67
  -6   7   1   85.99    6.27
  -6   7   1   74.19    5.74
  -6  -7   1   75.24    6.34
  -6   7   1   81.13    5.66
  -6  -7   1   85.36    5.16
  -6  -7   1   80.50    5.91
   6   7  -1   77.01    5.67
   6  -7  -1   75.48    6.94
   6  -7  -2   -1.73    3.68
  -6   7   2    7.92    3.74
  -6   7   2   -0.67    3.13
  -6   7   2    7.15    3.47
  -6  -7   2    6.99    3.50
  -6  -7   2   -0.66    2.84
   6   7  -2    1.52    3.05
   6   7  -2    4.35    3.26
   6   7  -3   20.37    4.55
  -6  -7   3   19.01    3.93
   6   7  -3   17.35    3.69
  -6   7   3   14.04    3.24
  -6   7   3   18.01    4.39
  -6   7   3   23.96    3.70
  -6  -7   3   28.80    4.80
   6  -7  -3    8.63    4.53
  -6   7   3   22.11    3.80
  -6  -7   4  377.49   16.38
  -6   7   4  396.97   16.30
  -6  -7   4  388.40   17.87
   6   7  -4  394.85   17.07
  -6   7   4  368.50   17.11
  -6   7   4  411.18   17.21
   6  -7  -4  349.00   17.42
  -6   7   4  349.07   16.40
   6   7  -4  371.61   16.01
   6   7  -5   23.95    4.10
  -6   7   5   21.90    4.38
  -6   7   5   27.63    4.46
  -6   7   5   29.69    4.52
  -6   7   5   29.60    4.14
  -6  -7   5   31.41    4.36
  -6  -7   5   23.71    4.35
   6  -7  -5   21.86    4.72
   6   7  -5   28.21    4.52
  -6   7   6   33.09    4.73
  -6   7   6   31.96    5.04
   6   7  -6   27.06    4.51
  -6   7   6   29.84    5.12
  -6  -7   6   28.33    5.23
   6  -7  -6   25.04    4.92
  -6   7   6   35.28    4.36
  -6  -7   6   29.75    4.78
   6   7  -6   26.25    4.52
   6  -7  -7   46.90    2.79
  -6  -7   7   65.97    6.10
   6   7  -7   53.57    5.57
  -6   7   7   53.30    2.63
  -6   7   7   47.72    5.47
  -6   7   7   58.41    5.67
  -6   7   7   67.90    5.57
  -6  -7   7   61.15    6.07
   6  -7  -7   54.33    5.78
   6   7  -7   60.33    5.58
   6  -7  -8   36.58    4.92
   6  -7  -8   32.80    3.06
  -6   7   8   36.02    2.32
  -6   7   8   27.36    4.82
   6   7  -8   37.93    4.71
  -6   7   8   40.30    5.12
  -6   7   8   40.79    5.24
   6  -7  -8   34.73    2.80
  -6  -7   8   34.15    4.78
  -6   7   8   33.92    2.44
  -6  -7   8   34.64    5.63
   6   7  -8   35.37    2.80
   6   7  -8   34.65    5.35
  -6   7   9  187.14   11.80
   6   7  -9  170.03   10.91
  -6   7   9  168.02    7.40
  -6  -7   9  178.56   11.89
   6  -7  -9  166.21    9.63
  -6  -7   9  178.57   11.08
   6   7  -9  195.13   11.53
   6   7  -9  175.92    8.76
  -6   7   9  172.77    8.26
  -6   7   9  158.52   11.61
   6  -7  -9  167.78    9.86
   6  -7  -9  167.42    8.45
  -6   7   9  195.85   10.71
  -6   7  10   56.64    4.24
   6   7 -10   59.47    4.48
   6   7 -10   57.13    5.97
   6   7 -10   61.28    6.41
   6  -7 -10   62.23    6.20
  -6   7  10   62.51    3.80
  -6   7  10   73.01    6.56
   6  -7 -10   59.08    5.04
  -6  -7  10   66.47    7.34
   6   7 -11  104.06    6.63
  -6   7  11  103.94    6.68
  -6  -7  11  109.23    9.70
   6   7 -11  106.01    9.37
   6  -7 -11  100.30    7.17
  -6   7  11  106.05    6.12
   6   7 -11  109.58    8.53
  -6   7  11  109.63    8.10
   6  -7 -11  101.30    7.66
   6  -7 -11  116.47    8.77
  -6   7  12  107.66    7.33
   6   7 -12  118.99    7.72
   6  -7 -12  117.91    7.88
   6  -7 -12  109.44    7.82
  -6  -7  12  129.48   10.54
   6   7 -12  119.91   10.84
  -6   7  12  114.42    6.96
  -6   7  12  117.61    9.20
   6  -7 -12  128.68   10.46
   6   7 -13   -2.36    3.44
   6  -7 -13   -0.64    4.47
  -6   7  13    1.53    4.38
   6  -7 -13    0.22    3.50
  -6  -7  13   -1.72    4.72
   6   7 -13   -0.42    4.46
  -6   7  13    0.89    3.10
   6  -7 -13    2.39    3.47
   6  -7 -14   42.19    5.03
   6  -7 -14   44.61    6.59
  -6  -7  14   49.72    7.71
  -6   7  14   31.55    4.85
   6   7 -14   30.55    7.00
  -6   7  14   37.05    6.36
   6   7 -14   37.26    4.95
  -6   7  15    1.97    5.04
   6   7 -15    0.43    3.88
   6  -7 -15    9.39    4.37
  -6  -7  15   -1.07    4.92
   6  -7 -15   -1.69    4.66
   6   7 -15    1.48    5.94
   6   7 -16   -1.72    3.45
  -6  -7  16    2.35    5.55
   6   7 -16   -8.05    6.14
   6  -7 -16    0.00    5.07
   6  -7 -17    9.16    4.58
  -6  -7  17    8.10    7.25
   6   7 -17   11.85    6.99
  -6   7  17   15.35    5.92
   6   7 -17   12.07    4.10
   6  -7 -17   13.88    7.15
  -6   7  18    8.54    6.13
   6   7 -18    5.82    4.96
   6   7 -18   -2.75    6.13
  -6  -7  18    4.25    6.81
   6  -7 -18   17.87    5.01
   6  -7 -18   12.37    7.34
  -6   7  19    5.25    6.79
   6  -7 -19    3.48    4.57
   6   7 -19   -0.42    6.55
  -6  -7  19    5.73    6.79
   6  -7 -19    8.98    6.27
   6   7 -20   16.90    8.03
  -6  -7  20   18.86    7.84
   6  -7 -20   28.10    8.95
  -6   7  20   11.37    7.43
   6  -7 -20   24.35    5.87
   6   8  -1   85.92    6.11
  -6  -8   1   81.11    6.12
   6  -8  -1   64.10    7.17
  -6  -8   1   73.83    6.10
  -6   8   1   87.11    6.27
  -6   8   1   74.52    5.75
  -6  -8   1   81.27    5.81
   6   8  -1   75.89    5.65
  -6   8   1   84.69    6.28
   6  -8  -2    6.72    4.12
   6   8  -2    9.33    4.12
  -6   8   2   -2.91    3.13
  -6   8   2    3.89    3.89
  -6   8   2    0.22    3.97
  -6  -8   2    3.92    4.57
  -6  -8   2   -0.44    4.15
   6   8  -2    2.39    4.57
  -6  -8   2   -2.91    3.58
   6  -8  -3  118.02    9.95
  -6   8   3  117.63    7.98
  -6   8   3  116.39    7.82
   6   8  -3  124.23    7.37
   6   8  -3  119.02    8.01
  -6  -8   3  121.48    8.27
  -6  -8   3  130.76    7.86
  -6   8   3  127.15    8.36
   6   8  -4  127.15    8.20
   6   8  -4  122.13    8.22
  -6   8   4  145.58    8.08
  -6   8   4  131.88    8.04
   6  -8  -4  119.32   10.57
  -6  -8   4  124.48    7.84
  -6  -8   4  127.79    8.07
   6  -8  -4  110.70    7.74
  -6   8   4  124.31    7.75
  -6   8   4  112.86    8.35
  -6   8   5  127.41    7.42
  -6  -8   5  100.06    7.40
  -6  -8   5  116.09    8.06
   6  -8  -5   96.88    7.72
  -6   8   5  116.61    7.81
  -6   8   5  103.53    7.74
  -6   8   5   89.90    7.68
   6   8  -5   99.50    7.54
   6   8  -5  107.12    7.54
   6   8  -6    6.45    3.87
  -6   8   6    9.60    4.14
  -6   8   6    6.35    3.72
  -6   8   6    4.04    0.85
   6  -8  -6    5.59    1.08
  -6  -8   6    4.57    4.13
  -6  -8   6    8.70    3.92
   6  -8  -6    4.28    4.71
   6   8  -6    3.01    3.65
  -6   8   6   10.25    3.79
  -6   8   6    0.21    3.00
  -6   8   7  153.84    9.61
   6   8  -7  138.53    9.87
  -6   8   7  140.78    5.62
   6  -8  -7  135.58    9.63
   6  -8  -7  142.21    6.20
  -6  -8   7  145.34    9.13
  -6  -8   7  152.71   11.08
  -6   8   7  110.13    9.64
  -6   8   7  160.64    9.14
   6   8  -7  152.46   10.51
   6   8  -8    8.13    4.49
  -6  -8   8    7.59    3.90
  -6   8   8   12.23    4.15
  -6  -8   8    0.00    4.12
  -6   8   8   12.03    4.23
  -6   8   8    6.13    1.53
   6  -8  -8   10.71    1.71
   6   8  -8    9.84    4.07
   6  -8  -8    7.27    3.85
   6  -8  -9    8.34    5.13
   6  -8  -9    3.66    1.94
  -6   8   9   -3.57    3.57
   6   8  -9    3.42    4.06
  -6   8   9    1.89    1.68
  -6  -8   9   -0.43    4.33
  -6   8   9    1.11    1.77
   6   8 -10  143.13    7.27
   6  -8 -10  143.94   10.48
  -6  -8  10  164.51   10.59
   6  -8 -10  147.53    8.31
   6  -8 -10   25.52    4.97
  -6   8  10  156.78    9.85
  -6   8  10  146.29    7.15
   6   8 -10  126.56   10.02
  -6   8  10  133.59    7.36
   6  -8 -11   20.16    3.47
   6  -8 -11   28.22    5.35
  -6   8  11   26.83    3.35
  -6   8  11   28.72    2.94
   6   8 -11   27.41    3.19
   6  -8 -11   30.33    3.49
  -6  -8  11   32.80    6.04
   6   8 -11   29.56    5.32
  -6   8  11   36.11    5.47
  -6   8  12  115.38    7.61
  -6   8  12  124.17    9.64
   6  -8 -12  139.27   10.69
   6   8 -12  122.31   11.04
  -6  -8  12  142.36   12.49
   6   8 -12  129.54    7.66
   6  -8 -12  118.99    8.47
  -6  -8  13   -0.86    4.73
  -6   8  13    2.46    3.13
   6  -8 -13  -10.88    5.76
   6   8 -13    1.49    2.99
  -6   8  13    3.73    4.60
   6   8 -13   -0.21    4.66
   6   8 -14  171.93   15.25
   6  -8 -14  181.29   12.44
  -6   8  14  174.96   12.73
  -6  -8  14  199.50   15.66
   6   8 -14  176.52   10.28
   6  -8 -14  195.40   13.42
  -6   8  15    2.41    5.04
   6  -8 -15   -0.65    4.14
   6   8 -15   16.71    6.77
   6  -8 -15    0.64    6.37
  -6  -8  15    1.50    7.06
   6   8 -16   66.11    9.29
   6  -8 -16   53.34    8.05
  -6   8  16   60.75    8.56
  -6  -8  16   49.56    9.19
   6  -8 -16   44.17    6.53
   6  -8 -17    1.27    6.75
  -6   8  17    1.54    6.14
   6  -8 -17   -1.74    5.00
   6   8 -17   12.24    7.39
  -6  -8  17    4.05    7.68
  -6  -8  18   11.49    6.81
   6   8 -18   12.23    6.75
   6  -8 -18    6.73    5.86
   6  -8 -18   19.13    6.10
  -6  -8  19   -3.18    7.22
   6  -8 -19    6.08    7.96
   6   8 -19    6.53    6.74
  -6   8  19    5.91    6.79
   6  -8 -19   -2.60    5.86
  -6   9   1    1.29    3.67
   6   9  -1   -2.18    3.71
   6  -9  -1    4.35    4.57
  -6  -9   1    4.00    4.00
  -6  -9   1    2.17    3.68
  -6   9   1    6.20    3.98
  -6  -9   1    2.84    3.71
  -6   9   1    2.61    1.09
  -6   9   1    3.36    3.58
   6   9  -1    0.22    3.47
   6   9  -2   19.68    4.11
   6   9  -2   23.05    4.57
  -6   9   2   25.93    5.14
   6  -9  -2   18.22    6.29
  -6  -9   2   20.49    4.68
  -6  -9   2   21.63    4.59
  -6   9   2   25.19    4.31
  -6   9   2   16.12    4.64
  -6  -9   2   14.09    4.34
  -6   9   3   11.82    3.44
  -6  -9   3   15.72    4.37
   6  -9  -3   13.42    5.41
  -6  -9   3   12.36    4.99
  -6  -9   3   19.85    4.68
   6   9  -3   12.15    4.12
  -6   9   3   13.84    4.24
  -6   9   4    0.66    3.28
   6   9  -4    5.19    3.89
  -6  -9   4    3.12    3.79
  -6   9   4    8.59    4.08
  -6   9   4    2.68    4.46
  -6  -9   4    3.47    4.12
   6  -9  -4   -4.32    4.32
  -6  -9   4    1.96    3.93
  -6  -9   5    0.22    4.34
   6   9  -5   -1.73    3.67
   6  -9  -5   10.29    4.50
  -6   9   5    0.22    3.72
  -6   9   5    3.12    3.57
  -6   9   5    3.22    4.29
  -6  -9   5    5.02    4.14
   6   9  -6   47.11    6.02
   6  -9  -6   40.44    5.78
   6  -9  -6   41.05    2.58
  -6   9   6   49.69    5.35
  -6  -9   6   32.73    5.85
  -6  -9   6   44.01    6.32
  -6   9   6   44.24    2.33
  -6   9   7    2.01    4.90
  -6   9   7    1.28    1.28
  -6  -9   7    7.18    4.13
   6  -9  -7    2.56    1.71
   6   9  -7    1.93    4.08
   6  -9  -7   -1.28    4.49
  -6   9   7   -2.40    3.94
  -6   9   8  189.67   11.82
   6  -9  -8  172.59    8.33
   6   9  -8  182.38   11.99
   6  -9  -8  178.73   11.98
  -6  -9   8  168.18   12.17
  -6   9   8  200.30   11.60
  -6   9   8  176.55    7.60
   6  -9  -9   21.81    5.77
  -6   9   9   23.43    2.63
  -6   9   9   31.44    5.13
   6   9  -9   25.20    5.55
  -6   9   9   27.34    5.03
  -6  -9   9   28.64    5.21
   6  -9  -9   25.24    2.78
   6  -9 -10   66.30    7.91
  -6  -9  10   72.55    8.01
   6  -9 -10   69.62    4.94
  -6   9  10   82.51    7.44
  -6   9  10   65.03    4.43
   6   9 -10   62.22    6.82
  -6   9  10   71.85    7.14
   6  -9 -11    2.57    5.35
  -6  -9  11    7.35    5.19
  -6   9  11    2.23    2.67
  -6   9  11   -4.60    4.60
   6   9 -11   11.27    4.89
  -6   9  12   31.31    3.80
   6  -9 -12   41.90    6.63
   6   9 -12   37.13    7.21
  -6  -9  12   37.32    6.69
  -6   9  12   33.31    6.14
  -6  -9  13   13.99    5.60
   6  -9 -13    6.83    6.19
   6   9 -13    4.24    5.08
  -6   9  13   10.09    5.48
   6   9 -14   -1.27    6.34
  -6   9  14    0.88    5.48
   6  -9 -14   12.37    5.76
   6  -9 -14   -0.65    3.69
  -6  -9  14  -10.95    7.09
  -6   9  15    4.61    5.92
   6  -9 -15    4.34    4.12
  -6  -9  15    8.36    7.29
   6  -9 -15   -0.64    5.53
   6   9 -15   -6.54    7.18
   6  -9 -16   29.50    6.58
  -6   9  16   26.33    7.46
  -6  -9  16   22.45    8.77
   6  -9 -16   30.55    5.63
   6   9 -16   39.83    9.27
   6   9 -17    5.47    8.84
   6  -9 -17    5.29    6.14
  -6   9  17   12.95    7.46
  -6  -9  17    2.35    8.32
  -6  10   1   10.95    4.47
   6 -10  -1    0.22    6.09
   6 -10  -1   16.98    2.39
  -6  10   1    7.65    1.53
  -6  10   1   10.97    3.44
  -6 -10   1   13.54    4.37
   6  10  -1    8.50    4.58
  -6 -10   1   10.57    4.53
  -6 -10   1   16.38    4.21
   6 -10  -2    6.94    4.99
  -6  10   2    7.52    4.29
  -6  10   2    4.91    4.24
  -6 -10   2    8.42    4.96
  -6 -10   2   13.98    4.37
  -6 -10   2   10.20    3.99
   6  10  -2    3.91    4.35
   6 -10  -3   -6.71    4.76
  -6  10   3    1.29    3.86
   6  10  -3   -0.65    4.12
  -6 -10   3   -3.11    3.78
  -6  10   3    4.68    4.91
  -6 -10   3    4.37    4.37
   6 -10  -4   74.78    8.43
  -6 -10   4   84.51    6.90
  -6  10   4   67.06    6.64
   6  10  -4   79.85    7.36
  -6  10   4   79.34    7.36
  -6 -10   4   78.40    7.21
   6  10  -5   15.32    5.83
  -6 -10   5   25.32    5.89
  -6  10   5   14.34    4.28
  -6  10   5   27.84    4.90
  -6  10   5   14.03    4.60
  -6 -10   5   15.80    4.67
  -6  10   6    1.11    4.01
   6  10  -6    0.86    4.09
  -6 -10   6    3.71    4.36
   6 -10  -6    6.86    1.72
  -6 -10   6   -3.34    5.12
   6 -10  -6    2.57    3.85
   6  10  -7    5.15    4.51
  -6 -10   7   -0.87    4.36
   6 -10  -7    2.35    1.92
  -6  10   7    7.43    1.70
  -6  10   7    6.68    4.23
  -6  10   7   -3.50    4.38
   6 -10  -7    2.99    5.13
  -6  10   8   15.99    5.04
   6 -10  -8   13.25    5.77
  -6 -10   8   13.49    6.09
   6  10  -8   20.99    5.78
  -6  10   8   12.47    5.79
   6 -10  -8   12.79    2.56
  -6 -10   9    9.13    6.08
  -6  10   9    4.60    4.38
   6  10  -9   -1.50    5.98
   6 -10  -9    6.63    5.34
  -6  10   9    8.02    4.68
   6  10 -10   78.22    8.31
  -6  10  10   59.10    7.14
  -6  10  10   72.32    8.11
  -6 -10  10   63.99    8.68
   6 -10 -10   83.83    8.34
   6 -10 -11   45.99    7.91
  -6  10  11   51.74    7.02
   6  10 -11   37.00    7.02
  -6 -10  11   43.95    6.93
  -6  10  12   71.51    8.78
   6 -10 -12   66.51    9.20
   6  10 -12   61.52    8.49
  -6 -10  12   64.17    9.29
   6 -10 -13   73.10    9.41
  -6  10  13   59.03    8.56
   6  10 -13   64.98    8.89
  -6 -10  13   75.02    8.84
   6  10 -14   73.50   10.56
  -6  10  14   76.83    8.56
   6 -10 -14   84.56    9.18
  -6 -10  14   76.14   10.97
  -6 -10  15   13.09    8.80
   6  10 -15    1.69    7.80
   6 -10 -15   13.22    7.04
  -6  10  15    9.66    6.81
   6 -10 -15    7.12    4.32
   6 -10 -16   21.77    5.39
   6  10 -16   24.41    8.63
  -6  10  16   24.60    7.47
  -6 -10  16   14.56    8.78
   6 -10 -16   37.87    8.51
  -6  11   1   64.19    6.91
  -6  11   1   56.39    6.43
  -6 -11   1   59.25    6.83
   6  11  -1   74.02    7.19
  -6 -11   1   64.57    6.98
   6 -11  -1   68.02    7.82
  -6 -11   2   19.43    5.52
  -6  11   2    8.35    4.71
   6  11  -2   14.34    4.78
  -6  11   2   11.80    4.45
  -6 -11   2   17.03    5.46
   6 -11  -2    9.11    5.86
   6 -11  -3   21.65    7.14
  -6 -11   3   -3.54    3.98
  -6  11   3   -3.56    4.23
   6  11  -3    5.64    4.77
  -6 -11   3    7.21    4.80
   6  11  -4   14.93    5.19
  -6 -11   4   16.38    4.81
  -6  11   4    6.67    4.23
  -6 -11   4   12.40    4.65
   6 -11  -4   15.34    6.27
  -6 -11   5    6.65    4.43
  -6 -11   5    8.74    4.81
  -6  11   5    3.34    4.45
   6  11  -5    1.73    4.53
  -6  11   5    4.17    4.61
  -6 -11   6   -1.53    5.68
   6  11  -6  -10.34    5.82
  -6  11   6    3.51    4.61
  -6 -11   6    4.21    4.66
  -6  11   6    5.11    5.34
  -6  11   7   21.35    6.00
   6 -11  -7   13.89    5.77
   6  11  -7   13.32    5.37
  -6  11   7   21.50    5.49
  -6 -11   7   17.23    5.45
  -6 -11   7   20.62    5.10
   6  11  -8    3.00    4.50
  -6  11   8    6.80    5.27
  -6 -11   8    0.44    4.66
  -6  11   8   -7.12    5.56
  -6 -11   8    1.74    4.79
   6 -11  -8    6.84    5.77
   6 -11  -9    4.70    5.34
   6  11  -9   10.26    5.34
  -6 -11   9   15.95    5.54
  -6  11   9   15.80    5.70
  -6  11   9   19.37    6.46
  -6 -11   9   15.02    5.66
  -6  11  10    6.80    5.27
  -6 -11  10   10.65    6.52
  -6  11  10   -0.89    6.02
   6  11 -10    4.48    6.61
   6 -11 -10   -2.78    5.77
  -6  11  11    7.68    6.15
   6 -11 -11   23.95    6.63
   6  11 -11   16.16    5.95
  -6 -11  11   21.25    6.72
  -6 -11  12    2.60    5.84
   6 -11 -12  -10.48    5.99
  -6  11  12    5.49    6.15
   6  11 -12   -2.33    5.73
  -6  11  13   35.80    7.47
   6 -11 -13   53.68    9.41
   6  11 -13   47.19    8.04
  -6 -11  13   40.59    8.20
   6 -11 -14   -1.07    4.08
   6 -11 -14   -3.85    5.98
  -6 -11  14   -2.58    7.75
   6  11 -14    0.00    7.60
  -6 -12   1  190.84   12.86
   6  12  -1  173.76   14.36
  -6 -12   1  189.62   12.94
   6 -12  -1  167.44   15.84
  -6  12   1  218.22   13.79
   6 -12  -2   35.52    8.45
  -6 -12   2   38.01    5.71
  -6 -12   2   42.75    7.42
   6  12  -2   37.57    7.38
  -6  12   2   57.08    6.89
   6  12  -3   14.74    5.20
  -6 -12   3   14.53    5.94
   6 -12  -3    6.27    6.49
  -6  12   3   11.32    5.11
  -6 -12   3    6.55    5.24
   6  12  -4   66.21    8.87
  -6  12   4   62.14    7.10
  -6 -12   4   76.88    9.17
   6 -12  -4   61.33    9.29
  -6 -12   4   73.83    7.50
  -6 -12   5    2.43    5.07
  -6 -12   5    1.97    5.24
   6  12  -5    2.16    5.18
  -6  12   5    2.42    5.05
  -6  12   5    2.44    4.88
   6 -12  -5    6.47    6.04
  -6  12   6   57.92    7.32
  -6 -12   6   54.53    7.95
  -6  12   6   63.27    8.79
  -6 -12   6   61.38    7.65
   6  12  -6   53.00    7.76
  -6  12   7   23.97    5.55
  -6  12   7   14.06    5.93
  -6 -12   7   24.23    6.11
  -6 -12   7   21.86    5.74
   6  12  -7    7.31    6.02
  -6 -12   8    6.33    5.45
   6  12  -8    3.86    5.15
  -6  12   8    2.22    5.11
  -6  12   8    2.20    5.27
  -6 -12   8    1.77    5.52
   6 -12  -8    4.06    4.70
   6 -12  -9   13.88    6.83
  -6  12   9   16.89    6.00
  -6 -12   9   22.96    6.62
   6  12  -9   20.32    5.99
  -6 -12   9   24.40    6.75
  -6  12   9   26.36    6.59
  -6  12  10   -8.90    6.23
  -6  12  10    3.29    5.71
   6 -12 -10   11.11    7.05
  -6 -12  10    3.75    7.50
  -6 -12  10   -0.65    6.09
   6  12 -10    3.84    5.76
  -6 -12  11    1.74    7.82
   6 -12 -11   -1.07    6.41
  -6  12  11   -1.10    4.39
   6  12 -11   -6.38    5.74
  -6 -12  11    2.65    5.74
   6 -12 -12   12.40    5.99
   6  12 -12    1.91    5.73
  -6 -12  12    2.87    6.17
  -6  12  12   14.50    7.25
  -6 -12  12    2.60    6.50
   6  13  -1   41.69    7.38
   6 -13  -1   33.53    8.00
  -6 -13   1   35.67    6.74
  -6  13   1   40.31    7.09
  -6 -13   1   41.45    6.11
  -6  13   2    4.65    6.20
  -6 -13   2    0.44    6.10
  -6 -13   2   -2.19    5.03
   6 -13  -2    3.46    6.70
   6  13  -2    7.37    6.94
   6 -13  -3    7.55    6.69
  -6  13   3    3.32    6.42
   6  13  -3    7.80    5.85
  -6 -13   3    8.76    5.69
  -6 -13   3    8.29    5.23
   6 -13  -4   14.87    7.11
   6  13  -4    7.79    6.06
  -6 -13   4   12.94    7.02
  -6  13   4   15.93    5.53
  -6 -13   4    1.96    5.46
  -6 -13   5    5.46    7.42
   6  13  -5    5.40    5.83
  -6  13   5    5.31    5.31
  -6  13   5    3.30    5.71
  -6 -13   5    4.39    6.81
  -6  13   6   27.91    7.03
  -6 -13   6    8.30    7.43
  -6 -13   6   15.16    7.03
   6  13  -6   22.19    7.54
  -6  13   6   22.80    7.30
   6  13  -7   40.63    9.24
  -6  13   7   55.35    8.86
  -6 -13   7   47.03    7.69
  -6  13   7   50.54    8.57
  -6 -13   7   47.82    9.61
  -6  13   8   17.06    6.20
   6  13  -8    3.43    7.93
  -6  13   8    7.91    6.37
  -6 -13   8   20.73    8.29
  -6 -13   8    2.64    6.16
  -6 -14   1   33.21    7.38
  -6 -14   1   22.36    7.17
  -6  14   1   40.59    8.16
   6  14  -1   34.90    8.02
   6 -14  -1   36.00    9.05
  -5   0   1   -1.10    1.75
  -5   0   1   -2.45    2.23
   5   0  -1    0.22    1.33
  -5   0   1   -2.65    1.55
   5   0  -1   -2.65    1.32
  -5   0   1   -0.67    1.78
   5   0  -2  509.16   20.05
  -5   0   2  512.21   17.85
  -5   0   2  517.85   19.31
  -5   0   2  505.39   19.55
   5   0  -2  483.49   18.33
   5   0  -2  494.58   18.28
   5   0  -2  543.97   19.72
  -5   0   2  555.61   19.82
  -5   0   3   -2.60    1.52
  -5   0   3   -3.83    1.80
   5   0  -3    0.22    1.52
   5   0  -3    0.65    1.72
   5   0  -3    0.43    1.95
  -5   0   3   -1.52    2.17
   5   0  -3    0.65    2.15
  -5   0   3   -3.72    1.53
  -5   0   4   14.17    2.47
   5   0  -4   17.78    3.00
  -5   0   4   17.03    1.96
   5   0  -4   13.50    2.14
   5   0  -4   14.16    2.18
  -5   0   4   20.02    2.58
   5   0  -4   15.62    1.95
  -5   0   4   14.64    2.15
  -5   0   5    0.22    1.53
   5   0  -5   -3.29    1.98
   5   0  -5    1.96    1.52
   5   0  -5    1.93    2.78
  -5   0   5    1.07    2.58
  -5   0   5    3.15    2.47
   5   0  -5   -1.57    2.24
  -5   0   5    2.79    1.93
   5   0  -5   -0.64    1.93
  -5   0   6   44.45    3.65
  -5   0   6   47.00    3.87
  -5   0   6   50.53    3.27
   5   0  -6   50.58    3.88
   5   0  -6   49.59    3.48
   5   0  -6   48.29    4.08
  -5   0   6   59.73    4.28
   5   0  -6   44.02    3.98
  -5   0   7    3.01    2.36
   5   0  -7   -1.34    2.46
  -5   0   7    1.35    2.69
  -5   0   7   -0.87    2.39
   5   0  -7    5.62    2.59
   5   0  -7    0.00    2.39
   5   0  -7    0.22    2.22
   5   0  -7    1.29    3.01
   5   0  -8  215.42   13.41
  -5   0   8  230.95   11.18
   5   0  -8  244.35   12.74
   5   0  -8  230.69   12.57
   5   0  -8  225.15   10.78
   5   0  -9    3.79    2.90
   5   0  -9    3.66    2.80
  -5   0   9    0.21    2.15
  -5   0   9    3.58    2.91
   5   0  -9    4.56    2.61
   5   0 -10   65.02    5.66
  -5   0  10   74.65    5.60
   5   0 -10   66.78    5.79
  -5   0  10   67.93    5.41
  -5   0  10   69.99    4.94
   5   0 -10   60.26    5.44
  -5   0  11   -4.51    2.57
   5   0 -11   -2.22    3.33
   5   0 -11   -0.65    2.83
   5   0 -11    2.39    3.05
  -5   0  11   -2.45    3.35
  -5   0  11   -2.16    2.38
  -5   0  12  506.82   21.46
   5   0 -12  493.77   23.99
  -5   0  12  507.10   21.08
  -5   0  12  491.49   23.33
   5   0 -12  483.99   26.01
   5   0 -12  483.85   23.08
   5   0 -13    1.33    3.77
  -5   0  13   -0.65    3.23
   5   0 -13   -0.64    3.18
   5   0 -13   -5.00    3.05
   5   0 -13    0.22    3.49
  -5   0  13   -2.36    3.00
   5   0 -14  584.50   34.05
  -5   0  14  580.52   27.01
   5   0 -14  544.31   26.35
  -5   0  14  554.75   28.46
  -5   0  14  559.43   28.70
   5   0 -14  597.77   26.96
  -5   0  15    0.43    4.28
   5   0 -15   -4.64    4.64
   5   0 -15    0.66    4.42
   5   0 -15    2.18    5.23
  -5   0  15   -4.65    3.99
  -5   0  16   38.44    5.13
   5   0 -16   21.10    5.00
   5   0 -16   33.80    5.45
   5   0 -16   32.79    4.63
   5   0 -17   -4.57    4.57
   5   0 -17   -2.94    4.62
  -5   0  17    2.99    4.05
   5   0 -17    7.41    4.80
  -5   0  18   21.31    4.90
   5   0 -18   20.92    5.67
   5   0 -18   14.12    5.43
   5   0 -18   26.61    6.08
  -5   0  19   -1.49    5.11
   5   0 -19   14.37    6.75
   5   0 -19   -0.21    5.44
   5   0 -20   49.40    7.33
   5   0 -20   29.08    7.16
  -5   0  20   45.04    7.22
   5   0 -20   42.41    7.18
   5   0 -21    2.72    6.07
   5   0 -21   -1.96    6.08
  -5   0  21    0.64    5.52
  -5   0  22  101.44   13.98
   5   0 -22  145.94   12.37
   5   0 -22  125.59   14.54
   5   0 -23    5.85    7.15
   5   0 -23    0.84    6.70
  -5   0  23    6.13    6.34
  -5   1   1   30.82    2.86
   5   1  -1   28.46    2.63
   5   1  -1   28.77    2.25
  -5   1   1   25.98    2.00
  -5   1   1   29.15    1.99
  -5   1   1   29.79    3.11
   5  -1  -1   26.08    2.39
  -5  -1   1   23.17    2.67
   5   1  -1   35.54    2.60
   5   1  -1   34.45    2.65
  -5   1   1   31.21    2.86
  -5   1   1   33.51    2.44
  -5  -1   1   31.62    2.90
  -5  -1   1   28.43    2.64
   5  -1  -1   28.84    2.19
   5   1  -2  400.71   14.35
  -5   1   2  414.71   15.61
  -5   1   2  422.64   16.08
  -5  -1   2  400.90   14.89
   5   1  -2  413.20   15.82
   5  -1  -2  376.84   15.21
  -5   1   2  391.22   13.60
  -5   1   2  375.16   14.33
  -5   1   2  384.78   15.59
  -5  -1   2  387.66   14.47
   5  -1  -2  358.69   13.74
   5  -1  -2  391.99   17.74
  -5  -1   2  387.60   13.70
   5   1  -2  383.59   14.44
   5  -1  -3    6.89    3.01
   5   1  -3    3.37    2.02
  -5  -1   3    3.67    2.16
  -5   1   3    1.52    1.30
  -5  -1   3    3.07    1.53
  -5   1   3    3.47    2.17
   5   1  -3    5.89    1.96
   5   1  -3    1.30    1.52
   5   1  -3    5.83    2.59
  -5   1   3    2.84    1.31
  -5   1   3    5.27    1.98
  -5   1   3    2.68    2.23
  -5  -1   3    1.08    1.95
   5  -1  -3    4.31    1.51
   5  -1  -3   17.41    2.18
   5  -1  -3    3.25    2.38
   5  -1  -3    4.84    1.98
   5   1  -3    3.45    1.94
  -5  -1   4  520.21   20.71
  -5   1   4  545.47   21.31
  -5   1   4  501.57   19.43
   5  -1  -4  521.97   19.30
  -5  -1   4  503.96   18.93
   5   1  -4  519.06   19.75
   5   1  -4  505.25   21.85
   5   1  -4  537.47   20.36
   5   1  -4  503.69   19.49
  -5   1   4  506.67   19.37
   5  -1  -4  499.96   20.17
   5  -1  -4  514.26   24.58
   5   1  -4  511.86   18.24
  -5  -1   4  535.10   19.89
   5  -1  -4  493.69   20.74
   5  -1  -4  524.13   18.65
  -5   1   4  534.22   19.89
  -5   1   4  543.23   18.79
   5  -1  -5  106.20    6.00
   5  -1  -5  110.79    6.97
  -5  -1   5  120.48    6.31
  -5   1   5  108.95    5.81
   5   1  -5  116.93    6.00
   5   1  -5  110.37    6.22
   5   1  -5  104.50    6.24
   5   1  -5  104.05    6.73
  -5   1   5  114.77    5.37
  -5  -1   5  109.49    5.67
   5  -1  -5  109.19    5.81
   5  -1  -5  107.18    6.66
   5   1  -5  110.99    5.84
  -5   1   5  121.81    5.23
  -5  -1   5  117.74    6.01
  -5  -1   5  123.41    6.88
   5  -1  -5  111.90    5.89
   5   1  -6  477.53   19.13
   5   1  -6  453.62   17.56
   5  -1  -6  459.55   22.26
  -5  -1   6  487.00   19.66
  -5   1   6  460.12   17.87
   5   1  -6  450.97   19.76
   5   1  -6  471.05   20.88
  -5   1   6  469.06   17.84
  -5   1   6  482.25   19.77
  -5  -1   6  489.23   17.67
  -5  -1   6  473.30   20.43
   5  -1  -6  466.91   20.55
   5  -1  -6  467.14   19.75
   5  -1  -6  489.01   20.62
   5   1  -7   11.05    2.82
  -5  -1   7    9.63    3.14
  -5   1   7    9.88    2.15
  -5  -1   7    9.80    2.39
   5  -1  -7   11.50    2.60
   5  -1  -7   12.11    2.64
   5   1  -7    9.04    2.80
   5   1  -7    9.04    2.80
   5   1  -7   10.71    2.90
  -5   1   7   10.06    2.91
  -5  -1   7    8.81    2.36
   5  -1  -7    9.88    2.79
   5  -1  -7    7.12    3.12
  -5   1   8  204.54    9.87
  -5   1   8  198.05    9.46
  -5  -1   8  201.96    9.03
  -5  -1   8  202.62    9.36
   5  -1  -8  197.97   10.11
   5   1  -8  191.72    9.71
   5   1  -8  192.28   11.06
   5   1  -8  203.92    9.71
   5  -1  -8  190.89   11.11
   5  -1  -8  187.86    9.16
   5  -1  -8  178.96    9.31
   5  -1  -8  175.37   11.14
  -5   1   8  192.61    9.09
   5  -1  -9    4.00    2.89
   5  -1  -9    4.14    2.40
  -5   1   9    2.15    1.93
   5   1  -9    2.45    3.12
   5   1  -9   -1.30    2.60
   5   1  -9   -1.08    3.24
   5   1  -9   -0.43    2.37
  -5   1   9    4.75    1.94
  -5   1   9    2.01    2.90
  -5  -1   9    0.43    2.39
  -5  -1   9    0.64    3.01
   5  -1  -9    8.94    2.62
   5  -1  -9   -0.89    2.66
   5  -1  -9    0.21    2.79
  -5   1  10   27.68    3.00
   5  -1 -10   22.72    3.28
   5  -1 -10   28.99    3.49
   5  -1 -10   25.78    3.78
   5  -1 -10   26.67    4.00
   5   1 -10   24.45    4.00
   5   1 -10   25.32    3.68
  -5   1  10   26.97    3.02
  -5  -1  10   29.85    3.44
   5  -1 -10   21.42    3.64
   5  -1 -11   30.68    4.67
   5  -1 -11   31.61    3.49
   5   1 -11   32.07    4.12
  -5   1  11   31.90    3.45
  -5  -1  11   35.84    4.08
   5  -1 -11   30.64    4.66
   5   1 -11   36.65    4.34
  -5  -1  11   32.90    4.11
  -5   1  11   39.89    4.29
   5   1 -11   27.30    4.44
  -5   1  11   35.22    4.91
   5  -1 -11   43.51    4.81
   5  -1 -12   31.49    4.66
   5   1 -12   29.70    4.88
  -5  -1  12   26.59    4.11
   5  -1 -12   31.73    4.38
   5  -1 -12   27.11    4.44
   5  -1 -12   24.25    4.68
  -5   1  12   27.79    3.45
   5   1 -12   34.05    4.34
  -5  -1  12   30.02    4.07
   5   1 -12   30.94    4.06
  -5   1  12   31.83    4.45
   5  -1 -12   35.53    4.36
  -5   1  12   29.57    3.86
   5   1 -12   32.97    4.56
   5  -1 -13   -5.72    3.81
   5  -1 -13   -0.22    3.55
  -5  -1  13    2.14    3.64
   5   1 -13    2.82    3.47
   5  -1 -13   -0.44    3.76
  -5  -1  13    3.89    3.24
   5   1 -13    0.22    3.47
   5  -1 -13   -7.88    4.16
   5   1 -13   -0.64    2.98
   5   1 -13   -0.66    4.20
   5  -1 -14   53.19    5.91
  -5   1  14   49.63    5.14
   5  -1 -14   44.00    5.69
  -5   1  14   53.24    5.77
   5   1 -14   58.98    5.86
   5   1 -14   44.42    5.75
   5   1 -14   54.07    6.30
   5   1 -14   53.40    5.30
  -5  -1  14   45.29    5.82
  -5  -1  14   50.73    5.14
   5  -1 -15    7.66    3.94
   5  -1 -15    1.74    3.49
   5  -1 -15    4.63    4.63
  -5   1  15    1.93    3.65
  -5  -1  15   -1.07    3.63
   5   1 -15    6.34    4.44
   5   1 -15   13.25    4.34
   5   1 -15    2.43    4.63
  -5   1  15    4.92    3.21
   5  -1 -15    3.37    4.21
   5   1 -16   26.57    4.43
   5   1 -16   20.42    5.00
   5  -1 -16   24.18    5.23
   5  -1 -16   27.27    4.83
   5   1 -16   26.02    4.99
  -5   1  16   27.97    4.70
  -5  -1  16   19.22    4.49
  -5   1  16   27.84    5.08
   5  -1 -16   33.48    5.47
   5   1 -17    0.43    5.43
   5  -1 -17    2.51    4.61
  -5  -1  17   -8.96    4.91
   5   1 -17    4.55    4.55
   5   1 -17    0.84    4.63
   5  -1 -17    1.97    4.81
  -5   1  17    4.26    3.84
   5  -1 -17    6.10    4.36
  -5   1  18   15.17    5.72
   5   1 -18    8.41    5.05
   5   1 -18   10.20    6.08
   5  -1 -18    6.06    5.43
  -5   1  18   14.27    4.90
  -5  -1  18    8.95    4.47
   5  -1 -18    5.25    4.59
   5   1 -18    4.55    5.20
   5   1 -19   27.75    5.68
   5   1 -19   31.67    7.16
  -5   1  19   28.29    6.59
   5   1 -19   23.39    6.28
   5  -1 -19   32.41    6.31
   5  -1 -19   27.35    6.68
  -5  -1  19   32.77    6.81
   5  -1 -19   30.79    7.64
  -5  -1  20   17.21    6.16
   5  -1 -20   24.34    6.52
   5  -1 -20   23.57    6.47
   5   1 -20   20.81    6.10
   5   1 -20   19.29    6.29
   5   1 -20   20.13    6.71
  -5   1  20   21.66    5.95
   5  -1 -20   36.20    7.20
   5  -1 -21   -1.46    6.26
   5   1 -21   12.82    5.26
  -5   1  21    2.54    6.36
  -5  -1  21   15.27    5.73
   5  -1 -21    0.44    7.41
   5   1 -21   13.42    6.28
  -5  -1  22    7.20    5.72
   5  -1 -22    3.48    6.74
   5   1 -22    4.76    6.49
  -5   1  22    5.93    5.51
   5  -1 -22    3.75    5.63
   5   1 -22   -9.25    6.52
   5  -1 -23   13.89    7.60
  -5   1  23    4.02    5.71
   5   1 -23   -1.30    7.12
  -5  -1  23    2.75    6.34
   5  -1 -23    1.67    7.30
   5   1 -23   -0.63    6.95
   5   2  -1   21.97    2.22
  -5  -2   1   21.34    2.45
   5  -2  -1   29.24    1.96
  -5   2   1   21.28    2.66
   5  -2  -1   16.22    1.51
  -5   2   1   13.55    2.18
  -5   2   1   18.55    2.18
  -5  -2   1   17.34    2.45
  -5  -2   1   16.05    2.86
  -5   2   1   15.39    1.10
  -5   2   1   15.07    2.88
   5   2  -1   23.19    2.84
   5   2  -1   15.01    2.21
   5   2  -1   19.23    1.73
   5  -2  -2  102.59    5.21
   5   2  -2  103.47    5.14
  -5   2   2  108.06    3.94
  -5   2   2   96.14    3.76
  -5   2   2  110.36    5.52
  -5  -2   2  100.35    4.80
   5  -2  -2   85.68    3.93
  -5   2   2  100.36    5.26
   5  -2  -2  108.78    4.37
  -5   2   2  105.41    5.26
  -5  -2   2   93.30    5.68
  -5   2   2  113.14    5.49
  -5  -2   2   93.87    4.64
   5   2  -2   99.90    5.21
   5   2  -2  107.15    5.26
   5   2  -2   98.26    4.82
   5   2  -3   22.16    2.82
   5  -2  -3   21.08    3.66
   5   2  -3   18.65    2.44
  -5   2   3   17.02    1.31
  -5  -2   3   13.46    2.60
  -5  -2   3   18.50    2.15
   5  -2  -3   18.35    1.51
  -5   2   3   14.54    3.04
  -5  -2   3   19.54    2.85
  -5   2   3   14.97    2.42
  -5   2   3   21.80    2.42
   5   2  -3   15.84    2.39
   5   2  -3   15.52    2.22
   5   2  -3   19.63    2.80
  -5   2   3   13.87    2.64
  -5   2   4   59.31    4.32
   5   2  -4   67.26    3.89
  -5   2   4   75.70    4.62
  -5  -2   4   59.17    4.54
   5  -2  -4   67.03    4.71
   5   2  -4   53.96    4.23
  -5   2   4   59.26    2.79
   5  -2  -4   56.39    4.37
  -5  -2   4   64.06    3.65
   5  -2  -4   55.06    3.00
   5  -2  -4   67.11    4.55
  -5   2   4   68.49    4.42
  -5  -2   4   57.50    4.15
   5   2  -4   62.89    3.86
   5   2  -4   66.12    4.29
  -5   2   5  187.38    8.87
  -5   2   5  182.27    7.30
   5  -2  -5  155.75    7.85
  -5   2   5  182.34    8.61
  -5   2   5  191.22    7.14
   5  -2  -5  175.77    8.68
   5  -2  -5  182.77    8.99
   5   2  -5  182.83    8.64
   5   2  -5  187.60    8.94
   5  -2  -5  166.28    7.99
   5  -2  -5  179.32   10.76
  -5  -2   5  185.63    8.83
  -5   2   5  176.79    8.17
   5   2  -5  190.48    8.36
  -5  -2   5  182.35    7.86
   5   2  -5  180.24    7.50
  -5   2   6   86.32    5.33
  -5   2   6   82.91    4.95
   5  -2  -6   69.21    5.14
   5   2  -6   77.57    4.93
   5   2  -6   77.89    4.96
   5  -2  -6   75.10    5.51
  -5  -2   6   81.92    4.79
   5   2  -6   80.48    4.72
  -5  -2   6   77.86    5.16
   5   2  -6   78.34    5.34
  -5   2   6   78.14    4.08
   5  -2  -6   81.57    5.66
   5  -2  -6   78.61    5.00
   5   2  -7  163.70    8.19
   5   2  -7  159.72   10.24
  -5   2   7  179.09    7.53
   5   2  -7  176.54    8.85
  -5  -2   7  181.53    8.49
   5  -2  -7  174.45    8.80
  -5  -2   7  173.26    9.03
   5  -2  -7  161.18    8.95
   5  -2  -7  167.35   10.38
   5  -2  -7  163.24    9.19
   5   2  -7  171.62    8.80
   5   2  -8  221.30   11.82
   5  -2  -8  232.23   11.87
   5  -2  -8  220.04   11.39
   5  -2  -8  221.56   11.95
  -5  -2   8  225.91   10.66
  -5  -2   8  221.14   11.83
   5  -2  -8  226.12   12.26
   5   2  -8  233.52   10.59
  -5   2   8  233.65   10.70
   5   2  -8  216.84   10.47
  -5   2   8  224.11   10.32
   5   2  -8  221.50   10.80
  -5   2   9  256.61   11.60
   5  -2  -9  239.04   12.58
   5  -2  -9  235.90   13.29
  -5  -2   9  248.23   11.52
   5  -2  -9  241.38   10.92
   5  -2  -9  248.19   12.28
  -5  -2   9  254.79   13.11
   5   2  -9  248.83   13.34
  -5   2   9  251.56   10.79
  -5   2   9  252.73   11.39
   5   2  -9  245.94   14.21
   5   2  -9  269.52   11.89
   5   2  -9  242.06   11.88
   5  -2 -10  678.48   26.65
   5  -2 -10  649.41   31.02
  -5  -2  10  682.60   30.30
   5   2 -10  653.50   25.51
  -5  -2  10  694.25   26.92
   5   2 -10  689.43   28.08
   5   2 -10  689.04   34.02
  -5   2  10  682.25   25.89
   5  -2 -10  696.46   30.78
   5   2 -11  104.53    7.78
  -5   2  11  108.62    6.86
   5  -2 -11   95.37    7.97
   5  -2 -11  111.50    8.41
   5  -2 -11  107.31    7.25
  -5  -2  11  106.43    7.73
   5   2 -11  106.08    7.10
  -5  -2  11  100.28    7.15
  -5   2  11  109.32    7.79
   5   2 -11  105.04    7.77
  -5  -2  12  154.00   10.39
   5  -2 -12  165.09   11.86
   5  -2 -12  145.72   10.18
   5  -2 -12  155.37   10.86
   5   2 -12  150.97   10.19
  -5   2  12  159.59    9.90
  -5   2  12  167.61    9.79
   5   2 -12  166.65   11.23
   5   2 -12  153.99    9.08
   5   2 -12  170.57    9.87
   5  -2 -12  151.59    9.39
  -5  -2  12  160.81   10.30
  -5   2  12  158.84    9.00
   5   2 -13   79.49    7.56
  -5  -2  13   82.90    7.71
   5  -2 -13   89.14    7.69
   5  -2 -13   79.17    5.89
   5  -2 -13   97.86    7.00
  -5   2  13   78.50    6.85
   5   2 -13   78.62    8.18
  -5   2  13   85.55    6.24
  -5   2  13   92.47    6.88
   5  -2 -13   83.41    7.53
   5   2 -13   88.31    6.83
  -5  -2  14   56.74    6.04
   5  -2 -14   65.41    6.63
  -5   2  14   70.31    5.99
   5  -2 -14   60.56    6.12
   5   2 -14   77.42    6.18
   5   2 -14   62.24    6.70
   5   2 -14   67.38    6.26
   5   2 -14   60.89    6.62
  -5  -2  14   57.57    5.99
   5  -2 -14   67.40    6.81
   5  -2 -15    0.87    3.27
  -5  -2  15    3.63    3.85
   5   2 -15    1.95    4.32
   5   2 -15    0.22    4.10
   5   2 -15    5.09    4.03
  -5   2  15   -1.28    3.20
   5  -2 -15    2.85    3.73
   5  -2 -15    2.21    4.19
   5  -2 -15    5.95    4.85
   5  -2 -15   -0.84    3.79
  -5  -2  15    3.66    4.31
  -5   2  15    7.08    3.65
   5   2 -15    4.63    4.85
   5  -2 -16    3.35    4.82
   5   2 -16   -2.38    4.53
   5   2 -16   -4.02    4.02
  -5   2  16    2.77    3.20
  -5  -2  16   -6.62    4.06
   5  -2 -16    5.70    4.83
   5  -2 -16   -2.40    3.49
  -5   2  16   -2.21    3.97
   5   2 -16   -1.30    4.11
   5   2 -17   48.64    7.13
   5   2 -17   52.45    5.71
  -5   2  17   53.74    7.05
   5  -2 -17   60.07    7.24
   5  -2 -17   39.21    5.88
   5  -2 -17   48.30    5.65
   5   2 -17   54.62    7.56
  -5   2  17   50.07    5.97
  -5  -2  17   54.60    6.61
   5   2 -18   86.44    8.65
  -5   2  18   98.11    8.52
  -5   2  18   91.19    8.36
  -5  -2  18   89.04    9.16
   5  -2 -18   87.73    7.84
   5  -2 -18   96.82    8.78
   5  -2 -18  101.85    9.20
   5   2 -18   92.55    8.04
   5   2 -19   28.30    7.56
  -5   2  19   31.13    6.58
   5  -2 -19   22.41    5.66
   5  -2 -19   25.83    5.83
   5   2 -19   25.35    5.07
  -5  -2  19   20.63    5.74
  -5   2  20   30.57    5.73
  -5  -2  20   41.21    6.80
   5   2 -20   40.55    5.92
  -5   2  20   47.67    7.22
   5  -2 -20   33.65    6.77
   5  -2 -20   37.46    6.45
   5   2 -20   29.79    7.12
   5   2 -21    2.32    5.92
  -5  -2  21   13.36    6.15
   5  -2 -21    7.70    5.20
  -5   2  21   14.20    5.72
   5  -2 -21    7.42    6.11
   5   2 -21    7.98    6.47
   5   2 -22   -6.34    6.13
  -5  -2  22   -2.75    6.14
   5  -2 -22    0.21    5.61
   5   2 -22    5.38    6.89
   5   2 -23   32.91    9.46
  -5  -2  23   26.41    7.82
   5  -2 -23   28.05    8.26
   5  -2 -23   34.31    8.53
   5   2 -23   31.52    7.83
   5   3  -1   62.46    3.29
   5   3  -1   59.72    4.63
  -5   3   1   61.48    4.01
  -5   3   1   54.20    3.50
  -5  -3   1   60.54    4.44
  -5  -3   1   61.28    4.39
   5   3  -1   66.49    4.59
  -5   3   1   52.54    3.97
  -5  -3   1   58.84    3.76
   5   3  -2   53.45    4.13
   5   3  -2   55.15    3.72
  -5   3   2   54.20    4.37
  -5   3   2   59.43    3.93
  -5   3   2   57.36    3.91
  -5  -3   2   60.52    4.59
  -5  -3   2   54.97    3.25
   5  -3  -2   60.70    4.77
  -5  -3   2   57.82    4.19
  -5   3   2   58.37    4.00
   5   3  -3  180.67    8.05
  -5   3   3  189.35    8.19
  -5   3   3  190.96    8.24
  -5   3   3  187.49    7.85
  -5  -3   3  178.97    7.69
  -5  -3   3  182.75    8.26
   5  -3  -3  165.18    8.61
   5   3  -3  179.21    8.21
  -5   3   3  188.87    8.32
  -5  -3   3  179.62    7.72
   5   3  -4    1.29    2.58
   5   3  -4   -2.60    2.60
   5   3  -4   -1.29    1.94
  -5   3   4    0.43    0.86
  -5   3   4    5.08    3.09
  -5   3   4    4.53    2.37
  -5   3   4   -1.53    2.19
  -5  -3   4    0.66    2.62
  -5  -3   4    0.00    2.38
   5  -3  -4    0.21    0.86
   5  -3  -4    3.48    0.87
   5  -3  -4   -5.57    2.57
  -5  -3   4    0.64    1.93
  -5   3   4    6.80    2.63
  -5   3   5  626.87   25.18
  -5   3   5  636.42   21.49
  -5   3   5  659.45   21.74
  -5   3   5  662.33   25.43
   5   3  -5  651.39   24.88
   5   3  -5  654.88   25.70
  -5   3   5  637.93   24.47
  -5   3   5  696.97   25.06
  -5  -3   5  655.17   23.36
  -5  -3   5  656.98   28.06
   5  -3  -5  619.68   24.10
   5  -3  -5  641.52   24.19
   5  -3  -5  643.74   25.15
   5   3  -5  639.03   22.23
   5   3  -5  648.45   28.45
   5  -3  -6   44.02    4.34
  -5   3   6   38.73    3.74
   5  -3  -6   44.11    4.15
  -5   3   6   45.06    2.58
  -5   3   6   39.29    3.75
   5  -3  -6   36.82    4.50
   5   3  -6   41.99    4.09
   5   3  -6   45.22    3.64
   5   3  -6   39.45    3.97
  -5   3   6   35.99    3.98
  -5  -3   6   41.38    3.92
   5  -3  -6   37.35    3.06
  -5  -3   6   41.36    4.09
  -5   3   6   43.61    3.87
   5   3  -6   46.89    4.07
   5   3  -7  272.15   14.14
   5   3  -7  262.52   13.13
   5   3  -7  275.62   12.66
  -5   3   7  270.82   10.61
  -5   3   7  264.26   10.32
  -5  -3   7  270.21   13.06
  -5  -3   7  298.47   15.07
   5  -3  -7  278.31   13.82
   5  -3  -7  271.17   13.27
   5  -3  -7  268.97   13.08
   5  -3  -7  275.47   14.68
   5  -3  -7  264.24   11.79
  -5   3   7  270.13   12.15
   5   3  -7  285.20   12.72
   5  -3  -8   46.96    4.50
   5  -3  -8   54.77    4.80
   5   3  -8   36.85    4.07
  -5  -3   8   36.95    4.13
   5  -3  -8   48.52    3.73
   5   3  -8   44.10    3.87
   5   3  -8   42.33    3.67
   5   3  -8   44.11    4.64
  -5   3   8   45.44    3.22
  -5   3   8   51.24    4.20
   5  -3  -8   40.82    4.17
  -5  -3   8   40.43    4.09
   5  -3  -8   39.47    3.27
  -5   3   8   38.43    3.02
  -5   3   9   11.78    2.36
   5  -3  -9   13.41    3.52
   5   3  -9   10.81    3.53
   5   3  -9   16.51    3.65
   5   3  -9   15.92    3.23
  -5   3   9   13.49    3.54
  -5  -3   9   14.55    3.26
  -5  -3   9   14.18    3.22
   5  -3  -9   15.26    2.62
   5  -3  -9    7.44    3.07
   5  -3  -9   13.85    2.86
   5   3 -10    2.37    2.80
   5   3 -10   -1.94    2.59
  -5   3  10   -0.65    1.72
  -5   3  10   -1.07    2.14
  -5  -3  10    2.17    3.04
   5  -3 -10   -2.64    2.86
   5  -3 -10   -2.83    2.18
   5  -3 -10    4.83    3.07
   5  -3 -10    0.88    3.52
  -5  -3  10    2.58    3.87
   5   3 -10    1.32    3.31
   5   3 -11   65.71    5.58
   5   3 -11   60.44    5.81
   5   3 -11   65.71    5.18
  -5   3  11   67.05    5.76
  -5  -3  11   58.03    5.41
  -5  -3  11   62.45    6.44
   5  -3 -11   55.71    6.17
   5  -3 -11   68.66    6.16
   5   3 -12   -0.21    3.22
   5   3 -12    4.30    3.23
   5   3 -12    3.01    3.22
   5  -3 -12    3.30    3.52
   5  -3 -12    3.53    3.75
   5   3 -12   -0.22    3.75
  -5   3  12    2.80    2.80
  -5   3  12    5.77    2.78
  -5  -3  12    0.43    3.46
   5  -3 -12    4.18    3.96
  -5   3  12    3.32    3.54
  -5  -3  12    4.29    3.43
   5  -3 -13   26.19    5.06
  -5  -3  13   37.27    5.57
   5  -3 -13   29.88    5.51
   5   3 -13   32.89    5.16
   5   3 -13   29.46    4.52
   5   3 -13   29.30    5.07
  -5   3  13   27.30    3.87
  -5   3  13   31.19    3.63
   5  -3 -13   27.94    4.62
   5  -3 -13   24.63    3.92
   5  -3 -13   29.54    5.07
   5   3 -13   32.56    4.29
   5   3 -14   58.50    6.24
   5   3 -14   63.85    6.17
  -5   3  14   50.05    5.37
  -5   3  14   59.34    5.77
   5  -3 -14   54.33    6.38
   5  -3 -14   52.08    5.45
   5  -3 -14   56.40    6.39
   5  -3 -14   62.68    7.04
  -5  -3  14   59.48    6.42
   5  -3 -14   64.19    6.76
   5   3 -14   66.65    5.99
  -5   3  15  155.81   10.52
   5   3 -15  179.70   10.26
  -5  -3  15  173.75   13.25
   5   3 -15  174.89   13.56
   5  -3 -15  166.85    9.81
   5  -3 -15  175.25   11.17
   5  -3 -16   11.76    4.14
   5  -3 -16   11.11    5.03
   5   3 -16   12.69    4.95
   5   3 -16   15.90    5.37
   5   3 -16    5.32    3.41
  -5  -3  16    8.75    4.27
   5  -3 -16    3.96    4.17
  -5   3  16    7.03    3.20
   5  -3 -17   37.64    5.44
   5   3 -17   36.79    6.45
   5   3 -17   29.33    5.53
  -5  -3  17   25.80    5.12
   5  -3 -17   35.25    5.01
  -5   3  18    5.95    4.04
   5   3 -18    8.81    5.37
   5   3 -18   10.62    4.89
  -5  -3  18    7.66    4.90
   5  -3 -18    6.58    4.83
   5  -3 -18   13.26    4.78
   5  -3 -18    3.55    5.63
   5   3 -18    2.15    5.59
   5   3 -19   12.10    5.31
  -5   3  19   12.53    4.46
  -5   3  19   10.08    5.48
   5  -3 -19   14.90    5.48
   5  -3 -19    5.00    5.00
   5  -3 -19    5.83    6.25
  -5  -3  19   11.69    5.53
   5   3 -19    1.72    5.80
   5   3 -20   29.01    6.88
  -5   3  20   23.39    6.78
  -5  -3  20   16.35    7.22
   5  -3 -20   45.94    8.11
   5   3 -20   21.45    5.10
   5   3 -21   57.97    8.59
   5   3 -21   62.23    9.14
  -5   3  21   59.53    9.16
   5  -3 -21   60.29    9.61
   5  -3 -21   66.65    9.14
  -5  -3  21   45.14    8.69
   5   3 -22   -1.50    6.86
   5  -3 -22   -1.87    7.26
   5   3 -22   -4.46    6.16
  -5  -3  22    7.41    6.35
  -5   3  22   -2.61    6.52
   5  -3 -22    5.02    6.54
   5   3 -23    9.99    5.53
   5  -3 -23    5.60    6.22
   5   3 -23   12.85    7.92
   5  -3 -23   -2.18    6.53
  -5  -3  23    5.49    6.76
  -5  -4   1   43.79    2.63
   5   4  -1   46.85    3.52
  -5   4   1   47.46    3.96
   5   4  -1   43.74    3.72
  -5   4   1   42.93    3.80
  -5   4   1   46.46    3.51
  -5  -4   1   39.56    3.54
  -5  -4   1   47.85    3.73
   5  -4  -1   36.44    4.31
  -5  -4   2   51.54    4.19
  -5   4   2   54.02    4.36
   5   4  -2   58.92    4.57
   5  -4  -2   48.99    4.34
  -5  -4   2   52.27    2.79
  -5   4   2   56.58    3.90
  -5   4   2   51.27    4.68
  -5   4   2   52.47    3.94
   5   4  -2   50.73    3.94
  -5  -4   2   50.70    4.37
   5   4  -3  182.47    7.79
   5  -4  -3  168.90    8.39
  -5  -4   3  175.61    8.71
  -5   4   3  176.08    8.04
  -5   4   3  173.32    8.23
   5   4  -3  176.75    7.83
  -5   4   3  180.72    7.87
  -5  -4   3  175.09    7.90
  -5  -4   3  175.66    7.29
  -5   4   3  180.87    8.23
  -5   4   4    7.76    2.59
   5   4  -4   15.71    3.66
   5   4  -4    5.00    1.74
  -5   4   4    5.66    2.39
  -5  -4   4    8.89    3.47
  -5   4   4    6.43    2.88
  -5   4   4    6.34    2.41
   5   4  -4    7.36    2.60
  -5  -4   4   10.50    2.62
   5  -4  -4    7.07    3.43
   5   4  -5   31.10    2.79
  -5  -4   5   35.67    3.68
  -5  -4   5   38.39    3.49
  -5   4   5   38.71    3.76
  -5   4   5   32.95    1.76
   5  -4  -5   29.27    2.19
  -5   4   5   34.69    3.49
   5  -4  -5   32.06    2.17
   5  -4  -5   32.29    3.85
   5   4  -5   32.82    3.86
   5   4  -5   33.85    3.45
  -5   4   5   35.68    3.66
  -5   4   5   36.81    3.73
   5  -4  -6  166.02    7.59
   5   4  -6  185.85    7.71
  -5   4   6  165.17    9.07
  -5  -4   6  189.23    7.63
   5   4  -6  184.35   10.28
   5   4  -6  176.16    8.61
  -5   4   6  181.58    7.22
  -5   4   6  183.41    7.96
  -5  -4   6  176.52   10.15
   5  -4  -6  179.12    7.91
   5  -4  -6   36.23    5.86
   5  -4  -6  181.80    8.35
  -5   4   6  190.76    9.01
  -5   4   6  181.74    9.19
  -5   4   7  481.86   19.38
   5   4  -7  499.36   19.13
   5   4  -7  496.18   19.78
  -5   4   7  463.82   16.53
  -5   4   7  495.65   17.90
  -5   4   7  525.67   19.51
   5   4  -7  505.46   20.55
   5   4  -7  502.49   20.64
  -5   4   7  528.94   20.85
  -5  -4   7  484.50   19.15
  -5  -4   7  504.07   23.07
   5  -4  -7  314.28   17.61
   5  -4  -7  485.37   22.58
   5  -4  -7  481.89   20.78
   5  -4  -7  510.88   20.71
  -5   4   8   14.94    3.51
  -5   4   8   22.03    2.35
   5   4  -8   19.35    3.96
  -5   4   8   16.95    2.39
  -5  -4   8   19.81    3.44
   5  -4  -8   22.40    3.48
   5  -4  -8   18.49    2.61
   5  -4  -8   16.49    3.64
   5   4  -8   14.54    3.42
   5   4  -8   16.83    2.81
  -5   4   8   17.40    3.74
  -5  -4   8   23.24    3.69
   5  -4  -8   18.93    2.64
   5   4  -8   19.74    3.43
   5   4  -9 1189.40   50.58
   5   4  -9 1162.24   47.29
   5   4  -9 1142.81   43.56
   5   4  -9 1204.24   47.27
  -5   4   9 1173.26   48.83
  -5  -4   9 1143.78   46.24
   5  -4  -9 1180.23   45.48
   5  -4  -9 1179.88   51.28
  -5   4   9 1195.63   44.78
  -5   4   9 1202.62   42.25
  -5   4   9 1217.89   44.99
  -5  -4   9 1182.50   47.35
   5  -4  -9 1117.85   43.37
   5  -4  -9 1174.39   48.70
   5   4 -10   27.65    4.07
  -5   4  10   24.01    3.75
   5  -4 -10   28.42    4.81
  -5  -4  10   24.07    4.08
  -5   4  10   27.28    3.25
  -5   4  10   28.68    4.85
  -5  -4  10   31.85    4.12
   5   4 -10   34.22    4.49
   5   4 -10   31.90    4.62
   5  -4 -10   21.77    3.48
   5   4 -11  584.31   26.80
   5   4 -11  599.46   28.25
  -5   4  11  574.75   25.12
  -5  -4  11  597.72   25.77
  -5  -4  11  591.15   29.63
  -5   4  11  501.90   27.18
  -5   4  11  575.56   24.31
   5  -4 -11  582.26   30.48
   5  -4 -11  558.72   27.83
   5  -4 -11  544.11   24.63
   5   4 -11  568.54   27.66
   5  -4 -12  133.40    8.78
   5  -4 -12  121.04    8.49
  -5  -4  12  137.01   10.08
   5  -4 -12  130.22    9.70
   5   4 -12  127.66    8.78
  -5   4  12  133.18    7.69
  -5  -4  12  133.34    8.86
   5   4 -12  124.33   10.06
   5   4 -12  132.41    8.42
  -5   4  12  136.28    8.83
   5   4 -12  133.98   10.36
  -5   4  12  116.98    8.64
   5  -4 -13  214.09   12.75
   5   4 -13  217.95   11.22
   5   4 -13  201.26   14.55
  -5   4  13  191.81   13.59
  -5   4  13  217.65   12.37
   5  -4 -13  213.89   14.50
   5  -4 -13  190.67   14.25
  -5  -4  13  204.81   14.25
  -5  -4  13  225.09   14.14
  -5   4  13  204.32   11.74
   5   4 -13  221.74   14.77
   5  -4 -13  214.11   13.89
   5   4 -14   15.03    3.86
  -5   4  14   24.03    5.07
   5  -4 -14   14.72    4.39
  -5   4  14   18.51    3.87
  -5  -4  14    5.78    4.28
   5  -4 -14   20.72    4.65
   5  -4 -14    7.89    5.04
   5  -4 -14   18.93    4.57
   5   4 -14   21.99    5.06
   5   4 -14    8.13    4.50
   5  -4 -15   25.07    4.85
   5   4 -15   24.62    5.35
   5   4 -15   11.56    4.71
  -5   4  15   17.89    3.41
  -5   4  15   22.25    5.07
  -5  -4  15   15.81    4.91
   5  -4 -15   19.36    3.96
   5   4 -15   17.36    4.07
   5   4 -16    9.63    4.71
  -5   4  16   -2.34    3.19
   5   4 -16    8.34    4.07
   5  -4 -16   -4.41    4.83
   5  -4 -16    0.43    3.91
  -5  -4  16    3.84    5.12
   5  -4 -16    0.66    3.96
   5   4 -16   -0.86    4.50
   5   4 -17   13.69    5.56
   5   4 -17   19.69    5.78
   5   4 -17   18.81    5.34
   5  -4 -17   14.65    5.02
  -5  -4  17   17.05    6.39
   5   4 -18    3.84    4.49
  -5  -4  18   -5.32    4.89
  -5   4  18    0.42    4.25
   5  -4 -18   -1.98    5.71
   5  -4 -18    0.00    4.34
   5  -4 -18   -5.84    5.43
   5   4 -18   -1.93    4.92
   5   4 -19    5.98    5.12
  -5   4  19   13.57    4.45
  -5  -4  19    9.56    5.31
   5  -4 -19   13.12    5.21
   5  -4 -19   15.56    6.36
   5   4 -19   14.98    5.78
  -5  -4  20    9.12    6.36
   5  -4 -20   18.60    5.69
   5  -4 -20   11.85    5.40
   5   4 -20   11.33    6.41
   5   4 -20   15.37    4.70
  -5   4  20   13.35    5.08
   5   4 -21   36.75    8.12
  -5  -4  21   24.99    8.47
   5  -4 -21   34.65    7.06
   5   4 -21   40.56    7.26
   5  -4 -21   49.39    7.43
  -5  -4  22   14.59    6.77
   5   4 -22    7.26    7.47
   5  -4 -22   10.69    6.33
   5  -4 -22    4.97    6.22
   5   4 -22    6.83    6.19
  -5   4  22    8.70    6.96
  -5   5   1  514.78   20.24
  -5  -5   1  514.62   18.95
   5   5  -1  528.53   19.26
   5   5  -1  527.40   18.00
  -5   5   1  491.85   19.47
  -5  -5   1  529.25   19.98
   5  -5  -1  496.93   24.00
  -5  -5   1  516.65   17.02
  -5   5   2   15.77    2.85
  -5  -5   2   10.98    2.64
  -5  -5   2   16.40    3.72
  -5   5   2   14.53    2.91
   5   5  -2   14.36    3.70
   5   5  -2   10.48    2.62
   5  -5  -2   13.80    4.31
   5  -5  -2   10.19    3.47
  -5   5   2   14.54    3.04
  -5  -5   2   13.90    1.50
   5   5  -3  527.88   19.34
  -5   5   3  495.34   19.26
  -5  -5   3  513.81   19.72
  -5   5   3  567.90   20.87
  -5   5   3  537.31   21.83
  -5   5   3  531.58   20.75
   5   5  -3  534.71   21.44
  -5  -5   3  540.02   22.24
   5  -5  -3  512.61   21.33
  -5   5   4    4.56    2.61
  -5  -5   4   -0.43    2.61
  -5   5   4    8.52    3.28
   5  -5  -4    3.64    3.21
  -5  -5   4    5.24    2.62
  -5   5   4    1.51    3.01
   5   5  -4    8.22    2.60
  -5   5   4    3.11    3.34
   5   5  -4    4.09    2.80
  -5   5   5    3.01    2.36
  -5   5   5   -3.99    2.66
  -5   5   5    1.97    3.28
  -5   5   5   -0.22    2.61
   5   5  -5    0.00    1.52
  -5   5   5    5.09    1.11
  -5  -5   5    4.36    2.62
   5   5  -5   -0.86    2.59
   5   5  -5    0.43    2.79
  -5  -5   5   -0.65    2.82
   5  -5  -5    1.73    1.08
   5  -5  -5   -0.64    3.42
   5  -5  -6   11.23    1.76
   5  -5  -6    4.70    3.85
  -5  -5   6   13.19    3.03
  -5   5   6   11.53    3.10
  -5   5   6   11.81    3.22
  -5  -5   6   13.06    3.92
  -5   5   6   10.29    3.06
  -5   5   6   13.52    3.05
   5   5  -6    9.24    3.22
   5   5  -6   11.35    3.21
   5   5  -6   12.40    2.14
  -5   5   6   13.07    1.55
   5  -5  -6   19.31    1.95
  -5   5   7   33.20    3.93
  -5   5   7   28.05    4.16
  -5  -5   7   31.31    3.89
   5   5  -7   33.15    3.85
  -5  -5   7   27.82    3.69
  -5   5   7   27.48    3.55
   5   5  -7   26.60    3.86
   5   5  -7   29.30    2.99
  -5   5   7   30.97    2.14
  -5   5   7   28.21    2.21
   5  -5  -7   30.58    4.49
   5  -5  -7   25.12    2.65
  -5  -5   8   64.90    5.86
  -5   5   8   63.39    5.49
  -5   5   8   62.78    3.95
  -5   5   8   74.72    5.55
   5  -5  -8   76.19    5.99
   5  -5  -8   74.64    4.77
  -5  -5   8   67.27    6.25
   5   5  -8   66.23    4.73
   5   5  -8   63.19    5.57
   5   5  -8   69.64    5.77
   5  -5  -8   62.95    6.08
   5   5  -9   26.75    4.07
   5   5  -9   22.90    3.03
   5   5  -9   19.35    3.96
  -5   5   9   17.12    3.95
  -5  -5   9   19.73    3.90
  -5  -5   9   23.90    4.31
   5   5  -9   20.71    3.84
   5  -5  -9   20.51    3.09
   5  -5  -9   22.80    2.82
  -5   5   9   23.05    2.35
   5  -5  -9   19.57    3.70
   5  -5  -9   26.54    4.28
   5   5 -10    7.68    3.63
  -5  -5  10    0.00    3.23
  -5   5  10   -1.71    1.71
  -5   5  10   -1.76    2.20
   5   5 -10   -1.92    3.42
   5   5 -10    0.00    2.60
   5  -5 -10    4.85    2.65
   5  -5 -10   -0.22    3.27
   5  -5 -10   -0.43    2.17
  -5  -5  10    2.38    3.46
  -5   5  10    0.44    1.96
  -5   5  10    2.64    3.29
   5  -5 -10   -3.21    3.42
  -5   5  11    4.62    3.52
  -5   5  11    2.98    1.71
   5   5 -11    3.63    3.63
   5   5 -11   -0.85    3.20
  -5  -5  11    1.95    3.89
   5  -5 -11    3.09    2.43
   5  -5 -11    5.89    3.71
  -5   5  11    2.86    4.39
   5  -5 -11    2.39    2.61
   5   5 -11    5.41    3.03
  -5  -5  11    4.94    3.65
  -5   5  11    6.31    2.61
   5  -5 -11    7.26    3.63
  -5   5  12    2.98    2.56
   5   5 -12    5.34    3.63
  -5   5  12    4.13    2.82
  -5   5  12    4.39    4.39
  -5  -5  12   -0.86    3.89
  -5  -5  12    6.01    3.86
   5  -5 -12    1.30    3.26
   5  -5 -12    2.56    4.48
  -5   5  12    2.20    3.74
   5   5 -12   -2.35    3.84
   5   5 -12    4.76    2.81
   5  -5 -12    4.41    3.31
   5  -5 -12   -1.75    4.59
   5   5 -12    5.94    4.18
  -5  -5  13    9.92    4.31
   5   5 -13    2.35    4.26
   5   5 -13   14.93    4.27
   5   5 -13    5.19    3.46
   5   5 -13   12.97    4.84
  -5   5  13    5.71    3.73
  -5  -5  13   13.07    4.50
   5  -5 -13    9.34    3.91
   5  -5 -13    8.50    4.25
   5  -5 -13    8.59    3.75
   5  -5 -13   15.10    4.60
  -5   5  13    7.67    2.77
   5  -5 -14    3.74    3.96
   5  -5 -14   -3.39    3.81
   5   5 -14    5.76    5.76
   5   5 -14    4.90    4.05
  -5   5  14    2.98    2.34
  -5   5  14    3.46    3.46
  -5   5  14   -2.42    3.74
   5  -5 -14    0.00    2.82
   5   5 -14    9.92    6.04
  -5  -5  14   -9.41    4.92
  -5   5  15   13.18    3.19
   5  -5 -15    7.81    4.43
   5   5 -15   11.72    4.69
   5   5 -15   12.06    3.88
  -5   5  15    9.90    4.84
  -5  -5  15   -4.06    5.55
   5  -5 -15    8.58    3.74
   5   5 -15   18.33    5.97
  -5   5  15    6.69    3.45
   5  -5 -15   10.86    3.69
  -5  -5  16    6.61    6.40
   5   5 -16    2.98    5.33
   5   5 -16    7.96    3.87
  -5   5  16   11.05    3.40
  -5   5  16    7.25    4.84
   5  -5 -16   11.21    4.18
   5  -5 -16    5.64    4.77
   5  -5 -16    7.36    5.68
   5   5 -17   89.91    9.80
  -5   5  17   85.43    9.01
   5  -5 -17   97.52    9.23
  -5  -5  17   99.68    9.59
   5   5 -17  102.28    8.18
  -5   5  17   89.34    7.86
   5  -5 -17   78.50    7.81
   5  -5 -17  110.08    9.03
  -5   5  18   34.44    6.58
   5   5 -18   35.78    8.31
   5   5 -18   38.01    5.58
  -5   5  18   30.32    4.88
  -5  -5  18   31.26    6.81
   5  -5 -18   34.88    6.14
   5  -5 -18   42.02    7.11
   5   5 -19   22.75    5.37
   5   5 -19   23.84    7.03
  -5   5  19   16.21    6.35
  -5  -5  19   16.99    6.16
   5  -5 -19   24.10    5.92
   5  -5 -19   16.68    5.63
  -5  -5  20    2.97    6.15
   5   5 -20   -2.34    6.60
   5   5 -20   -5.79    4.93
  -5   5  20    7.21    6.34
   5  -5 -20   -3.28    5.69
   5  -5 -20    1.04    5.62
   5   5 -21    9.01    6.01
   5  -5 -21   23.25    6.85
   5   5 -21   -2.55    6.80
  -5   5  21    1.53    6.33
  -5  -5  21    7.62    8.04
   5  -5 -21   11.36    5.68
  -5  -5  22    3.59    8.66
   5   5 -22   -2.76    8.71
   5   5 -22   -2.36    6.43
  -5   5  22   11.75    6.97
   5  -5 -22   -2.62    6.54
   5  -5 -22   -3.94    6.42
   5   6  -1   33.03    4.16
   5   6  -1   36.11    3.94
   5  -6  -1   41.84    4.77
  -5   6   1   33.17    1.52
  -5  -6   1   37.94    4.17
  -5   6   1   33.71    3.70
  -5   6   1   34.16    3.53
  -5  -6   1   37.08    4.17
   5   6  -2  103.04    6.32
  -5   6   2  120.95    6.95
   5   6  -2  113.91    6.32
  -5   6   2  117.72    6.59
  -5  -6   2  112.70    6.79
   5  -6  -2  119.31    7.35
  -5  -6   2  108.79    6.57
  -5   6   2  120.67    6.49
  -5   6   3   13.86    3.80
   5  -6  -3    5.17    3.23
   5  -6  -3    4.75    4.10
  -5  -6   3    6.55    3.06
  -5  -6   3    6.77    3.50
   5   6  -3   10.63    2.82
  -5   6   3    9.26    3.02
  -5   6   3    9.42    3.07
   5   6  -3    9.75    3.03
   5   6  -4  120.15    7.56
  -5   6   4  119.66    7.22
  -5  -6   4  117.75    6.98
   5  -6  -4  103.34    4.52
  -5   6   4  131.33    7.14
  -5   6   4  109.16    6.45
  -5   6   4  135.17    6.75
   5   6  -4  127.57    7.34
  -5   6   4  118.05    4.29
   5  -6  -4  120.71    7.29
  -5  -6   4  123.65    7.62
  -5   6   5  170.93    6.54
  -5   6   5  175.14    8.81
  -5   6   5  195.76    8.50
  -5  -6   5  182.87   10.43
   5  -6  -5  158.59    6.64
   5  -6  -5  170.41   10.05
  -5   6   5  185.35    8.46
  -5  -6   5  184.16    9.80
   5   6  -5  177.65    9.25
   5   6  -5  170.58    9.91
  -5   6   5  163.09    9.40
   5   6  -6   98.86    7.29
   5   6  -6   99.74    4.76
  -5   6   6  109.09    6.67
  -5   6   6   94.80    6.44
  -5   6   6  100.57    6.56
  -5  -6   6  101.08    6.52
  -5  -6   6  109.68    7.37
   5  -6  -6   99.57    4.75
   5   6  -6  115.55    6.44
  -5   6   6  100.00    4.43
  -5   6   6  112.90    6.54
   5  -6  -6   97.85    6.62
   5   6  -7  236.63   13.27
   5   6  -7  248.04   10.68
  -5   6   7  244.45   11.34
  -5  -6   7  257.69   12.38
   5  -6  -7  256.74   11.71
   5   6  -7  241.52   11.36
  -5   6   7  237.35    9.79
  -5   6   7  223.73   12.04
  -5  -6   7  237.36   14.28
   5  -6  -7  254.52   13.26
   5   6  -8   23.10    3.85
  -5   6   8   25.30    2.66
  -5   6   8   28.66    4.16
  -5   6   8   27.75    4.15
  -5  -6   8   24.29    4.12
   5  -6  -8   17.58    2.60
   5  -6  -8   27.37    4.06
   5   6  -8   32.28    2.78
   5   6  -8   24.56    4.06
  -5   6   8   25.31    3.77
  -5  -6   8   20.74    3.89
   5   6  -9  130.73    8.96
   5   6  -9  133.96    6.89
  -5  -6   9  139.69    9.10
   5  -6  -9  123.52    7.17
   5   6  -9  128.16    8.97
  -5  -6   9  121.87    9.92
  -5   6   9  124.31    6.86
  -5   6   9  114.27    8.76
  -5   6   9  142.90    7.88
   5   6 -10  132.50    9.59
   5   6 -10  136.10    7.78
  -5   6  10  126.77    7.06
  -5   6  10  137.83    8.33
  -5  -6  10  133.53    9.05
   5  -6 -10  111.83    7.38
   5  -6 -10  120.90    9.35
   5   6 -10  121.17    8.53
  -5  -6  10  106.42    8.44
  -5   6  10  135.29    6.62
  -5   6  10  113.87    8.11
   5  -6 -10  140.21    8.39
   5   6 -11  113.55    8.60
  -5   6  11  108.35    7.70
  -5  -6  11  109.52    8.86
  -5  -6  11  122.79    9.03
   5  -6 -11  123.85    7.94
   5  -6 -11  113.03    9.15
  -5   6  11  112.20    7.04
   5   6 -11  125.18    7.80
   5   6 -11  114.22    8.52
   5   6 -11  108.97    9.58
   5  -6 -11   98.82    7.17
   5  -6 -11   96.38    7.48
  -5   6  11  118.25    8.98
   5   6 -12  122.83    8.73
   5   6 -12  133.53   10.14
  -5   6  12  123.37    8.11
  -5   6  12  108.15    9.42
  -5   6  12  133.72    9.23
   5  -6 -12  113.81    8.47
   5  -6 -12  132.91    9.18
  -5   6  12  128.93    7.88
   5   6 -12  133.29    8.46
   5   6 -12  136.33   10.64
   5  -6 -12  139.36   10.04
  -5  -6  12  132.47   10.52
   5  -6 -12  135.47    8.82
  -5  -6  12  121.22    9.28
   5   6 -13   10.84    4.68
   5   6 -13   21.88    3.90
  -5   6  13   12.02    3.28
  -5  -6  13   18.86    4.72
   5  -6 -13   21.71    5.53
  -5   6  13   16.37    3.19
  -5   6  13   16.04    4.39
   5   6 -13   17.44    4.89
   5  -6 -13   15.20    3.69
   5   6 -14   39.31    6.16
  -5   6  14   44.02    5.45
   5  -6 -14   45.15    4.99
   5  -6 -14   60.70    6.79
   5   6 -14   54.38    6.80
  -5  -6  14   44.09    6.63
   5   6 -14   56.28    4.98
   5   6 -15   22.08    5.73
  -5   6  15   29.08    3.82
  -5  -6  15   24.78    5.56
   5  -6 -15   28.56    6.35
  -5   6  15   26.15    5.72
   5   6 -15   28.54    4.11
   5  -6 -15   27.48    4.62
   5   6 -16   18.46    5.94
  -5   6  16   14.85    3.61
  -5  -6  16   16.00    5.33
   5  -6 -16   16.91    4.39
   5  -6 -16   15.39    4.77
   5  -6 -16    9.07    6.12
  -5   6  16   18.46    5.27
   5   6 -16   16.20    4.75
   5   6 -17    9.97    5.30
  -5   6  17    3.81    4.24
   5  -6 -17    5.05    5.05
   5   6 -17   13.81    4.32
  -5  -6  17    5.54    5.75
   5  -6 -17    3.57    4.83
  -5  -6  18   -0.21    5.74
   5   6 -18    2.33    5.94
  -5   6  18    5.05    5.70
   5  -6 -18    0.44    5.48
   5  -6 -18    7.33    6.29
   5   6 -18    1.94    4.53
   5  -6 -19   -2.92    6.68
   5   6 -19    4.10    4.96
   5   6 -19    4.24    6.15
  -5   6  19   -4.60    5.92
   5  -6 -19    1.97    4.60
  -5  -6  19    4.03    6.16
  -5  -6  20   19.28    6.99
   5  -6 -20   24.16    7.08
   5   6 -20   18.85    7.84
   5   6 -20   17.02    5.82
  -5   6  20   22.75    7.00
   5  -6 -20   21.42    7.00
  -5  -6  21   12.06    7.40
   5   6 -21   15.29    6.03
   5  -6 -21   22.23    7.27
   5   6 -21    9.10    7.83
  -5   6  21   17.25    7.21
   5  -6 -21   18.55    6.55
  -5   7   1    4.84    1.10
  -5  -7   1   10.31    3.95
   5   7  -1    6.35    3.28
  -5   7   1    3.09    3.75
  -5  -7   1    8.28    3.13
   5  -7  -1    5.44    1.52
   5   7  -1   12.43    3.05
  -5   7   1    7.36    2.60
  -5  -7   1    9.39    3.27
   5  -7  -1   10.00    4.56
  -5  -7   2   18.83    4.38
  -5   7   2   19.92    1.52
  -5   7   2   25.10    4.26
  -5   7   2   20.25    3.52
   5  -7  -2   17.76    4.12
   5   7  -2   22.45    3.71
   5   7  -2   19.12    3.91
  -5   7   2   20.01    1.49
  -5   7   2   20.26    3.66
  -5  -7   2   28.57    4.58
  -5   7   3    4.83    3.73
   5   7  -3    6.08    3.47
   5  -7  -3    5.87    1.30
  -5  -7   3    5.03    3.28
  -5   7   3    5.15    3.13
   5  -7  -3    9.71    3.67
  -5   7   3    7.52    2.79
   5   7  -3    9.74    2.81
  -5  -7   3    8.71    3.92
   5  -7  -3    6.91    4.32
  -5   7   4   38.18    4.69
  -5   7   4   51.72    4.51
  -5   7   4   44.02    2.14
  -5   7   4   50.63    4.80
   5  -7  -4   45.70    5.36
   5  -7  -4   40.77    5.18
   5   7  -4   47.90    4.75
  -5   7   4   40.75    5.04
   5  -7  -4   42.11    2.58
   5   7  -4   45.83    4.76
  -5  -7   4   45.58    4.58
  -5  -7   4   47.85    4.35
   5   7  -5  125.00    7.53
  -5   7   5  124.75    5.18
  -5   7   5  129.55    8.10
  -5   7   5  133.51    7.36
   5   7  -5  129.68    8.40
  -5   7   5  134.22    7.09
  -5   7   5  146.18    8.08
  -5  -7   5  121.68    8.06
  -5  -7   5  134.04    8.04
   5  -7  -5  124.70    8.13
   5  -7  -5  114.16    5.55
   5  -7  -6   10.49    1.71
   5  -7  -6   -0.21    4.06
  -5  -7   6   -0.65    3.26
  -5   7   6    0.43    1.07
  -5   7   6    1.97    3.06
  -5   7   6    3.27    3.27
  -5   7   6    3.56    3.34
  -5   7   6    1.31    1.97
   5   7  -6   -1.72    2.79
  -5   7   6   -2.14    2.79
  -5  -7   6    3.91    3.48
   5  -7  -6    0.00    1.76
   5   7  -6    5.15    3.44
   5   7  -7  212.16   11.35
   5   7  -7  215.43   12.42
  -5   7   7  207.52    8.64
   5  -7  -7  198.42   10.47
  -5   7   7  203.96   11.59
  -5   7   7  229.29   10.93
  -5   7   7  218.15   10.91
  -5  -7   7  199.31   12.15
   5  -7  -7   32.98    4.96
  -5  -7   7  202.68   10.62
   5   7  -8   76.10    4.05
  -5  -7   8   76.22    6.50
  -5  -7   8   64.30    6.50
  -5   7   8   69.42    4.23
  -5   7   8   76.72    6.34
   5  -7  -8   82.66    5.08
  -5   7   8   80.46    4.06
  -5   7   8   79.14    6.23
  -5   7   8   77.81    6.34
[truncated: 1,014,035 more chars]
