# Supplementary material for: A new example of intra­molecular C—H⋯Ni anagostic inter­actions: synthesis, crystal structure and Hirshfeld analysis of cis-bis­[4-methyl-2-(1,2,3,4-tetra­hydro­naphthalen-1-yl­idene)hydrazinecarbo­thio­amidato-κ2 N 1,S]nickel(II) di­methyl­formamide monosolvate
Source: Acta Crystallogr E Crystallogr Commun. 2017 May 19;73(Pt 6):859–63. doi: 10.1107/S2056989017007198 (PMC5458310; doi:10.1107/S2056989017007198)
Supplement: Supplementary file 2 [file e-73-00859-Isup2.hkl]

data_I                                                                          
_shelx_title ' shelxt_a.res in P2(1)/c'                                         
_shelx_refln_list_code          4                                               
_shelx_F_calc_maximum      418.78                                               
_exptl_crystal_F_000      1256.00                                               
_reflns_d_resolution_high  0.7707                                               
                                                                                
loop_                                                                           
 _space_group_symop_operation_xyz                                               
 'x, y, z'                                                                      
 '-x, y+1/2, -z+1/2'                                                            
 '-x, -y, -z'                                                                   
 'x, -y-1/2, z-1/2'                                                             
                                                                                
_cell_length_a    12.5864                                                       
_cell_length_b    11.6273                                                       
_cell_length_c    19.1271                                                       
_cell_angle_alpha  90.000                                                       
_cell_angle_beta   90.529                                                       
_cell_angle_gamma  90.000                                                       
                                                                                
_shelx_F_squared_multiplier     1.000                                           
                                                                                
loop_                                                                           
 _refln_index_h                                                                 
 _refln_index_k                                                                 
 _refln_index_l                                                                 
 _refln_F_squared_calc                                                          
 _refln_F_squared_meas                                                          
 _refln_F_squared_sigma                                                         
 _refln_observed_status                                                         
   2   0   0      15669.45      14402.28       254.99 o                         
   3   0   0      20031.02      18924.69       236.72 o                         
   4   0   0       4508.95       4204.65        67.25 o                         
   5   0   0        533.11        478.35        13.26 o                         
   6   0   0       1396.17       1202.27        29.18 o                         
   7   0   0       5618.98       5837.46       106.87 o                         
   8   0   0       5776.94       5744.85        77.06 o                         
   9   0   0       1404.18       1434.62        27.92 o                         
  10   0   0        175.15        185.84        14.87 o                         
  11   0   0        453.94        462.15        19.59 o                         
  12   0   0       1329.52       1431.03        37.06 o                         
  13   0   0        405.18        293.04        26.60 o                         
  14   0   0       1754.69       1879.55       145.72 o                         
  16   0   0        676.89        883.38        99.21 o                         
   2   1   0       2793.72       2588.49        37.88 o                         
   3   1   0        343.48        358.35         9.42 o                         
   4   1   0       5608.04       5505.02       106.22 o                         
   5   1   0        716.38        684.68        11.74 o                         
   6   1   0      19424.16      18408.12       163.82 o                         
   7   1   0      21167.78      20576.69       223.72 o                         
   8   1   0       1438.98       1414.00        22.09 o                         
   9   1   0       5186.79       5548.73        67.14 o                         
  10   1   0       1540.63       1709.78        24.27 o                         
  11   1   0        141.31        149.37        11.39 o                         
  12   1   0          7.15          6.16        11.52 o                         
  13   1   0          7.38         15.34        12.94 o                         
  14   1   0        520.71        568.06        43.80 o                         
  15   1   0       1303.12       1269.23       127.75 o                         
  16   1   0          8.86        -51.52        74.58 o                         
   0   2   0       9782.41       9493.20       112.95 o                         
   1   2   0       2005.68       1982.86        23.82 o                         
   2   2   0      13822.25      12806.99       162.40 o                         
   3   2   0       1710.06       1628.92        23.40 o                         
   4   2   0       4467.82       4478.10        68.00 o                         
   5   2   0       3833.32       3626.14        58.32 o                         
   6   2   0        477.80        574.56        11.50 o                         
   7   2   0        762.47        707.97        14.34 o                         
   8   2   0       2150.51       2295.04        29.33 o                         
   9   2   0       1765.43       1840.33        30.53 o                         
  10   2   0       4569.19       4631.76        63.57 o                         
  11   2   0        462.57        482.74        15.66 o                         
  12   2   0        796.20        753.87        19.28 o                         
  13   2   0       4265.44       4449.66       107.17 o                         
  14   2   0        472.41        518.56        59.52 o                         
  15   2   0        231.65        254.74        78.14 o                         
  16   2   0        831.83        784.72       118.69 o                         
   1   3   0        911.48        784.20        11.56 o                         
   2   3   0       6728.56       6621.90        78.24 o                         
   3   3   0       3945.46       3646.91        50.21 o                         
   4   3   0       1412.03       1328.14        18.80 o                         
   5   3   0       1581.70       1715.69        31.84 o                         
   6   3   0       2476.75       2246.30        31.07 o                         
   7   3   0        489.48        476.09        14.15 o                         
   8   3   0         67.71        101.16         9.26 o                         
   9   3   0        900.54       1000.70        20.99 o                         
  10   3   0        278.33        305.52        13.94 o                         
  11   3   0         40.09         63.03        11.51 o                         
  12   3   0        767.83        801.33        27.45 o                         
  13   3   0         21.73         14.13        13.56 o                         
  14   3   0        205.05        219.86        38.29 o                         
  15   3   0        125.33        163.34        46.51 o                         
  16   3   0        196.75        210.84        60.86 o                         
   0   4   0         90.40        111.36         8.26 o                         
   1   4   0          6.83         -0.02         5.57 o                         
   2   4   0          8.24         13.60        12.66 o                         
   3   4   0          7.36         12.69         6.29 o                         
   4   4   0       2900.81       2882.05        41.06 o                         
   5   4   0       1158.66       1229.51        22.45 o                         
   6   4   0          9.44         -6.64         8.84 o                         
   7   4   0        944.66       1050.85        22.63 o                         
   8   4   0        404.43        441.89        16.99 o                         
   9   4   0        312.96        327.19        16.98 o                         
  10   4   0        104.36        118.08        14.95 o                         
  11   4   0         13.64         22.40        19.98 o                         
  12   4   0        157.12        169.31        19.73 o                         
  13   4   0        142.83        139.09        26.39 o                         
  14   4   0          3.42          9.44        32.60 o                         
  15   4   0         57.66         83.27        85.55 o                         
   1   5   0       2619.33       2696.50        30.92 o                         
   2   5   0       1113.83       1176.29        18.65 o                         
   3   5   0         67.92        106.77         8.37 o                         
   4   5   0         29.99         54.99         8.01 o                         
   5   5   0         80.52         63.74         6.96 o                         
   6   5   0       1406.06       1344.21        27.51 o                         
   7   5   0       2816.74       2882.55        50.14 o                         
   8   5   0        316.77        321.13        16.77 o                         
   9   5   0        758.95        760.16        23.10 o                         
  10   5   0         60.06         38.25        16.76 o                         
  11   5   0         40.64         30.37        17.13 o                         
  12   5   0         46.43         30.05        23.23 o                         
  13   5   0         30.50         22.39        24.95 o                         
  14   5   0        224.33        227.79        44.00 o                         
  15   5   0        443.52        435.15        77.39 o                         
   0   6   0       3303.51       3265.34        54.90 o                         
   1   6   0       9688.99       9817.37       103.54 o                         
   2   6   0       2549.70       2531.79        32.95 o                         
   3   6   0        759.52        710.61        15.33 o                         
   4   6   0        137.17        150.44         9.62 o                         
   5   6   0       1493.23       1481.23        27.52 o                         
   6   6   0       1273.27       1324.37        26.41 o                         
   7   6   0        265.14        299.87        17.42 o                         
   8   6   0       2836.89       2890.44        47.69 o                         
   9   6   0       1238.42       1363.24        35.29 o                         
  10   6   0        253.46        279.43        19.25 o                         
  11   6   0        267.69        275.82        23.73 o                         
  12   6   0          0.10        -16.37        21.68 o                         
  13   6   0        757.90        753.69        62.13 o                         
  14   6   0        335.17        301.19        51.89 o                         
   1   7   0       5087.83       4810.56        65.77 o                         
   2   7   0       6552.14       6362.17        71.40 o                         
   3   7   0        180.72        179.73        10.81 o                         
   4   7   0       1987.62       1889.92        52.15 o                         
   5   7   0         15.34          7.58         9.11 o                         
   6   7   0       2797.56       2855.30        45.88 o                         
   7   7   0       3086.68       3188.63        52.30 o                         
   8   7   0       1000.36        903.91        28.21 o                         
   9   7   0        374.95        343.30        20.52 o                         
  10   7   0        321.01        321.78        20.17 o                         
  11   7   0        137.05        105.04        18.54 o                         
  12   7   0        203.58        189.10        27.86 o                         
  13   7   0         31.67         75.87        34.21 o                         
  14   7   0        513.13        443.24        54.08 o                         
   0   8   0       7103.31       6812.25       154.58 o                         
   1   8   0       2982.28       3082.10        41.54 o                         
   2   8   0        718.42        748.89        17.09 o                         
   3   8   0         15.88         23.41         9.63 o                         
   4   8   0       1861.76       1902.63        28.95 o                         
   5   8   0       1018.71        910.63        25.28 o                         
   6   8   0        647.30        570.59        18.08 o                         
   7   8   0       1564.70       1539.30        49.23 o                         
   8   8   0       4631.35       4712.86        96.28 o                         
   9   8   0         54.00         63.32        16.95 o                         
  10   8   0        101.64        125.44        20.03 o                         
  11   8   0         22.27         -6.14        24.21 o                         
  12   8   0        123.90        189.79        41.12 o                         
  13   8   0        222.47        221.57        39.54 o                         
   1   9   0       1673.98       1723.87        29.44 o                         
   2   9   0        575.43        516.03        16.41 o                         
   3   9   0        440.45        456.73        15.36 o                         
   4   9   0       1156.07       1149.64        22.86 o                         
   5   9   0         76.21         69.99        11.51 o                         
   6   9   0        802.26        816.40        29.73 o                         
   7   9   0       2083.65       2172.93        64.88 o                         
   8   9   0        298.06        341.71        34.00 o                         
   9   9   0       1761.92       1842.02        55.37 o                         
  10   9   0        154.45        169.98        27.19 o                         
  11   9   0        205.46        191.56        30.59 o                         
  12   9   0        715.95        731.33        56.97 o                         
  13   9   0         56.68         79.38        51.95 o                         
   0  10   0       1635.68       1623.08        48.87 o                         
   1  10   0        103.77        106.28        14.39 o                         
   2  10   0        400.03        385.56        16.40 o                         
   3  10   0        343.27        340.46        15.88 o                         
   4  10   0        886.87        832.47        25.26 o                         
   5  10   0        752.50        756.96        25.85 o                         
   6  10   0       1989.10       1953.56        52.06 o                         
   7  10   0         17.62         21.83        15.85 o                         
   8  10   0       3768.34       3906.03        99.05 o                         
   9  10   0       1201.76       1338.58        56.54 o                         
  10  10   0         25.79         29.22        27.56 o                         
  11  10   0        273.57        183.69        38.36 o                         
  12  10   0         68.61         64.31        37.74 o                         
   1  11   0       2247.40       2339.70        45.36 o                         
   2  11   0       3962.21       4201.14        73.91 o                         
   3  11   0          1.95          1.08        15.04 o                         
   4  11   0       1268.21       1217.43        31.64 o                         
   5  11   0        102.76        116.44        16.53 o                         
   6  11   0        193.56        185.89        19.73 o                         
   7  11   0        607.15        648.64        42.04 o                         
   8  11   0        159.15        205.22        34.19 o                         
   9  11   0         22.44          7.98        32.16 o                         
  10  11   0        330.88        320.54        36.16 o                         
  11  11   0         92.06         59.07        38.94 o                         
   0  12   0        356.14        319.27        33.00 o                         
   1  12   0         22.96         33.78        19.90 o                         
   2  12   0        281.21        284.37        27.47 o                         
   3  12   0        732.82        766.46        31.99 o                         
   4  12   0          7.13         -9.97        19.52 o                         
   5  12   0        385.31        421.17        24.91 o                         
   6  12   0         86.73        127.34        24.85 o                         
   7  12   0          6.34          6.75        40.86 o                         
   8  12   0          0.91        -27.71        32.44 o                         
   9  12   0         19.97          4.08        36.26 o                         
   1  13   0        203.26        243.97        28.46 o                         
   2  13   0        264.04        267.51        26.04 o                         
   3  13   0        437.29        453.70        29.48 o                         
   4  13   0        231.06        233.57        25.65 o                         
   5  13   0         10.28         25.76        28.37 o                         
   6  13   0          0.47         32.84        27.39 o                         
   7  13   0         87.40         83.06        42.50 o                         
   8  13   0        136.53        101.70        36.96 o                         
   0  14   0         92.61        -35.68        41.95 o                         
   1  14   0        121.74        154.45        31.05 o                         
   2  14   0         35.24         35.81        26.81 o                         
   3  14   0        276.85        254.40        29.25 o                         
   4  14   0         14.89         26.18        29.02 o                         
   5  14   0          4.12         11.01        30.34 o                         
   6  14   0         87.53        117.88        42.22 o                         
   1  15   0        238.38        220.85        37.13 o                         
 -16   1   1         51.27         63.94        75.47 o                         
 -15   1   1        137.55        194.71        69.70 o                         
 -14   1   1         13.01          0.21        35.72 o                         
 -13   1   1         25.30         24.00        12.93 o                         
 -12   1   1        286.84        298.76        13.27 o                         
 -11   1   1         27.18         16.69        10.91 o                         
 -10   1   1         62.44         75.79         9.53 o                         
  -9   1   1        575.22        651.50        14.90 o                         
  -8   1   1       1883.20       1830.93        30.00 o                         
  -7   1   1        982.29        993.99        16.63 o                         
  -6   1   1       2134.35       2148.30        26.95 o                         
  -5   1   1        414.95        408.71         9.25 o                         
  -4   1   1       2384.04       2199.78        29.30 o                         
  -3   1   1      10790.04      10195.29       114.31 o                         
  -2   1   1        629.89        634.33         8.55 o                         
   2   1   1       2125.73       2058.95        31.22 o                         
   3   1   1        505.68        520.65        10.64 o                         
   4   1   1        303.14        360.95         8.32 o                         
   5   1   1        381.19        416.75         9.73 o                         
   6   1   1        113.98        106.65         9.24 o                         
   7   1   1       4480.60       4358.99        45.35 o                         
   8   1   1        266.98        308.73         9.19 o                         
   9   1   1       1712.10       1789.27        26.48 o                         
  10   1   1       1133.61       1139.08        19.62 o                         
  11   1   1        374.36        334.18        12.53 o                         
  12   1   1        150.38        170.82        12.46 o                         
  13   1   1        959.25        959.11        27.48 o                         
  14   1   1        128.65        167.15        39.39 o                         
  15   1   1         72.70         82.32        42.48 o                         
  16   1   1         37.60        110.78        45.36 o                         
 -16   2   1        408.04        349.56        50.53 o                         
 -15   2   1         66.10         78.47        40.98 o                         
 -14   2   1        745.33        715.26        45.99 o                         
 -13   2   1         74.13        104.51        13.49 o                         
 -12   2   1          1.63          1.87        11.62 o                         
 -11   2   1         22.65         42.30        12.59 o                         
 -10   2   1        601.15        686.04        15.98 o                         
  -9   2   1       1255.21       1221.47        26.62 o                         
  -8   2   1       2172.06       2187.41        30.39 o                         
  -7   2   1        185.52        185.70         9.51 o                         
  -6   2   1        734.19        662.78        19.33 o                         
  -5   2   1        168.70        262.18        12.85 o                         
  -4   2   1        982.83        899.72        12.90 o                         
  -3   2   1      43598.93      41234.67       436.72 o                         
  -2   2   1       5826.62       5628.64        60.47 o                         
  -1   2   1      12151.28      11478.75       118.14 o                         
   0   2   1         32.34         89.79         5.56 o                         
   1   2   1         78.92        113.38         7.83 o                         
   2   2   1      18352.72      16943.71       209.67 o                         
   3   2   1       3102.77       2929.89        44.58 o                         
   4   2   1        797.31        827.49        19.00 o                         
   5   2   1       3509.53       3471.63        50.37 o                         
   6   2   1       4569.59       4703.50        57.43 o                         
   7   2   1        206.38        194.80        13.05 o                         
   8   2   1       2397.75       2435.95        32.37 o                         
   9   2   1         40.49         41.03         8.12 o                         
  10   2   1          4.92         24.16         9.37 o                         
  11   2   1         12.79         21.39         9.26 o                         
  12   2   1        455.50        427.80        15.64 o                         
  13   2   1       1100.17       1115.42        38.79 o                         
  14   2   1        100.91        121.32        27.89 o                         
  15   2   1         26.47         36.46        45.45 o                         
  16   2   1        517.70        540.47        65.96 o                         
 -15   3   1       2099.83       2402.17       141.54 o                         
 -14   3   1       1222.42       1330.58        60.78 o                         
 -13   3   1         39.04         48.97        14.53 o                         
 -12   3   1         46.07         63.16        12.80 o                         
 -11   3   1        564.11        591.24        17.34 o                         
 -10   3   1        249.10        241.43        12.10 o                         
  -9   3   1       1701.17       1655.81        31.29 o                         
  -8   3   1        563.33        558.09        16.65 o                         
  -7   3   1       7579.82       7572.93        83.36 o                         
  -6   3   1        786.09        528.23        13.41 o                         
  -5   3   1        739.80        819.18        18.22 o                         
  -4   3   1        789.20        780.27        16.36 o                         
  -3   3   1       6771.84       6774.97        84.89 o                         
  -2   3   1       1774.07       1656.83        22.31 o                         
  -1   3   1       3068.92       3045.30        43.82 o                         
   0   3   1        341.81        306.27         8.39 o                         
   1   3   1        860.13        792.62        12.23 o                         
   2   3   1        831.86        875.64        15.17 o                         
   3   3   1        871.08        982.03        16.79 o                         
   4   3   1        338.95        368.75        10.25 o                         
   5   3   1        161.56        141.52        10.11 o                         
   6   3   1      11109.15      10476.81       168.78 o                         
   7   3   1       2120.96       1929.00        62.50 o                         
   8   3   1       3828.83       3972.73        72.86 o                         
   9   3   1       3664.50       3756.66        57.21 o                         
  10   3   1        369.97        349.75        13.99 o                         
  11   3   1       1221.39       1261.96        29.37 o                         
  12   3   1        259.45        223.62        15.92 o                         
  13   3   1         18.05         39.50        13.44 o                         
  14   3   1       1641.71       1798.38        85.13 o                         
  15   3   1        868.22        976.81        78.76 o                         
 -15   4   1          7.80        -16.09        45.47 o                         
 -14   4   1       1052.29       1114.45        70.84 o                         
 -13   4   1        479.38        464.70        27.67 o                         
 -12   4   1         89.75        111.30        20.09 o                         
 -11   4   1       1348.48       1437.18        38.52 o                         
 -10   4   1        225.16        251.82        18.12 o                         
  -9   4   1       2208.96       2254.93        57.53 o                         
  -8   4   1       3791.59       3689.79        69.21 o                         
  -7   4   1       3065.78       3185.82        52.21 o                         
  -6   4   1       1488.95       1456.70        24.24 o                         
  -5   4   1        666.74        607.90        16.20 o                         
  -4   4   1       3296.90       3540.42        51.74 o                         
  -3   4   1       4305.49       4352.95        50.95 o                         
  -2   4   1       1200.78       1152.04        24.93 o                         
  -1   4   1      11859.41      11096.63       131.95 o                         
   0   4   1      16964.75      15927.23       202.23 o                         
   1   4   1        467.31        526.68        10.00 o                         
   2   4   1         23.89          5.52         6.65 o                         
   3   4   1       1478.08       1433.19        26.32 o                         
   4   4   1       3165.32       3060.35        39.90 o                         
   5   4   1       1290.77       1015.65        17.71 o                         
   6   4   1       1501.01       1507.57        29.21 o                         
   7   4   1       1853.67       1686.91        38.14 o                         
   8   4   1       3927.01       3839.33        73.79 o                         
   9   4   1        167.55        172.32        10.02 o                         
  10   4   1          6.70         -1.44         8.93 o                         
  11   4   1         11.76          7.22        14.99 o                         
  12   4   1        279.64        238.72        13.12 o                         
  13   4   1       2696.67       2849.24        99.51 o                         
  14   4   1        253.95        262.95        41.57 o                         
  15   4   1       1159.39       1261.43        98.08 o                         
 -15   5   1        166.68        157.07        55.87 o                         
 -14   5   1        256.90        220.36        42.31 o                         
 -13   5   1        202.11        215.30        23.89 o                         
 -12   5   1         23.45         32.28        20.64 o                         
 -11   5   1        231.02        249.31        22.87 o                         
 -10   5   1       2425.85       2534.27        49.98 o                         
  -9   5   1          8.21         22.39        13.33 o                         
  -8   5   1       2163.97       2160.49        42.19 o                         
  -7   5   1       6151.00       6189.66        93.94 o                         
  -6   5   1       4913.64       5046.85        69.28 o                         
  -5   5   1       6852.30       7085.00        93.93 o                         
  -4   5   1       6385.23       6221.75        72.48 o                         
  -3   5   1         22.24         63.15         8.21 o                         
  -2   5   1      14105.73      13233.95       131.38 o                         
  -1   5   1       8233.37       7527.23        90.59 o                         
   0   5   1        678.55        740.25        20.71 o                         
   1   5   1      14316.97      13555.85       125.84 o                         
   2   5   1       8286.37       8194.01        83.69 o                         
   3   5   1       4545.40       4507.82        61.59 o                         
   4   5   1       4299.74       3899.64        50.84 o                         
   5   5   1        117.05        105.83        12.14 o                         
   6   5   1       4779.08       4512.52        73.70 o                         
   7   5   1       6301.19       6242.30        90.79 o                         
   8   5   1        544.44        551.99        19.47 o                         
   9   5   1       1004.97       1003.59        26.20 o                         
  10   5   1       1066.75       1187.16        36.65 o                         
  11   5   1         13.85         18.96        16.63 o                         
  12   5   1        318.68        360.95        21.58 o                         
  13   5   1          0.59         22.13        22.14 o                         
  14   5   1        376.21        374.08        51.03 o                         
  15   5   1        981.46       1048.16        94.00 o                         
 -14   6   1        476.47        386.72        52.12 o                         
 -13   6   1        518.90        524.00        53.77 o                         
 -12   6   1         73.54         87.61        22.82 o                         
 -11   6   1         72.67         82.93        19.62 o                         
 -10   6   1          0.72        -18.50        18.50 o                         
  -9   6   1       2899.69       3017.69        61.77 o                         
  -8   6   1        852.82       1015.86        22.71 o                         
  -7   6   1          0.02          1.27        10.60 o                         
  -6   6   1      11001.11      11180.53       142.40 o                         
  -5   6   1        531.79        475.89        14.73 o                         
  -4   6   1        831.18        828.81        19.08 o                         
  -3   6   1       8152.27       7994.63        86.19 o                         
  -2   6   1        437.88        434.75        11.71 o                         
  -1   6   1       6339.37       5776.53        76.22 o                         
   0   6   1      11246.37      10741.34       158.74 o                         
   1   6   1        691.72        715.17        14.47 o                         
   2   6   1       4919.58       4795.44        53.54 o                         
   3   6   1      12917.27      13104.49       143.14 o                         
   4   6   1       1294.17       1372.36        38.62 o                         
   5   6   1       2938.62       2650.66        49.65 o                         
   6   6   1       3361.68       3253.10        54.78 o                         
   7   6   1        131.48        142.55        14.05 o                         
   8   6   1       3771.08       3838.52        62.93 o                         
   9   6   1        976.73       1044.73        37.59 o                         
  10   6   1        496.83        529.97        27.66 o                         
  11   6   1         25.11         42.66        18.62 o                         
  12   6   1         46.63         51.55        20.23 o                         
  13   6   1        608.67        643.69        55.44 o                         
  14   6   1         53.30         -0.01        51.30 o                         
 -14   7   1        459.04        414.90        60.52 o                         
 -13   7   1        512.02        421.88        43.30 o                         
 -12   7   1        529.84        538.12        45.52 o                         
 -11   7   1         53.74         45.54        24.54 o                         
 -10   7   1       1219.85       1379.64        40.00 o                         
  -9   7   1       1245.53       1282.79        43.62 o                         
  -8   7   1         83.89        101.14        11.57 o                         
  -7   7   1       5907.30       5868.97        91.32 o                         
  -6   7   1       1123.77       1106.41        26.86 o                         
  -5   7   1        133.47         95.60        11.03 o                         
  -4   7   1       1650.18       1684.60        28.42 o                         
  -3   7   1        304.85        336.96        11.67 o                         
  -2   7   1         10.03         14.83         9.05 o                         
  -1   7   1        504.47        445.37        12.33 o                         
   0   7   1       2139.12       2210.16        31.91 o                         
   1   7   1        631.97        623.82        14.09 o                         
   2   7   1         46.60         45.15         8.63 o                         
   3   7   1        494.21        488.19        11.89 o                         
   4   7   1        491.69        461.32        18.26 o                         
   5   7   1        385.17        435.83        14.45 o                         
   6   7   1        592.33        552.11        16.42 o                         
   7   7   1         12.70         13.26        13.67 o                         
   8   7   1          0.97         18.33        14.44 o                         
   9   7   1        279.14        292.50        18.81 o                         
  10   7   1         29.58          2.35        16.91 o                         
  11   7   1        730.16        763.22        31.84 o                         
  12   7   1        720.21        715.63        44.27 o                         
  13   7   1         24.66         56.29        36.49 o                         
  14   7   1        906.79        858.06       125.41 o                         
 -13   8   1        579.76        478.73        56.65 o                         
 -12   8   1        326.09        289.53        32.90 o                         
 -11   8   1        354.74        371.04        30.97 o                         
 -10   8   1       1327.98       1339.61        40.49 o                         
  -9   8   1         19.61         23.59        24.52 o                         
  -8   8   1         17.44         -3.54        19.13 o                         
  -7   8   1        620.51        620.46        26.47 o                         
  -6   8   1       1107.95       1091.04        28.16 o                         
  -5   8   1       1070.42       1042.35        26.93 o                         
  -4   8   1        138.72        182.10        12.92 o                         
  -3   8   1         59.02         50.07        10.17 o                         
  -2   8   1        544.78        635.73        16.09 o                         
  -1   8   1        118.82        163.87        12.03 o                         
   0   8   1        702.72        781.38        18.10 o                         
   1   8   1         17.19         21.83        10.75 o                         
   2   8   1        186.00        173.86        11.85 o                         
   3   8   1        202.75        223.20        12.36 o                         
   4   8   1        566.92        573.81        18.08 o                         
   5   8   1         26.24         28.59        13.38 o                         
   6   8   1         62.65         70.43        11.02 o                         
   7   8   1        442.09        440.87        18.66 o                         
   8   8   1          4.85         18.33        17.73 o                         
   9   8   1        486.62        434.87        23.47 o                         
  10   8   1       1259.07       1311.28        41.01 o                         
  11   8   1         41.99         25.63        25.72 o                         
  12   8   1          0.14         42.73        37.98 o                         
  13   8   1        222.93        232.47        41.04 o                         
 -13   9   1         77.44         74.88        39.79 o                         
 -12   9   1        159.41        128.42        35.64 o                         
 -11   9   1          5.58         38.24        27.47 o                         
 -10   9   1         11.29         10.46        26.87 o                         
  -9   9   1         15.52         15.60        25.19 o                         
  -8   9   1        162.34        190.01        27.94 o                         
  -7   9   1        181.39        200.32        22.24 o                         
  -6   9   1         26.71         33.49        11.32 o                         
  -5   9   1        134.83        129.16        10.95 o                         
  -4   9   1       1832.46       1861.90        31.06 o                         
  -3   9   1        394.85        362.48        14.47 o                         
  -2   9   1        290.57        321.57        14.25 o                         
  -1   9   1         75.56         74.51        12.46 o                         
   0   9   1        373.35        407.42        16.99 o                         
   1   9   1        491.27        558.53        16.89 o                         
   2   9   1        108.26         93.15        12.80 o                         
   3   9   1       2556.55       2648.15        41.46 o                         
   4   9   1        661.67        664.64        17.76 o                         
   5   9   1        220.50        205.44        12.41 o                         
   6   9   1          5.04         15.37         9.98 o                         
   7   9   1        653.99        664.29        61.66 o                         
   8   9   1        112.42         97.34        30.76 o                         
   9   9   1        103.74         96.71        26.36 o                         
  10   9   1        252.46        253.96        33.13 o                         
  11   9   1          1.24         -7.62        25.52 o                         
  12   9   1          7.74         44.51        41.55 o                         
  13   9   1        317.35        340.74        44.34 o                         
 -12  10   1          0.56         43.24        50.70 o                         
 -11  10   1         84.29         91.20        33.02 o                         
 -10  10   1          0.33         39.73        29.62 o                         
  -9  10   1        994.20       1007.77        74.13 o                         
  -8  10   1       1561.14       1637.92        66.95 o                         
  -7  10   1        617.11        663.26        37.35 o                         
  -6  10   1        167.77        158.61        17.64 o                         
  -5  10   1       1450.78       1486.39        42.00 o                         
  -4  10   1        229.22        211.90        18.45 o                         
  -3  10   1          2.54          9.35        12.17 o                         
  -2  10   1        169.23        176.65        14.54 o                         
  -1  10   1        126.06        126.62        14.74 o                         
   0  10   1        220.85        234.55        16.01 o                         
   1  10   1       1565.44       1616.12        30.45 o                         
   2  10   1        180.98        188.56        14.14 o                         
   3  10   1         20.84         -0.65        12.49 o                         
   4  10   1        526.19        512.13        17.60 o                         
   5  10   1          8.85         19.36        12.62 o                         
   6  10   1        143.21        151.91        17.79 o                         
   7  10   1        253.35        225.31        20.04 o                         
   8  10   1        469.33        561.89        40.24 o                         
   9  10   1         25.91         14.65        29.58 o                         
  10  10   1        266.62        297.91        37.49 o                         
  11  10   1        135.02         73.56        34.75 o                         
  12  10   1        820.19        700.27        82.32 o                         
 -11  11   1         36.64         75.56        41.02 o                         
 -10  11   1        169.66        127.60        34.93 o                         
  -9  11   1        419.28        430.62        37.90 o                         
  -8  11   1        157.07        168.74        33.95 o                         
  -7  11   1       2493.24       2706.22        77.73 o                         
  -6  11   1        860.69        884.14        39.16 o                         
  -5  11   1        100.72        101.02        17.47 o                         
  -4  11   1        125.35         90.81        14.55 o                         
  -3  11   1          3.47          6.09        13.62 o                         
  -2  11   1       2198.23       2245.69        47.12 o                         
  -1  11   1       1333.97       1383.35        34.38 o                         
   0  11   1        810.68        800.07        27.52 o                         
   1  11   1       4761.48       4597.25        78.73 o                         
   2  11   1        682.30        659.33        22.63 o                         
   3  11   1        716.11        692.72        26.25 o                         
   4  11   1        718.70        753.68        24.10 o                         
   5  11   1          2.22         11.72        13.25 o                         
   6  11   1       1184.95       1289.83        49.26 o                         
   7  11   1       1563.77       1564.91        76.09 o                         
   8  11   1         40.11         52.68        32.67 o                         
   9  11   1        207.91        247.27        35.10 o                         
  10  11   1          6.09         -0.61        29.68 o                         
  11  11   1          0.97         -2.06        37.67 o                         
  -9  12   1        478.07        467.35        40.54 o                         
  -8  12   1       1910.87       2125.65        83.95 o                         
  -7  12   1         96.26        101.46        33.20 o                         
  -6  12   1       2482.09       2618.67        94.81 o                         
  -5  12   1        767.36        816.45        34.77 o                         
  -4  12   1         75.37         83.82        22.79 o                         
  -3  12   1       2550.79       2715.72        61.04 o                         
  -2  12   1       1692.44       1673.14        41.29 o                         
  -1  12   1       6206.04       6396.09       105.17 o                         
   0  12   1       4358.20       4509.85        79.47 o                         
   1  12   1        127.37        141.92        19.69 o                         
   2  12   1       1023.65       1000.33        32.48 o                         
   3  12   1         60.90         63.04        18.07 o                         
   4  12   1         14.50         31.81        20.08 o                         
   5  12   1       1055.12       1121.74        40.23 o                         
   6  12   1        874.99        808.09        40.81 o                         
   7  12   1       1382.31       1392.74        73.91 o                         
   8  12   1        969.45       1029.87        71.83 o                         
   9  12   1        189.41        159.83        37.06 o                         
  -8  13   1         52.21         25.12        36.22 o                         
  -7  13   1        787.25        720.98        59.40 o                         
  -6  13   1        624.83        536.34        42.82 o                         
  -5  13   1         10.89        -26.16        27.74 o                         
  -4  13   1        215.36        210.70        29.40 o                         
  -3  13   1        216.42        176.66        27.19 o                         
  -2  13   1       2098.23       2269.70        62.19 o                         
  -1  13   1        334.78        377.50        29.37 o                         
   0  13   1        943.95       1062.02        57.55 o                         
   1  13   1       2182.58       2209.33        57.14 o                         
   2  13   1         19.63         11.40        29.39 o                         
   3  13   1        886.83        949.04        39.31 o                         
   4  13   1        408.65        462.16        33.15 o                         
   5  13   1          7.69          2.97        30.93 o                         
   6  13   1        558.19        507.96        39.69 o                         
   7  13   1        778.91        794.33        55.51 o                         
   8  13   1          1.54         39.63        36.34 o                         
  -6  14   1        494.25        465.69        48.34 o                         
  -5  14   1        527.26        513.12        54.68 o                         
  -4  14   1          3.40         39.07        30.51 o                         
  -3  14   1          5.49        -22.79        26.53 o                         
  -2  14   1         54.16         15.64        28.94 o                         
  -1  14   1         69.39         63.34        33.24 o                         
   0  14   1         43.87         78.70        32.55 o                         
   1  14   1        383.48        364.25        40.52 o                         
   2  14   1        102.85         80.59        30.21 o                         
   3  14   1         10.50         31.84        26.49 o                         
   4  14   1         28.54          7.28        29.46 o                         
   5  14   1        532.41        455.13        38.37 o                         
   6  14   1          5.66         39.17        37.57 o                         
  -1  15   1         29.67          5.19        32.66 o                         
   0  15   1         31.33         12.36        32.10 o                         
   1  15   1         82.56         62.70        34.06 o                         
 -16   0   2        182.75        160.40        69.98 o                         
 -15   0   2        214.18        218.72        64.08 o                         
 -14   0   2         52.12         99.21        52.55 o                         
 -13   0   2         81.88         78.60        19.75 o                         
 -12   0   2        129.17        167.61        18.19 o                         
 -11   0   2         42.58         27.65        15.53 o                         
 -10   0   2         83.52         91.32        14.41 o                         
  -9   0   2       7412.91       7533.53       112.44 o                         
  -8   0   2       7962.56       8247.49       166.23 o                         
  -7   0   2       2915.30       3011.35        84.39 o                         
  -6   0   2       3797.73       3716.61        67.35 o                         
  -5   0   2       6851.37       7068.64        92.65 o                         
  -4   0   2       8225.35       7461.24       121.04 o                         
  -3   0   2     175380.17     165440.09      1861.89 o                         
  -2   0   2        106.28        145.86         8.41 o                         
   2   0   2       5005.51       4856.67       104.23 o                         
   3   0   2       9898.57       9147.10       164.19 o                         
   4   0   2      22305.61      21017.57       382.14 o                         
   5   0   2      52323.68      48979.32       719.76 o                         
   6   0   2       1914.18       1716.96        36.47 o                         
   7   0   2       6545.46       6522.24       102.65 o                         
   8   0   2       8521.00       8228.48       158.01 o                         
   9   0   2       9688.10      10258.40       205.11 o                         
  10   0   2        197.30        253.39        16.05 o                         
  11   0   2       2613.40       2689.28        52.67 o                         
  12   0   2        122.11        103.18        16.42 o                         
  13   0   2       1729.30       1882.09        59.04 o                         
  14   0   2         40.93         23.46        36.53 o                         
  15   0   2        377.85        303.10        66.96 o                         
  16   0   2          4.50         37.87        58.32 o                         
 -16   1   2        485.89        622.13        95.91 o                         
 -15   1   2       1247.53       1284.61        83.49 o                         
 -14   1   2         81.34         85.03        34.91 o                         
 -13   1   2        520.25        467.01        20.75 o                         
 -12   1   2         99.07        107.06        12.84 o                         
 -11   1   2          3.14          2.93         9.45 o                         
 -10   1   2       5482.92       5529.87        73.68 o                         
  -9   1   2       4180.99       4312.39        58.41 o                         
  -8   1   2       3348.32       3362.73        40.34 o                         
  -7   1   2       2231.22       2092.75        31.87 o                         
  -6   1   2         89.28        114.95         8.10 o                         
  -5   1   2       5582.35       5374.54        54.49 o                         
  -4   1   2       1737.26       1684.01        19.16 o                         
  -3   1   2      33785.15      31515.10       268.91 o                         
  -2   1   2      35635.13      33990.05       279.93 o                         
  -1   1   2      32751.62      31369.21       296.70 o                         
   1   1   2      13516.53      13105.24       148.67 o                         
   2   1   2       4721.12       4586.55        53.73 o                         
   3   1   2        256.84        298.71         8.15 o                         
   4   1   2       3464.63       3288.20        44.95 o                         
   5   1   2        698.87        750.26        22.17 o                         
   6   1   2       7016.83       6823.61        78.12 o                         
   7   1   2       2938.10       2965.56        46.18 o                         
   8   1   2        100.23         84.70         7.94 o                         
   9   1   2        930.54        964.43        16.72 o                         
  10   1   2       1224.09       1206.35        21.34 o                         
  11   1   2        412.66        423.74        12.99 o                         
  12   1   2       2972.90       2944.40        71.98 o                         
  13   1   2        410.04        431.01        25.79 o                         
  14   1   2       1479.84       1596.17        89.99 o                         
  15   1   2       1565.65       1569.88        83.54 o                         
  16   1   2          2.72          4.00        61.20 o                         
 -16   2   2       1098.87       1192.93       133.51 o                         
 -15   2   2         16.25         -5.85        37.34 o                         
 -14   2   2       2281.72       2364.27        91.88 o                         
 -13   2   2       1330.38       1210.48        64.05 o                         
 -12   2   2       1435.76       1494.53        36.54 o                         
 -11   2   2       1676.81       1772.38        43.17 o                         
 -10   2   2         65.73         62.50        10.21 o                         
  -9   2   2       5009.65       4965.44        68.30 o                         
  -8   2   2       7546.75       7217.15        93.36 o                         
  -7   2   2          0.06         10.29         7.10 o                         
  -6   2   2         13.98         19.41         8.67 o                         
  -5   2   2       1397.85       1393.03        20.17 o                         
  -4   2   2       1169.33       1109.96        26.76 o                         
  -3   2   2       3243.82       3238.45        39.75 o                         
  -2   2   2       1576.04       1395.56        17.92 o                         
  -1   2   2      11516.93      10820.73       104.46 o                         
   0   2   2      18276.73      17142.79       166.99 o                         
   1   2   2       2390.50       2325.01        25.90 o                         
   2   2   2        809.15        772.22        13.31 o                         
   3   2   2      11857.17      11303.36       133.85 o                         
   4   2   2       1149.71       1168.44        20.16 o                         
   5   2   2       3123.42       3110.15        45.85 o                         
   6   2   2        425.26        449.46        11.24 o                         
   7   2   2       6324.72       6357.69        74.45 o                         
   8   2   2       3925.94       4038.50        69.57 o                         
   9   2   2        258.85        241.89        10.29 o                         
  10   2   2        569.25        566.10        13.99 o                         
  11   2   2         10.63         17.62        10.13 o                         
  12   2   2        783.80        838.90        27.51 o                         
  13   2   2        589.58        554.13        21.69 o                         
  14   2   2          4.36          2.37        32.07 o                         
  15   2   2         91.02         76.12        36.05 o                         
  16   2   2        782.85        749.37        75.17 o                         
 -15   3   2        321.05        359.97        74.23 o                         
 -14   3   2         78.71         73.94        32.58 o                         
 -13   3   2        167.35        153.72        19.25 o                         
 -12   3   2         36.92         79.72        14.69 o                         
 -11   3   2          2.64         -5.48         8.64 o                         
 -10   3   2        703.13        689.83        19.26 o                         
  -9   3   2         79.85         90.19         9.18 o                         
  -8   3   2          0.95         11.38         7.50 o                         
  -7   3   2       1084.24       1037.46        21.01 o                         
  -6   3   2        435.95        467.48        13.71 o                         
  -5   3   2        627.90        782.65        17.44 o                         
  -4   3   2        517.08        614.41        16.54 o                         
  -3   3   2       7653.28       7523.87       101.42 o                         
  -2   3   2       1636.70       1654.59        20.60 o                         
  -1   3   2      16431.02      16053.23       152.53 o                         
   0   3   2        760.28        709.22        13.01 o                         
   1   3   2         23.86         22.10         5.69 o                         
   2   3   2        791.86        845.34        12.62 o                         
   3   3   2        208.53        286.81         9.23 o                         
   4   3   2        315.64        345.49        10.34 o                         
   5   3   2        706.91        716.73        18.39 o                         
   6   3   2       2148.61       2119.82        35.31 o                         
   7   3   2          4.03         -1.35         9.00 o                         
   8   3   2         87.93        103.69        13.13 o                         
   9   3   2       1166.21       1060.98        43.02 o                         
  10   3   2         98.25         88.53        11.90 o                         
  11   3   2        464.52        441.74        24.46 o                         
  12   3   2        201.20        189.98        17.44 o                         
  13   3   2        116.36         97.91        17.78 o                         
  14   3   2        312.40        351.73        40.34 o                         
  15   3   2         68.40         90.64        37.89 o                         
 -15   4   2         12.15         87.06        58.06 o                         
 -14   4   2          1.84          1.51        26.64 o                         
 -13   4   2        595.90        539.92        29.29 o                         
 -12   4   2        218.83        187.66        18.34 o                         
 -11   4   2        407.50        458.47        23.24 o                         
 -10   4   2         89.04         87.33        15.16 o                         
  -9   4   2        222.14        260.30        15.18 o                         
  -8   4   2        240.55        264.52        13.45 o                         
  -7   4   2        492.70        514.59        15.31 o                         
  -6   4   2       3606.79       3632.80        50.20 o                         
  -5   4   2        603.76        724.73        17.27 o                         
  -4   4   2       4579.98       4517.08        56.70 o                         
  -3   4   2        478.99        590.92        12.64 o                         
  -2   4   2       1068.15       1129.09        17.46 o                         
  -1   4   2       1881.39       1717.99        21.93 o                         
   0   4   2         18.36         -2.15         6.46 o                         
   1   4   2         37.83         18.93         7.46 o                         
   2   4   2       5390.19       5283.49        56.13 o                         
   3   4   2        220.34        235.53        10.93 o                         
   4   4   2        691.82        740.05        16.35 o                         
   5   4   2        721.29        707.69        15.50 o                         
   6   4   2         87.51         43.63         8.32 o                         
   7   4   2         17.82         69.52        20.27 o                         
   8   4   2       1413.38       1452.47        46.02 o                         
   9   4   2         71.45        102.17        18.30 o                         
  10   4   2        197.39        202.69        13.98 o                         
  11   4   2        868.64        825.97        29.02 o                         
  12   4   2        221.32        208.53        16.35 o                         
  13   4   2          9.67         20.08        28.26 o                         
  14   4   2         98.76         78.14        36.98 o                         
  15   4   2        340.01        378.58        56.88 o                         
 -15   5   2        462.15        455.37        71.54 o                         
 -14   5   2          1.41        -36.62        36.62 o                         
 -13   5   2          1.73         21.73        27.36 o                         
 -12   5   2        970.20        905.48        47.68 o                         
 -11   5   2          1.56        -14.25        16.79 o                         
 -10   5   2       1895.38       1909.41        39.00 o                         
  -9   5   2       2556.34       2510.66        39.91 o                         
  -8   5   2        482.85        418.50        16.58 o                         
  -7   5   2       2501.38       2513.74        38.21 o                         
  -6   5   2        334.25        354.16        14.67 o                         
  -5   5   2        236.43        187.78        11.74 o                         
  -4   5   2        229.05        221.21         9.85 o                         
  -3   5   2        150.65        171.53        12.74 o                         
  -2   5   2       3977.78       3980.69        45.84 o                         
  -1   5   2          0.87         37.03         7.00 o                         
   0   5   2       1068.66       1173.73        21.07 o                         
   1   5   2        222.38        244.57         9.41 o                         
   2   5   2       1196.15       1229.99        18.86 o                         
   3   5   2       1238.25       1245.41        19.11 o                         
   4   5   2        144.75        131.10         8.61 o                         
   5   5   2          1.86         19.95         8.96 o                         
   6   5   2       1147.75       1246.97        26.12 o                         
   7   5   2        606.12        596.36        15.08 o                         
   8   5   2        449.39        420.76        14.41 o                         
   9   5   2         39.04         52.27         9.18 o                         
  10   5   2        104.19         95.96         6.38 o                         
  11   5   2        305.06        310.91        17.13 o                         
  12   5   2         31.41         39.17        16.52 o                         
  13   5   2         13.33         -9.83        29.94 o                         
  14   5   2        485.31        496.61        51.53 o                         
  15   5   2        136.02        228.92       102.09 o                         
 -14   6   2         45.33         13.89        37.85 o                         
 -13   6   2         15.11         -2.82        28.17 o                         
 -12   6   2        156.25        149.71        26.95 o                         
 -11   6   2         45.53         46.92        19.57 o                         
 -10   6   2        504.93        507.90        24.80 o                         
  -9   6   2       2928.88       3139.65        51.40 o                         
  -8   6   2       2387.44       2615.10        60.45 o                         
  -7   6   2        971.07        974.83        23.69 o                         
  -6   6   2       1216.90       1226.73        29.45 o                         
  -5   6   2       1483.29       1573.18        32.26 o                         
  -4   6   2        921.95        893.32        15.69 o                         
  -3   6   2       1396.63       1382.75        20.58 o                         
  -2   6   2         36.19         59.97         8.79 o                         
  -1   6   2      13304.80      13076.51       129.85 o                         
   0   6   2       4047.94       3615.75        42.26 o                         
   1   6   2        136.99        153.18         9.20 o                         
   2   6   2       1328.58       1283.80        20.61 o                         
   3   6   2         33.83         60.33         8.41 o                         
   4   6   2       1222.11       1236.05        19.06 o                         
   5   6   2       2312.55       2162.20        33.61 o                         
   6   6   2       1458.56       1506.65        29.88 o                         
   7   6   2       1073.54        946.36        22.50 o                         
   8   6   2       4162.77       4120.11        86.87 o                         
   9   6   2        891.54        783.89        22.47 o                         
  10   6   2        246.04        261.97        20.57 o                         
  11   6   2         62.96         73.65        16.99 o                         
  12   6   2          9.19         -1.75        28.94 o                         
  13   6   2        536.16        586.93        68.29 o                         
  14   6   2        480.35        484.28        55.02 o                         
 -14   7   2        199.42        231.07        49.63 o                         
 -13   7   2         37.21         94.06        36.60 o                         
 -12   7   2         28.41         16.14        29.57 o                         
 -11   7   2       1201.54       1169.67        46.36 o                         
 -10   7   2         57.81         83.31        19.36 o                         
  -9   7   2        515.18        566.61        20.04 o                         
  -8   7   2         25.87          8.59        13.90 o                         
  -7   7   2       4018.60       4066.65        80.29 o                         
  -6   7   2         11.90         40.22        18.12 o                         
  -5   7   2        272.88        283.27        11.64 o                         
  -4   7   2         68.03         49.32         9.09 o                         
  -3   7   2       5560.84       5536.87        67.41 o                         
  -2   7   2       8736.42       8715.64        92.28 o                         
  -1   7   2       1947.69       2014.90        31.41 o                         
   0   7   2       1267.34       1228.82        19.97 o                         
   1   7   2       8979.81       9126.71        94.66 o                         
   2   7   2          4.53         -7.19         9.16 o                         
   3   7   2       2359.55       2358.98        31.10 o                         
   4   7   2        409.88        349.77        12.99 o                         
   5   7   2        491.88        488.39        14.10 o                         
   6   7   2       6736.44       6608.56        98.52 o                         
   7   7   2       4171.81       3977.46        71.53 o                         
   8   7   2         12.38          3.49        15.68 o                         
   9   7   2       1495.81       1487.73        41.74 o                         
  10   7   2        377.05        399.45        21.96 o                         
  11   7   2        584.63        607.42        35.84 o                         
  12   7   2        147.90        131.04        32.44 o                         
  13   7   2        192.68        190.11        35.21 o                         
  14   7   2        478.29        468.50        56.88 o                         
 -13   8   2        348.44        326.96        50.84 o                         
 -12   8   2         33.45          7.43        26.83 o                         
 -11   8   2        656.54        670.37        34.55 o                         
 -10   8   2          0.18         -1.30        26.70 o                         
  -9   8   2          7.40         10.88        21.60 o                         
  -8   8   2       3199.10       3224.51        88.33 o                         
  -7   8   2       1000.90       1131.65        31.42 o                         
  -6   8   2          9.84         27.08        18.00 o                         
  -5   8   2       1402.61       1391.97        27.18 o                         
  -4   8   2        874.59        877.67        19.34 o                         
  -3   8   2       5336.90       5294.30        62.14 o                         
  -2   8   2         72.97         83.12        10.14 o                         
  -1   8   2       3191.66       3132.68        40.76 o                         
   0   8   2       4117.79       3995.38        48.39 o                         
   1   8   2       1108.54       1147.71        20.84 o                         
   2   8   2        531.63        522.98        14.62 o                         
   3   8   2        665.43        643.05        15.76 o                         
   4   8   2       4030.67       3951.46        49.46 o                         
   5   8   2       1156.97       1193.27        19.55 o                         
   6   8   2          0.61         -5.12        12.42 o                         
   7   8   2       1796.61       1801.89        37.78 o                         
   8   8   2       1109.68       1100.94        40.00 o                         
   9   8   2         22.55          8.80        19.42 o                         
  10   8   2        135.90        134.33        20.94 o                         
  11   8   2          1.98        -15.26        24.92 o                         
  12   8   2       1137.26       1187.65        66.12 o                         
  13   8   2       1308.81       1380.17        76.80 o                         
 -13   9   2        361.34        391.43        48.00 o                         
 -12   9   2        465.43        323.59        44.42 o                         
 -11   9   2         93.31         79.30        29.35 o                         
 -10   9   2        828.30        829.66        46.77 o                         
  -9   9   2       1380.71       1450.56        58.22 o                         
  -8   9   2        278.93        252.31        25.23 o                         
  -7   9   2       1062.58       1126.56        38.72 o                         
  -6   9   2        299.48        290.18        21.26 o                         
  -5   9   2         47.21         57.55        13.82 o                         
  -4   9   2        306.93        324.11        13.69 o                         
  -3   9   2       1106.22       1146.50        21.85 o                         
  -2   9   2       3012.84       3136.67        44.46 o                         
  -1   9   2       1646.55       1580.54        27.89 o                         
   0   9   2        281.10        317.39        14.37 o                         
   1   9   2         17.54         20.55        10.01 o                         
   2   9   2         87.03         94.94        11.17 o                         
   3   9   2         62.55         83.04        12.22 o                         
   4   9   2        503.82        539.56        17.61 o                         
   5   9   2       2032.82       2034.38        32.68 o                         
   6   9   2       4111.80       4071.99        72.32 o                         
   7   9   2        914.57        884.07        35.41 o                         
   8   9   2        345.66        366.18        20.92 o                         
   9   9   2        130.86        164.91        30.10 o                         
  10   9   2         17.02        -20.09        26.33 o                         
  11   9   2        554.28        594.50        69.02 o                         
  12   9   2        323.59        283.21        40.99 o                         
  13   9   2         98.53         97.53        40.92 o                         
 -12  10   2        542.82        538.83        54.06 o                         
 -11  10   2        217.07        132.43        32.26 o                         
 -10  10   2          9.22         23.26        30.76 o                         
  -9  10   2        404.34        426.48        50.38 o                         
  -8  10   2        751.11        770.35        39.50 o                         
  -7  10   2        990.35       1043.26        55.30 o                         
  -6  10   2        121.69        110.65        22.91 o                         
  -5  10   2        740.07        715.43        22.73 o                         
  -4  10   2        162.09        186.63        14.62 o                         
  -3  10   2       1787.86       1828.36        32.00 o                         
  -2  10   2          0.60         19.91        13.61 o                         
  -1  10   2        992.66        967.99        23.19 o                         
   0  10   2       2954.35       2964.39        45.93 o                         
   1  10   2        344.06        346.93        15.63 o                         
   2  10   2        731.96        736.64        19.73 o                         
   3  10   2       1081.11       1061.31        23.08 o                         
   4  10   2         16.37         19.94        12.45 o                         
   5  10   2       4166.06       4346.51        78.03 o                         
   6  10   2        217.41        216.63        14.26 o                         
   7  10   2        612.31        626.03        58.48 o                         
   8  10   2        860.97        834.86        52.11 o                         
   9  10   2        117.65         95.73        27.91 o                         
  10  10   2        357.26        391.63        37.12 o                         
  11  10   2         17.21         41.36        35.16 o                         
  12  10   2         86.79         82.60        40.79 o                         
 -11  11   2        130.92         58.80        38.54 o                         
 -10  11   2         30.87          0.45        30.73 o                         
  -9  11   2        195.16        186.67        34.59 o                         
  -8  11   2        258.17        252.85        31.84 o                         
  -7  11   2         92.65         63.71        31.31 o                         
  -6  11   2        169.53        183.93        28.32 o                         
  -5  11   2       1189.16       1168.34        37.17 o                         
  -4  11   2       1192.96       1251.37        28.13 o                         
  -3  11   2        175.31        201.23        17.39 o                         
  -2  11   2       1827.71       1890.80        38.93 o                         
  -1  11   2       1447.37       1503.28        33.92 o                         
   0  11   2        423.70        438.17        21.31 o                         
   1  11   2       1333.36       1351.96        34.72 o                         
   2  11   2         15.89         32.65        14.84 o                         
   3  11   2       1462.08       1536.61        32.78 o                         
   4  11   2       1002.49       1062.69        26.03 o                         
   5  11   2         99.79         81.63        14.47 o                         
   6  11   2        420.65        528.78        43.70 o                         
   7  11   2       2109.57       2087.21        64.76 o                         
   8  11   2          1.82        -22.35        32.51 o                         
   9  11   2        535.22        526.95        42.97 o                         
  10  11   2        253.39        265.61        45.10 o                         
  11  11   2         61.91         57.08        43.55 o                         
  -9  12   2          9.08         76.42        34.64 o                         
  -8  12   2        245.87        269.90        33.63 o                         
  -7  12   2          0.73         23.89        34.12 o                         
  -6  12   2        546.07        600.95        47.50 o                         
  -5  12   2         62.46         50.70        22.85 o                         
  -4  12   2         62.62         60.26        20.37 o                         
  -3  12   2        551.74        570.80        31.44 o                         
  -2  12   2          0.11         -0.92        18.37 o                         
  -1  12   2        106.15        103.13        19.72 o                         
   0  12   2        171.82        172.12        26.32 o                         
   1  12   2        169.64        182.77        20.96 o                         
   2  12   2        132.28        155.03        18.91 o                         
   3  12   2        266.73        282.62        20.10 o                         
   4  12   2         12.44         -4.34        19.48 o                         
   5  12   2         20.89         42.52        20.36 o                         
   6  12   2          1.76         -5.30        25.14 o                         
   7  12   2          1.51         40.50        26.15 o                         
   8  12   2          1.57         -7.81        31.91 o                         
   9  12   2         26.52         10.81        37.70 o                         
  -8  13   2         16.62         48.94        34.16 o                         
  -7  13   2         39.14          7.38        40.77 o                         
  -6  13   2         10.59         32.99        37.28 o                         
  -5  13   2          0.88         45.98        53.02 o                         
  -4  13   2        494.10        504.69        36.26 o                         
  -3  13   2        198.66        228.24        26.90 o                         
  -2  13   2        196.22        215.47        28.69 o                         
  -1  13   2          0.06         -8.27        28.25 o                         
   0  13   2         14.83         -5.25        22.90 o                         
   1  13   2        178.84        173.54        26.65 o                         
   2  13   2         67.62         46.75        25.27 o                         
   3  13   2          7.19         -3.76        23.35 o                         
   4  13   2          8.47         63.35        27.39 o                         
   5  13   2         57.69         74.77        29.45 o                         
   6  13   2        654.70        587.76        41.38 o                         
   7  13   2        998.67       1039.97        60.76 o                         
   8  13   2          7.89        -35.90        40.04 o                         
  -5  14   2        276.13        236.21        34.23 o                         
  -4  14   2         13.77         41.92        29.52 o                         
  -3  14   2         14.99        -30.38        30.38 o                         
  -2  14   2         24.05        -10.84        28.03 o                         
  -1  14   2        525.53        545.67        41.34 o                         
   0  14   2        616.77        598.37        43.82 o                         
   1  14   2        136.74         83.69        43.70 o                         
   2  14   2          3.15         24.40        27.82 o                         
   3  14   2        200.54        170.55        34.72 o                         
   4  14   2        268.80        165.35        36.56 o                         
   5  14   2        238.86        176.28        36.23 o                         
  -1  15   2        349.69        307.44        41.11 o                         
   0  15   2        114.90        123.81        38.54 o                         
   1  15   2         64.52         42.57        53.37 o                         
 -16   1   3         64.23         96.05        75.60 o                         
 -15   1   3          8.30         63.44        43.24 o                         
 -14   1   3        192.19        164.89        36.53 o                         
 -13   1   3        306.10        279.39        17.56 o                         
 -12   1   3         52.41         59.77        11.86 o                         
 -11   1   3         34.94         30.37        10.83 o                         
 -10   1   3        405.86        442.93        13.59 o                         
  -9   1   3        701.82        707.00        14.61 o                         
  -8   1   3        176.38        208.45         8.80 o                         
  -7   1   3        509.86        554.50        12.03 o                         
  -6   1   3       3563.37       3721.71        37.57 o                         
  -5   1   3         22.74         70.50         8.05 o                         
  -4   1   3       4773.36       4685.75        43.72 o                         
  -3   1   3      24352.00      23049.08       195.43 o                         
  -2   1   3         28.71         40.10         5.02 o                         
  -1   1   3       1790.64       1813.88        25.58 o                         
   0   1   3       4642.49       4763.98        57.58 o                         
   1   1   3         26.33         45.34         6.47 o                         
   2   1   3        359.50        438.22        12.37 o                         
   3   1   3        839.06        874.19        16.39 o                         
   4   1   3       2404.08       2320.75        36.56 o                         
   5   1   3         63.73        120.51         7.52 o                         
   6   1   3      10756.51      10467.66       129.34 o                         
   7   1   3       6986.78       6918.84        81.41 o                         
   8   1   3          0.70         -8.14         8.14 o                         
   9   1   3        630.42        682.02        14.57 o                         
  10   1   3        916.62        940.03        24.54 o                         
  11   1   3        299.03        306.15        11.91 o                         
  12   1   3        111.84        115.16        11.53 o                         
  13   1   3         26.37         28.49        18.39 o                         
  14   1   3       1050.30       1112.27        65.20 o                         
  15   1   3         59.91         86.60        38.76 o                         
 -16   2   3         57.80         43.63        66.82 o                         
 -15   2   3         81.75         75.74        69.98 o                         
 -14   2   3         86.92        128.57        67.23 o                         
 -13   2   3        196.53        138.41        15.25 o                         
 -12   2   3        155.15        136.64        15.22 o                         
 -11   2   3          2.76          9.63         9.55 o                         
 -10   2   3        266.96        262.71        11.60 o                         
  -9   2   3       3200.20       3096.86        38.20 o                         
  -8   2   3        284.64        248.62         9.28 o                         
  -7   2   3         44.40         32.52         7.12 o                         
  -6   2   3       2530.84       2769.73        89.00 o                         
  -5   2   3        204.89        244.68         8.96 o                         
  -4   2   3        644.15        553.07        13.83 o                         
  -3   2   3       2204.55       2110.19        25.32 o                         
  -2   2   3       2468.15       2502.39        31.11 o                         
  -1   2   3      90074.91      86351.22       804.12 o                         
   0   2   3       6957.39       6637.62        68.17 o                         
   1   2   3        836.59        858.98        13.24 o                         
   2   2   3       2466.94       2307.68        32.54 o                         
   3   2   3         36.31         23.06         7.32 o                         
   4   2   3       4207.13       4066.47        53.48 o                         
   5   2   3       5983.48       5767.32        74.71 o                         
   6   2   3       5216.84       5598.03        72.98 o                         
   7   2   3       5971.20       5977.62       110.97 o                         
   8   2   3       1667.91       1562.72        31.89 o                         
   9   2   3          8.57         22.67         7.86 o                         
  10   2   3         66.24        105.33         9.17 o                         
  11   2   3        393.33        389.00        12.45 o                         
  12   2   3        151.63        133.85        15.67 o                         
  13   2   3       1811.05       1867.45        57.98 o                         
  14   2   3        160.57        133.32        28.77 o                         
  15   2   3         48.07         48.20        60.79 o                         
  16   2   3         14.70        -52.00        75.19 o                         
 -15   3   3        543.07        646.82        90.29 o                         
 -14   3   3          0.20         -7.07        31.68 o                         
 -13   3   3          9.43         -4.93        21.83 o                         
 -12   3   3          3.53         -7.72        17.91 o                         
 -11   3   3         14.76         13.98        13.60 o                         
 -10   3   3       7200.55       7361.93       107.80 o                         
  -9   3   3       1279.50       1211.47        21.02 o                         
  -8   3   3        931.60        876.96        17.81 o                         
  -7   3   3       4617.10       4551.13        63.25 o                         
  -6   3   3       7191.93       7427.60        85.79 o                         
  -5   3   3       2565.89       2506.40        35.15 o                         
  -4   3   3        803.85        899.36        17.70 o                         
  -3   3   3       1606.84       1603.69        23.06 o                         
  -2   3   3      17267.93      17140.78       178.81 o                         
  -1   3   3        490.80        482.42         9.99 o                         
   0   3   3       6337.81       5966.81        69.11 o                         
   1   3   3       6721.94       6310.89        70.67 o                         
   2   3   3       1792.34       1788.09        27.65 o                         
   3   3   3       2401.24       2329.37        35.40 o                         
   4   3   3        239.13        266.51        13.12 o                         
   5   3   3       4438.27       4696.40        60.23 o                         
   6   3   3       6530.20       6353.83        82.84 o                         
   7   3   3         19.23         22.78         7.92 o                         
   8   3   3        444.52        408.14        14.73 o                         
   9   3   3        846.76        786.12        21.00 o                         
  10   3   3       1465.41       1469.27        56.31 o                         
  11   3   3        311.70        301.54        13.19 o                         
  12   3   3         14.71         28.90         8.18 o                         
  13   3   3        794.98        821.89        30.83 o                         
  14   3   3       3025.07       3150.64       138.38 o                         
  15   3   3         95.23        111.83        73.55 o                         
 -15   4   3         38.77         49.47        45.29 o                         
 -14   4   3       1731.36       1801.71       104.67 o                         
 -13   4   3         11.62          1.23        21.57 o                         
 -12   4   3         31.80         47.18        19.44 o                         
 -11   4   3        628.49        640.85        29.56 o                         
 -10   4   3        661.58        672.67        21.61 o                         
  -9   4   3       5926.24       6249.52        82.81 o                         
  -8   4   3       6365.38       6561.81        86.22 o                         
  -7   4   3        249.24        282.23        13.27 o                         
  -6   4   3       9054.19       8988.02       118.56 o                         
  -5   4   3       2449.65       2424.98        34.72 o                         
  -4   4   3       6631.34       6582.44        86.45 o                         
  -3   4   3        527.07        421.67         9.46 o                         
  -2   4   3        265.18        287.87         8.72 o                         
  -1   4   3       8576.27       8515.04        90.49 o                         
   0   4   3       6629.44       6476.27        71.40 o                         
   1   4   3         83.54         87.19         8.26 o                         
   2   4   3         45.46         17.60         7.34 o                         
   3   4   3       3042.65       3255.20        43.01 o                         
   4   4   3       3461.51       3334.08        47.20 o                         
   5   4   3       1217.25       1048.37        21.29 o                         
   6   4   3        358.75        398.28        13.14 o                         
   7   4   3       1183.12       1052.87        22.95 o                         
   8   4   3       3127.82       3057.69        44.88 o                         
   9   4   3         59.18         54.81        11.67 o                         
  10   4   3       1224.29       1202.56        32.93 o                         
  11   4   3        309.35        289.26        13.74 o                         
  12   4   3       2514.01       2547.80        65.55 o                         
  13   4   3       2177.69       2414.84        79.47 o                         
  14   4   3         61.39         82.09        39.91 o                         
  15   4   3        729.40        942.56        85.50 o                         
 -15   5   3        576.62        533.87        71.75 o                         
 -14   5   3        172.47        202.01        46.15 o                         
 -13   5   3        241.05        235.33        28.08 o                         
 -12   5   3        346.73        352.88        40.05 o                         
 -11   5   3        626.46        694.81        29.28 o                         
 -10   5   3        633.83        657.82        21.96 o                         
  -9   5   3        227.31        267.38        18.23 o                         
  -8   5   3       2910.97       2972.64        72.04 o                         
  -7   5   3       5595.90       5674.88        84.72 o                         
  -6   5   3        203.45        234.02        13.21 o                         
  -5   5   3       7520.99       7254.75        94.57 o                         
  -4   5   3       3865.39       4034.64        57.65 o                         
  -3   5   3       3146.71       2762.50        35.14 o                         
  -2   5   3      14472.40      13753.12       169.80 o                         
  -1   5   3       2291.61       2215.54        29.29 o                         
   0   5   3      19876.56      19651.78       188.17 o                         
   1   5   3      13391.19      13400.89       137.60 o                         
   2   5   3        241.27        272.68        10.29 o                         
   3   5   3       3814.56       3541.64        44.14 o                         
   4   5   3       2720.73       2489.72        38.69 o                         
   5   5   3        364.75        292.82        15.54 o                         
   6   5   3       7093.89       6686.09        84.24 o                         
   7   5   3       3788.71       3753.22        49.53 o                         
   8   5   3         85.40         90.47        13.32 o                         
   9   5   3       1668.18       1647.24        30.73 o                         
  10   5   3        171.50        136.34        10.78 o                         
  11   5   3        865.54        836.37        26.69 o                         
  12   5   3       1142.68       1134.04        39.52 o                         
  13   5   3        360.31        384.38        30.88 o                         
  14   5   3        525.41        603.22        55.02 o                         
  15   5   3       1249.20       1347.41       110.33 o                         
 -14   6   3        267.72        267.98        37.32 o                         
 -13   6   3        253.37        249.53        40.71 o                         
 -12   6   3         89.44        111.08        23.47 o                         
 -11   6   3        114.67        132.01        22.86 o                         
 -10   6   3        679.98        819.96        24.55 o                         
  -9   6   3       8208.15       8623.90       159.14 o                         
  -8   6   3        184.86        176.93        14.17 o                         
  -7   6   3         23.26         25.81        15.45 o                         
  -6   6   3       2607.45       2637.07        45.22 o                         
  -5   6   3        100.99        119.38        14.77 o                         
  -4   6   3        532.91        500.23        12.41 o                         
  -3   6   3        413.56        374.76        16.86 o                         
  -2   6   3        151.77        168.10         9.41 o                         
  -1   6   3       7900.71       7777.33        77.66 o                         
   0   6   3       4788.65       4643.85        50.50 o                         
   1   6   3        597.67        551.43        12.96 o                         
   2   6   3       4211.51       3792.17        42.96 o                         
   3   6   3        336.00        345.91        11.74 o                         
   4   6   3       1944.25       1888.24        28.26 o                         
   5   6   3       5994.75       5956.71        76.56 o                         
   6   6   3         86.96        113.41         9.81 o                         
   7   6   3       2249.92       2079.85        31.60 o                         
   8   6   3       2784.13       2786.25        45.82 o                         
   9   6   3         47.24         40.41         7.88 o                         
  10   6   3        367.22        387.56        21.58 o                         
  11   6   3          1.08        -15.85        15.85 o                         
  12   6   3         16.28         25.50        28.32 o                         
  13   6   3       1449.31       1648.33        86.36 o                         
  14   6   3        292.41        306.01        52.14 o                         
 -14   7   3          0.05        -33.66        33.66 o                         
 -13   7   3       1139.27       1111.50        77.10 o                         
 -12   7   3        842.43        848.97        50.86 o                         
 -11   7   3        269.17        247.95        39.57 o                         
 -10   7   3       3088.80       3290.58        66.21 o                         
  -9   7   3         27.76         52.31        18.04 o                         
  -8   7   3        881.99        911.19        29.48 o                         
  -7   7   3        793.00        843.74        27.46 o                         
  -6   7   3        234.29        273.89        20.57 o                         
  -5   7   3         77.54         92.93        11.64 o                         
  -4   7   3        146.86        114.86        10.56 o                         
  -3   7   3        506.18        501.42        12.86 o                         
  -2   7   3       1942.14       1971.88        28.48 o                         
  -1   7   3        790.96        810.29        15.12 o                         
   0   7   3         53.89         66.54         9.40 o                         
   1   7   3         30.31          6.65         8.75 o                         
   2   7   3       5485.28       5969.48        63.53 o                         
   3   7   3          5.11          3.54         8.88 o                         
   4   7   3         11.88         21.18         9.12 o                         
   5   7   3        196.15        187.94        11.62 o                         
   6   7   3        310.47        279.52        17.12 o                         
   7   7   3          4.93         25.34        11.35 o                         
   8   7   3        170.72        173.11        12.54 o                         
   9   7   3        329.70        336.55        21.62 o                         
  10   7   3         78.47         85.80        17.23 o                         
  11   7   3        666.09        711.64        30.75 o                         
  12   7   3        140.28        121.36        29.99 o                         
  13   7   3        144.55        158.05        33.96 o                         
  14   7   3        422.16        465.51        60.02 o                         
 -13   8   3         25.39        -16.79        35.97 o                         
 -12   8   3        293.03        332.40        39.43 o                         
 -11   8   3        783.51        755.69        41.05 o                         
 -10   8   3          9.32         20.16        26.57 o                         
  -9   8   3       1517.47       1642.94        66.13 o                         
  -8   8   3        331.07        370.56        26.35 o                         
  -7   8   3         14.25         10.46        18.06 o                         
  -6   8   3       1631.66       1676.85        39.40 o                         
  -5   8   3       1042.38       1073.86        28.48 o                         
  -4   8   3          0.32         22.67        10.24 o                         
  -3   8   3        717.24        764.56        16.56 o                         
  -2   8   3       2348.54       2279.96        32.65 o                         
  -1   8   3        138.06        142.30        11.65 o                         
   0   8   3        229.15        244.17        10.77 o                         
   1   8   3          0.71         -8.99         8.99 o                         
   2   8   3         64.39         53.28         9.59 o                         
   3   8   3        567.10        598.76        18.28 o                         
   4   8   3        123.25        124.84        11.35 o                         
   5   8   3        218.01        213.66        12.91 o                         
   6   8   3         80.83         80.99        17.48 o                         
   7   8   3         63.40         64.59        13.34 o                         
   8   8   3          1.63          7.89         8.86 o                         
   9   8   3        375.55        395.99        24.96 o                         
  10   8   3         52.67         90.58        23.54 o                         
  11   8   3        109.59         83.49        37.97 o                         
  12   8   3         33.52         45.54        33.69 o                         
  13   8   3          0.49          0.30        34.03 o                         
 -12   9   3          0.18        -10.46        30.16 o                         
 -11   9   3        236.56        261.81        33.48 o                         
 -10   9   3        321.18        274.42        34.07 o                         
  -9   9   3        352.21        348.42        31.89 o                         
  -8   9   3       1422.93       1425.36        54.21 o                         
  -7   9   3        342.06        423.97        30.46 o                         
  -6   9   3        203.86        196.59        22.52 o                         
  -5   9   3         25.11         52.21        10.70 o                         
  -4   9   3         33.83         35.45        10.85 o                         
  -3   9   3         81.02         96.97        11.47 o                         
  -2   9   3        643.54        667.25        17.37 o                         
  -1   9   3        285.24        289.31        13.93 o                         
   0   9   3       1806.80       1779.48        26.60 o                         
   1   9   3       1179.01       1093.29        20.81 o                         
   2   9   3          0.53          6.37        10.26 o                         
   3   9   3       1261.74       1232.13        22.38 o                         
   4   9   3          0.02          4.25        10.67 o                         
   5   9   3        178.93        183.93        11.33 o                         
   6   9   3         96.30         96.53        12.61 o                         
   7   9   3        661.09        581.68        27.48 o                         
   8   9   3        177.21        149.02        13.30 o                         
   9   9   3         76.42         24.08        28.72 o                         
  10   9   3        214.63        168.25        34.77 o                         
  11   9   3         20.76        -30.64        30.64 o                         
  12   9   3        210.95        233.01        47.48 o                         
 -12  10   3        933.94        694.94        62.94 o                         
 -11  10   3         55.61         26.75        31.56 o                         
 -10  10   3          2.79         -4.32        27.62 o                         
  -9  10   3       1620.66       1634.03        60.36 o                         
  -8  10   3       1104.10       1178.04        50.14 o                         
  -7  10   3        490.20        547.35        35.20 o                         
  -6  10   3          8.56         -1.00        23.74 o                         
  -5  10   3         71.24         73.40        12.42 o                         
  -4  10   3        450.59        463.74        18.00 o                         
  -3  10   3        700.01        741.56        23.40 o                         
  -2  10   3         27.33         21.69        12.89 o                         
  -1  10   3        506.59        454.34        16.76 o                         
   0  10   3       6189.60       6247.06        72.80 o                         
   1  10   3        468.61        468.40        16.18 o                         
   2  10   3        143.88        140.77        12.27 o                         
   3  10   3        168.84        168.48        12.73 o                         
   4  10   3        110.92        117.35        15.43 o                         
   5  10   3         14.08          5.18        12.55 o                         
   6  10   3          0.83         -7.40        16.41 o                         
   7  10   3        533.78        555.12        28.28 o                         
   8  10   3        175.55        153.34        19.46 o                         
   9  10   3        145.40        102.43        34.97 o                         
  10  10   3        336.57        350.37        53.18 o                         
  11  10   3        853.08        822.95        59.83 o                         
  12  10   3        217.21        168.55        50.41 o                         
 -11  11   3        515.27        469.21        49.43 o                         
 -10  11   3        642.59        545.21        46.01 o                         
  -9  11   3         69.73         15.58        30.98 o                         
  -8  11   3       1046.87       1103.82        54.51 o                         
  -7  11   3       1178.01       1250.54        53.86 o                         
  -6  11   3         54.94         52.65        51.82 o                         
  -5  11   3         10.74          4.19        19.89 o                         
  -4  11   3        237.85        229.62        17.32 o                         
  -3  11   3        701.07        699.59        22.68 o                         
  -2  11   3       3295.09       3402.03        59.75 o                         
  -1  11   3       1545.38       1615.72        34.19 o                         
   0  11   3        703.63        711.03        24.88 o                         
   1  11   3        685.95        694.84        25.00 o                         
   2  11   3         63.62         59.37        13.92 o                         
   3  11   3          5.92         19.13        15.40 o                         
   4  11   3         13.84         15.59        14.74 o                         
   5  11   3       1449.86       1529.10        31.96 o                         
   6  11   3       4247.97       4298.59        85.24 o                         
   7  11   3         82.20        100.11        24.16 o                         
   8  11   3         78.94         60.87        32.50 o                         
   9  11   3        155.48        167.96        42.40 o                         
  10  11   3          7.59         38.33        47.42 o                         
  -9  12   3       1634.78       1742.49        82.11 o                         
  -8  12   3        527.49        495.41        47.03 o                         
  -7  12   3        190.29        126.14        37.34 o                         
  -6  12   3        117.43        147.86        33.91 o                         
  -5  12   3        126.52        117.91        27.11 o                         
  -4  12   3       2118.40       2214.68        53.49 o                         
  -3  12   3        521.80        565.07        32.86 o                         
  -2  12   3       4318.95       4475.79        82.80 o                         
  -1  12   3       3807.72       3919.50        74.79 o                         
   0  12   3        706.20        702.63        31.55 o                         
   1  12   3        405.33        437.42        33.19 o                         
   2  12   3        352.71        363.88        21.84 o                         
   3  12   3        874.15        903.83        32.31 o                         
   4  12   3       1706.51       1796.85        64.62 o                         
   5  12   3       2278.33       2373.37        78.72 o                         
   6  12   3        696.32        706.94        39.41 o                         
   7  12   3       1221.07       1212.80        52.30 o                         
   8  12   3       1097.29       1248.31        83.10 o                         
   9  12   3        440.30        415.67        49.04 o                         
  -8  13   3        849.29        821.14        59.59 o                         
  -7  13   3        493.92        485.72        49.78 o                         
  -6  13   3         91.02         99.33        36.25 o                         
  -5  13   3        239.20        242.31        39.00 o                         
  -4  13   3        143.67        140.02        29.59 o                         
  -3  13   3        608.32        580.85        36.16 o                         
  -2  13   3       1342.77       1366.09        54.25 o                         
  -1  13   3          5.86          1.80        26.23 o                         
   0  13   3        101.64        123.02        23.19 o                         
   1  13   3       1111.28       1131.35        40.51 o                         
   2  13   3         48.99         46.40        25.84 o                         
   3  13   3        185.26        208.69        27.37 o                         
   4  13   3         98.95         80.47        28.66 o                         
   5  13   3        244.43        252.81        33.80 o                         
   6  13   3       1453.72       1401.37        65.28 o                         
   7  13   3        385.56        358.29        48.32 o                         
   8  13   3        175.90        158.95        42.30 o                         
  -5  14   3         74.17         25.26        29.65 o                         
  -4  14   3         76.58         47.07        34.79 o                         
  -3  14   3         23.48         16.16        30.91 o                         
  -2  14   3         62.01         96.43        30.99 o                         
  -1  14   3        272.42        245.76        31.94 o                         
   0  14   3        652.83        690.02        46.55 o                         
   1  14   3          2.53          1.28        33.24 o                         
   2  14   3        798.83        795.86        44.11 o                         
   3  14   3        100.66         95.01        35.83 o                         
   4  14   3         25.20         62.10        33.86 o                         
   5  14   3        830.03        743.75        54.37 o                         
 -16   0   4        540.21        437.85        81.78 o                         
 -15   0   4         66.63         34.99        55.43 o                         
 -14   0   4         30.56         70.25        52.69 o                         
 -13   0   4         28.77         13.16        21.71 o                         
 -12   0   4          6.09          8.95        17.06 o                         
 -11   0   4        240.63        186.14        24.75 o                         
 -10   0   4       2362.45       2398.34        52.95 o                         
  -9   0   4       3412.44       3589.78        65.32 o                         
  -8   0   4       1319.89       1226.79        26.78 o                         
  -7   0   4       3168.58       3140.10        47.61 o                         
  -6   0   4       1909.89       1879.16        34.36 o                         
  -5   0   4        158.55        218.00        10.87 o                         
  -4   0   4       4331.45       4345.79        61.66 o                         
  -3   0   4       8918.19       9077.42       125.91 o                         
  -2   0   4        956.61       1061.43        21.90 o                         
  -1   0   4      24920.67      23340.32       357.18 o                         
   0   0   4         30.90         48.02        11.35 o                         
   1   0   4        803.97        796.05        27.11 o                         
   2   0   4      32014.65      29813.66       586.43 o                         
   3   0   4        486.24        433.09        18.44 o                         
   4   0   4      15512.00      15377.79       244.16 o                         
   5   0   4       8231.76       8230.65       159.35 o                         
   6   0   4        371.33        455.46        26.65 o                         
   7   0   4       6905.15       6732.25       109.33 o                         
   8   0   4       2453.92       2418.97        71.27 o                         
   9   0   4       3590.09       3597.38       109.55 o                         
  10   0   4       1421.92       1418.36        38.19 o                         
  11   0   4         23.50         40.39        16.85 o                         
  12   0   4       6399.95       6267.43       355.60 o                         
  13   0   4       2187.15       2385.40        92.08 o                         
  14   0   4          0.35          0.00        41.30 o                         
  15   0   4         11.54        -69.98        69.98 o                         
  16   0   4        449.28        361.15        81.50 o                         
 -16   1   4        937.93        879.81       104.83 o                         
 -15   1   4        656.91        735.11        59.55 o                         
 -14   1   4         26.81         49.28        35.73 o                         
 -13   1   4        284.07        231.15        20.49 o                         
 -12   1   4        301.00        317.12        15.37 o                         
 -11   1   4        735.50        771.01        22.25 o                         
 -10   1   4       3003.97       2814.62        42.68 o                         
  -9   1   4        622.49        632.73        15.18 o                         
  -8   1   4       5550.56       5597.99        80.64 o                         
  -7   1   4        238.35        201.95         8.34 o                         
  -6   1   4        224.11        265.77         8.60 o                         
  -5   1   4       7247.32       7112.90        64.52 o                         
  -4   1   4       1066.39       1028.51        14.93 o                         
  -3   1   4       7493.39       7544.97        81.66 o                         
  -2   1   4      10722.15      10705.78       124.73 o                         
  -1   1   4       2027.38       2033.26        26.64 o                         
   0   1   4        781.38        810.38        15.18 o                         
   1   1   4       2047.78       2147.15        32.88 o                         
   2   1   4        620.01        610.85        12.80 o                         
   3   1   4       2986.26       2939.11        55.59 o                         
   4   1   4       2606.44       2779.83        42.10 o                         
   5   1   4       9502.61       9202.11       117.13 o                         
   6   1   4      15968.82      15393.51       188.94 o                         
   7   1   4       1716.36       1798.52        40.98 o                         
   8   1   4       2379.48       2357.17        36.78 o                         
   9   1   4       1075.63       1043.83        27.88 o                         
  10   1   4         33.96         43.39        11.18 o                         
  11   1   4        208.99        225.94        12.55 o                         
  12   1   4       1822.09       1820.38        64.71 o                         
  13   1   4       1343.02       1393.79        45.49 o                         
  14   1   4        180.07        176.36        29.40 o                         
  15   1   4         57.97         37.99        35.54 o                         
  16   1   4        234.73        214.86        53.46 o                         
 -15   2   4        653.00        709.87        80.75 o                         
 -14   2   4       1065.39       1030.59        65.56 o                         
 -13   2   4        198.69        189.95        18.35 o                         
 -12   2   4       1937.05       2021.88        39.66 o                         
 -11   2   4        530.48        497.27        16.39 o                         
 -10   2   4        904.99        897.47        18.61 o                         
  -9   2   4       3950.94       3860.49        58.80 o                         
  -8   2   4       1740.22       1700.39        28.49 o                         
  -7   2   4       1094.63       1141.97        18.19 o                         
  -6   2   4       1037.46        951.95        18.30 o                         
  -5   2   4        891.25        855.14        18.50 o                         
  -4   2   4        274.62        289.22         8.66 o                         
  -3   2   4      19926.46      19288.81       201.88 o                         
  -2   2   4       4581.02       4751.82        54.26 o                         
  -1   2   4      13503.68      13262.97       144.82 o                         
   0   2   4        371.42        422.31        11.49 o                         
   1   2   4       1958.65       1967.91        31.55 o                         
   2   2   4         88.32         95.26         7.59 o                         
   3   2   4         70.56         82.96        10.50 o                         
   4   2   4       1934.67       1997.83        33.09 o                         
   5   2   4        167.07        219.92        11.89 o                         
   6   2   4        249.48        231.28        11.60 o                         
   7   2   4         61.66         39.54        11.44 o                         
   8   2   4         30.09         38.77         9.20 o                         
   9   2   4        951.56        917.78        34.48 o                         
  10   2   4        710.35        702.17        22.72 o                         
  11   2   4        107.43         92.46        13.44 o                         
  12   2   4       2633.90       2643.37        72.61 o                         
  13   2   4       1070.78       1120.07        53.08 o                         
  14   2   4        258.67        235.08        32.42 o                         
  15   2   4        511.96        569.57        88.09 o                         
 -15   3   4        707.21        627.89       102.22 o                         
 -14   3   4        201.73        290.07        73.27 o                         
 -13   3   4        997.96        982.57        40.88 o                         
 -12   3   4          0.25         -1.09        18.33 o                         
 -11   3   4        106.94        108.83        11.30 o                         
 -10   3   4        370.03        367.68        11.90 o                         
  -9   3   4         16.11          9.32         9.99 o                         
  -8   3   4        150.43        147.71         8.37 o                         
  -7   3   4         44.10         40.45         8.75 o                         
  -6   3   4        766.23        720.98        14.82 o                         
  -5   3   4          3.29         14.26         9.35 o                         
  -4   3   4        779.70        766.38        13.91 o                         
  -3   3   4        451.44        451.84        11.38 o                         
  -2   3   4        255.26        259.01         9.13 o                         
  -1   3   4       4117.98       4065.08        45.12 o                         
   0   3   4         55.32         82.96         6.99 o                         
   1   3   4       2010.36       1998.50        26.90 o                         
   2   3   4        916.39        948.82        15.11 o                         
   3   3   4       4303.77       4434.34        55.97 o                         
   4   3   4       1092.47       1190.41        19.90 o                         
   5   3   4       2055.66       2248.28        40.26 o                         
   6   3   4       1913.83       1947.93        32.65 o                         
   7   3   4        631.06        653.87        24.07 o                         
   8   3   4        826.66        782.59        18.69 o                         
   9   3   4        164.02        153.11        15.25 o                         
  10   3   4         26.99         33.28        11.65 o                         
  11   3   4        338.23        318.30        17.21 o                         
  12   3   4         79.73         81.99        13.75 o                         
  13   3   4         16.70         16.10        20.32 o                         
  14   3   4        368.37        355.76        42.94 o                         
  15   3   4          5.07        -34.06        34.06 o                         
 -15   4   4        435.98        479.01        99.34 o                         
 -14   4   4        121.52        107.34        29.46 o                         
 -13   4   4         11.00          7.63        23.25 o                         
 -12   4   4        878.67        910.79        37.72 o                         
 -11   4   4         25.49         22.87        19.09 o                         
 -10   4   4         24.55         -5.35        13.20 o                         
  -9   4   4        156.96        141.95        16.68 o                         
  -8   4   4        822.00        795.89        20.28 o                         
  -7   4   4       1793.90       1868.99        31.85 o                         
  -6   4   4         30.24         22.14        10.85 o                         
  -5   4   4        147.50        109.76        11.27 o                         
  -4   4   4       8255.07       8388.43        98.33 o                         
  -3   4   4       2148.31       2178.03        29.51 o                         
  -2   4   4        908.10        912.32        16.57 o                         
  -1   4   4        335.93        313.32        11.52 o                         
   0   4   4       1995.00       1955.27        30.02 o                         
   1   4   4       2851.68       2744.11        36.46 o                         
   2   4   4       1541.77       1531.00        24.22 o                         
   3   4   4       2457.51       2715.56        37.21 o                         
   4   4   4       2335.82       2463.62        38.04 o                         
   5   4   4        470.66        490.80        14.54 o                         
   6   4   4         15.75          4.01         9.50 o                         
   7   4   4       2097.80       2089.10        35.17 o                         
   8   4   4       2353.49       2309.27        46.46 o                         
   9   4   4       1364.13       1335.47        25.93 o                         
  10   4   4         77.08         82.78        10.74 o                         
  11   4   4       1112.55        975.57        67.47 o                         
  12   4   4          2.76         -4.26        14.58 o                         
  13   4   4         71.14         51.47        23.50 o                         
  14   4   4         32.77         34.05        29.33 o                         
  15   4   4        155.28        172.98        63.90 o                         
 -15   5   4         92.25        130.03        58.87 o                         
 -14   5   4         81.42         77.35        36.72 o                         
 -13   5   4         10.12        -27.08        27.62 o                         
 -12   5   4         17.49         -3.88        23.11 o                         
 -11   5   4       2115.43       2139.19        51.90 o                         
 -10   5   4        578.94        621.57        31.04 o                         
  -9   5   4       1016.47       1020.20        25.46 o                         
  -8   5   4        252.81        267.07        15.23 o                         
  -7   5   4        347.49        333.67        17.69 o                         
  -6   5   4         71.35         77.72        13.81 o                         
  -5   5   4         58.52         58.82        13.05 o                         
  -4   5   4       2390.75       2496.09        34.23 o                         
  -3   5   4       1956.14       2151.33        26.59 o                         
  -2   5   4         53.95         74.62         8.68 o                         
  -1   5   4      10840.24      11285.96       137.44 o                         
   0   5   4       7791.04       8009.74        86.57 o                         
   1   5   4         48.83         98.36        11.05 o                         
   2   5   4       3442.98       3745.33        46.20 o                         
   3   5   4       1240.79       1386.42        23.02 o                         
   4   5   4         28.33         32.84        15.68 o                         
   5   5   4        811.91        805.21        17.96 o                         
   6   5   4       2188.27       2152.51        31.20 o                         
   7   5   4        109.99        139.97        11.17 o                         
   8   5   4          1.00          3.87        10.33 o                         
   9   5   4        382.35        334.78        14.60 o                         
  10   5   4        280.22        273.93        12.50 o                         
  11   5   4          1.15          4.40        12.10 o                         
  12   5   4         72.57         54.28        15.36 o                         
  13   5   4         52.09         80.03        23.01 o                         
  14   5   4        242.65        190.20        60.24 o                         
  15   5   4         12.59          2.92        64.81 o                         
 -14   6   4         15.42         16.38        37.21 o                         
 -13   6   4         68.14         63.89        34.91 o                         
 -12   6   4        425.16        354.14        33.55 o                         
 -11   6   4        107.59        145.43        21.21 o                         
 -10   6   4        394.13        394.39        20.54 o                         
  -9   6   4        504.62        510.99        21.96 o                         
  -8   6   4        147.26        159.82        20.76 o                         
  -7   6   4        317.48        296.70        18.09 o                         
  -6   6   4        287.81        279.41        16.54 o                         
  -5   6   4       1656.88       1634.33        28.64 o                         
  -4   6   4       1287.77       1199.68        31.31 o                         
  -3   6   4       1496.96       1406.80        21.62 o                         
  -2   6   4       4204.52       4237.12        57.40 o                         
  -1   6   4       5973.60       5547.16        65.42 o                         
   0   6   4        669.41        639.09        14.23 o                         
   1   6   4       2004.75       2082.34        28.08 o                         
   2   6   4        227.62        253.41        12.26 o                         
   3   6   4          0.06         -8.52        12.25 o                         
   4   6   4       5279.62       4943.35        65.09 o                         
   5   6   4       4668.88       4434.57        64.62 o                         
   6   6   4         30.74         34.28        12.44 o                         
   7   6   4       2196.97       2252.09        34.90 o                         
   8   6   4        879.80        847.60        20.37 o                         
   9   6   4         78.41         62.42        10.24 o                         
  10   6   4        330.43        316.56        16.73 o                         
  11   6   4        149.66        128.06        10.88 o                         
  12   6   4        530.95        526.00        37.30 o                         
  13   6   4       2069.76       2315.18       111.38 o                         
  14   6   4         46.10          8.11        54.88 o                         
 -14   7   4         96.47        142.57        48.98 o                         
 -13   7   4        124.43         84.58        40.25 o                         
 -12   7   4          2.32        -24.70        29.64 o                         
 -11   7   4          3.00          6.48        23.33 o                         
 -10   7   4        424.07        464.20        29.08 o                         
  -9   7   4         91.98         85.66        17.48 o                         
  -8   7   4        366.70        363.98        22.12 o                         
  -7   7   4       2076.42       2130.01        61.58 o                         
  -6   7   4       5248.37       5206.14        83.63 o                         
  -5   7   4        620.32        615.21        15.27 o                         
  -4   7   4        158.11        123.54        10.38 o                         
  -3   7   4       3509.70       3246.92        41.77 o                         
  -2   7   4      10985.70      10898.22       113.17 o                         
  -1   7   4          1.01         -9.95         9.95 o                         
   0   7   4       3647.07       3591.22        42.01 o                         
   1   7   4         20.45         47.32         9.50 o                         
   2   7   4       2019.44       2155.27        29.00 o                         
   3   7   4       2110.79       1995.06        30.58 o                         
   4   7   4        260.26        260.47        15.34 o                         
   5   7   4       3137.51       3201.30        48.31 o                         
   6   7   4       9402.62       9537.92       113.11 o                         
   7   7   4       1565.05       1540.77        34.94 o                         
   8   7   4        922.39        918.61        21.33 o                         
   9   7   4        815.88        745.16        19.31 o                         
  10   7   4          6.79         16.85         8.22 o                         
  11   7   4       1194.88       1298.09        74.11 o                         
  12   7   4         55.46         19.15        45.04 o                         
  13   7   4         35.16         -0.07        41.12 o                         
  14   7   4       1019.71       1199.04        82.71 o                         
 -13   8   4          7.44         68.84        43.09 o                         
 -12   8   4         39.11         64.98        37.44 o                         
 -11   8   4        513.60        516.84        37.01 o                         
 -10   8   4        194.00        213.28        38.81 o                         
  -9   8   4       1103.62       1263.88        44.83 o                         
  -8   8   4       3918.80       4022.93       106.13 o                         
  -7   8   4       1162.23       1193.40        43.12 o                         
  -6   8   4       1749.15       1722.31        35.58 o                         
  -5   8   4         46.46         55.86         9.63 o                         
  -4   8   4       1589.96       1501.63        26.75 o                         
  -3   8   4       1570.37       1547.11        25.81 o                         
  -2   8   4        101.84        111.92        11.45 o                         
  -1   8   4       4680.62       4802.74        55.03 o                         
   0   8   4       1181.90       1195.30        20.85 o                         
   1   8   4       1958.09       2083.15        29.21 o                         
   2   8   4        585.72        595.62        15.18 o                         
   3   8   4        650.07        641.40        17.14 o                         
   4   8   4       3736.64       3803.86        50.75 o                         
   5   8   4       2093.47       2020.94        50.97 o                         
   6   8   4         60.56         37.79        12.28 o                         
   7   8   4       2410.06       2392.77        41.25 o                         
   8   8   4        301.51        259.01        24.71 o                         
   9   8   4        723.03        622.68        29.90 o                         
  10   8   4         59.08         80.67        22.40 o                         
  11   8   4        705.89        787.88        59.64 o                         
  12   8   4        635.60        626.82        50.32 o                         
  13   8   4        155.97        210.82        49.21 o                         
 -12   9   4        281.35        164.18        38.54 o                         
 -11   9   4        973.01        991.39        62.52 o                         
 -10   9   4       1362.80       1435.54       104.69 o                         
  -9   9   4         10.70         -3.95        29.26 o                         
  -8   9   4       1701.23       1848.02        65.86 o                         
  -7   9   4       1353.34       1368.19        54.90 o                         
  -6   9   4         11.85         36.65        19.10 o                         
  -5   9   4       1485.49       1534.66        29.09 o                         
  -4   9   4        734.16        730.90        17.66 o                         
  -3   9   4        744.40        745.31        19.37 o                         
  -2   9   4       5087.65       5164.32        65.89 o                         
  -1   9   4        146.97        135.51        10.33 o                         
   0   9   4        863.63        860.36        18.02 o                         
   1   9   4        617.01        673.10        16.88 o                         
   2   9   4        103.52        120.28        11.60 o                         
   3   9   4        331.35        348.95        14.03 o                         
   4   9   4        190.18        206.59        12.27 o                         
   5   9   4       1205.65       1204.12        27.10 o                         
   6   9   4        184.77        186.16        14.67 o                         
   7   9   4          5.48         -3.99        14.67 o                         
   8   9   4        147.49        145.17        16.12 o                         
   9   9   4          7.46         34.49        26.94 o                         
  10   9   4        581.20        630.28        47.73 o                         
  11   9   4        796.52        814.98        54.18 o                         
  12   9   4         81.99         45.63        34.90 o                         
 -11  10   4        346.89        311.89        37.72 o                         
 -10  10   4        946.34        900.02        90.80 o                         
  -9  10   4        430.29        404.84        36.98 o                         
  -8  10   4         20.27          0.47        27.91 o                         
  -7  10   4        773.25        739.21        39.65 o                         
  -6  10   4       1070.24       1065.31        40.65 o                         
  -5  10   4         73.71         59.49        18.04 o                         
  -4  10   4       1368.22       1395.70        30.82 o                         
  -3  10   4       1052.53       1015.49        23.72 o                         
  -2  10   4        727.73        721.64        19.94 o                         
  -1  10   4       1735.38       1783.26        31.96 o                         
   0  10   4        153.75        173.12        12.03 o                         
   1  10   4        115.35        129.09        12.45 o                         
   2  10   4        699.02        759.55        19.45 o                         
   3  10   4        114.75        129.13        12.69 o                         
   4  10   4       2193.35       2266.02        41.91 o                         
   5  10   4       1073.14       1083.57        27.14 o                         
   6  10   4        598.12        592.43        21.00 o                         
   7  10   4        805.39        846.05        31.59 o                         
   8  10   4        401.97        446.18        32.45 o                         
   9  10   4         42.04        -10.11        32.24 o                         
  10  10   4        454.61        509.29        60.73 o                         
  11  10   4        309.37        247.61        44.38 o                         
 -10  11   4         67.61         34.67        33.82 o                         
  -9  11   4         63.98         27.44        33.39 o                         
  -8  11   4        253.71        234.88        33.38 o                         
  -7  11   4          3.31         34.91        29.17 o                         
  -6  11   4        222.71        177.29        30.09 o                         
  -5  11   4        495.80        468.53        49.17 o                         
  -4  11   4         29.22         31.88        15.14 o                         
  -3  11   4       1004.20        986.75        28.48 o                         
  -2  11   4         52.29         65.73        16.71 o                         
  -1  11   4         14.77          6.18        14.99 o                         
   0  11   4       2358.82       2443.00        46.22 o                         
   1  11   4        188.37        215.06        15.49 o                         
   2  11   4        404.17        381.21        17.66 o                         
   3  11   4       1782.98       1953.82        43.37 o                         
   4  11   4        766.98        757.48        25.07 o                         
   5  11   4        555.34        537.73        28.94 o                         
   6  11   4        691.27        685.29        34.01 o                         
   7  11   4         39.37         35.21        27.49 o                         
   8  11   4        208.63        214.44        33.74 o                         
   9  11   4        698.46        663.16        52.67 o                         
  10  11   4         76.43         40.73        50.88 o                         
  -9  12   4          3.91         38.06        37.39 o                         
  -8  12   4          6.30         -7.15        30.47 o                         
  -7  12   4        312.46        275.21        37.81 o                         
  -6  12   4        894.35        939.35        50.51 o                         
  -5  12   4          3.81         -8.93        30.53 o                         
  -4  12   4         34.06         34.47        19.31 o                         
  -3  12   4        421.89        421.43        35.86 o                         
  -2  12   4         28.62         27.90        21.82 o                         
  -1  12   4         22.66         31.06        20.19 o                         
   0  12   4         10.27         -8.01        19.84 o                         
   1  12   4          0.77        -15.05        18.27 o                         
   2  12   4          1.52          4.05        17.43 o                         
   3  12   4        516.86        606.99        34.12 o                         
   4  12   4        330.62        356.83        26.55 o                         
   5  12   4         34.27         31.49        28.47 o                         
   6  12   4        170.82        121.63        28.11 o                         
   7  12   4          5.80          6.37        27.06 o                         
   8  12   4         56.95         20.66        41.70 o                         
   9  12   4        144.87        120.51        75.64 o                         
  -7  13   4        274.41        253.58        38.94 o                         
  -6  13   4        159.59        142.94        37.55 o                         
  -5  13   4        408.38        452.02        40.36 o                         
  -4  13   4        912.49        976.94        46.76 o                         
  -3  13   4         78.30         81.22        28.90 o                         
  -2  13   4        173.73        160.22        27.75 o                         
  -1  13   4        103.81         81.93        27.26 o                         
   0  13   4         31.23         26.39        24.21 o                         
   1  13   4          1.45        -24.02        24.02 o                         
   2  13   4          2.35         15.13        27.41 o                         
   3  13   4        129.74        147.17        26.57 o                         
   4  13   4          7.37         63.56        30.67 o                         
   5  13   4        145.43        181.79        33.87 o                         
   6  13   4        616.56        602.35        44.19 o                         
   7  13   4         40.28         44.12        31.15 o                         
  -5  14   4         12.27         69.28        40.33 o                         
  -4  14   4         22.81         29.42        33.66 o                         
  -3  14   4        194.41        202.76        32.82 o                         
  -2  14   4        476.77        432.11        38.66 o                         
  -1  14   4        172.59        118.91        34.49 o                         
   0  14   4        195.11        158.36        36.39 o                         
   1  14   4        281.97        282.55        38.91 o                         
   2  14   4          5.79         29.56        35.84 o                         
   3  14   4        181.70        136.91        36.24 o                         
   4  14   4         73.25        101.39        34.56 o                         
   5  14   4        444.52        318.43        42.24 o                         
 -15   1   5        343.73        318.03        70.46 o                         
 -14   1   5         10.11         52.59        33.63 o                         
 -13   1   5         37.18         36.85        16.57 o                         
 -12   1   5        112.36         70.71        13.28 o                         
 -11   1   5        110.33        117.89        11.55 o                         
 -10   1   5        145.64        163.54        11.97 o                         
  -9   1   5       1218.53       1254.03        26.09 o                         
  -8   1   5         33.28         32.96         8.68 o                         
  -7   1   5       2255.76       2332.75        28.55 o                         
  -6   1   5       2472.11       2561.13        32.19 o                         
  -5   1   5       1461.61       1547.05        20.10 o                         
  -4   1   5       7637.59       7919.27        79.25 o                         
  -3   1   5       1502.41       1447.73        22.22 o                         
  -2   1   5        377.16        396.09        13.09 o                         
  -1   1   5       3288.18       3190.26        41.67 o                         
   0   1   5          3.84          6.80         7.31 o                         
   1   1   5        272.13        284.16        11.32 o                         
   2   1   5       3108.76       3215.01        43.69 o                         
   3   1   5       6609.21       6815.01        94.32 o                         
   4   1   5        588.99        716.58        17.86 o                         
   5   1   5       4356.61       4358.64        59.57 o                         
   6   1   5       4533.67       4588.14        68.72 o                         
   7   1   5        128.56        125.64        14.05 o                         
   8   1   5       2116.81       2197.01        43.14 o                         
   9   1   5         14.25         -1.20        15.42 o                         
  10   1   5         16.12         31.20        14.46 o                         
  11   1   5       2349.58       2503.60        57.25 o                         
  12   1   5        245.68        232.22        20.20 o                         
  13   1   5        258.36        246.24        23.11 o                         
  14   1   5        764.59        764.71        65.31 o                         
  15   1   5        122.61        147.92        72.45 o                         
 -15   2   5         47.37         13.74        34.19 o                         
 -14   2   5        170.02        222.58        30.96 o                         
 -13   2   5        148.24        117.17        20.85 o                         
 -12   2   5       1052.25       1051.04        27.47 o                         
 -11   2   5         63.82         56.71        12.76 o                         
 -10   2   5        888.30        843.02        24.28 o                         
  -9   2   5        764.35        744.51        22.46 o                         
  -8   2   5         50.10         79.11         8.62 o                         
  -7   2   5          3.15         -2.65         6.92 o                         
  -6   2   5        599.66        649.25        13.02 o                         
  -5   2   5       2660.32       2482.08        28.44 o                         
  -4   2   5      12731.46      13006.80       125.26 o                         
  -3   2   5        166.07        151.97        10.52 o                         
  -2   2   5      15048.41      15045.67       172.04 o                         
  -1   2   5        852.27        871.97        18.40 o                         
   0   2   5         40.27         29.04         8.42 o                         
   1   2   5        262.58        284.28        10.99 o                         
   2   2   5       1313.93       1353.01        25.89 o                         
   3   2   5       3890.97       4055.08        52.64 o                         
   4   2   5      15643.99      15782.27       216.65 o                         
   5   2   5       4117.11       4088.44        67.38 o                         
   6   2   5        540.77        568.05        21.37 o                         
   7   2   5        139.92        182.44        14.02 o                         
   8   2   5       1323.17       1418.05        39.58 o                         
   9   2   5          3.05          5.26         9.98 o                         
  10   2   5        389.13        423.64        17.58 o                         
  11   2   5        549.30        557.57        26.16 o                         
  12   2   5       2846.33       3011.59        61.80 o                         
  13   2   5        159.34        132.49        23.00 o                         
  14   2   5          0.64          5.52        33.33 o                         
  15   2   5          3.27        -30.19        49.35 o                         
 -15   3   5          1.20        -87.82        87.82 o                         
 -14   3   5         23.23         44.05        67.51 o                         
 -13   3   5        278.64        288.43        22.74 o                         
 -12   3   5         21.19         -4.63        16.14 o                         
 -11   3   5       4515.46       4809.36        87.22 o                         
 -10   3   5       6233.32       6476.96        87.32 o                         
  -9   3   5         63.80         36.00         8.15 o                         
  -8   3   5       1061.46       1015.56        23.48 o                         
  -7   3   5       2287.11       2359.84        38.80 o                         
  -6   3   5        158.87        132.80         8.38 o                         
  -5   3   5       8896.18       8900.71        86.49 o                         
  -4   3   5       2215.06       2705.85        35.30 o                         
  -3   3   5      15157.26      15263.23       155.16 o                         
  -2   3   5      18292.25      18108.70       176.04 o                         
  -1   3   5       1659.68       1644.22        25.98 o                         
   0   3   5        785.32        891.06        16.17 o                         
   1   3   5       1291.25       1319.54        20.94 o                         
   2   3   5        420.75        450.60        12.56 o                         
   3   3   5         48.19         87.75         8.79 o                         
   4   3   5         29.30         21.63         8.49 o                         
   5   3   5       5839.70       5533.37        75.39 o                         
   6   3   5       2627.63       2348.84        40.65 o                         
   7   3   5          1.71         -5.15         9.31 o                         
   8   3   5         65.84         51.69         9.71 o                         
   9   3   5       1105.06       1188.75        27.57 o                         
  10   3   5        449.91        456.46        25.93 o                         
  11   3   5       2006.66       1915.56       119.17 o                         
  12   3   5         27.38         42.40        14.89 o                         
  13   3   5        409.85        445.11        42.35 o                         
  14   3   5        110.47         88.67        29.31 o                         
  15   3   5        130.93        162.34        38.97 o                         
 -15   4   5         80.45        114.16        73.13 o                         
 -14   4   5        121.93        184.96        79.31 o                         
 -13   4   5        863.75        954.51        52.83 o                         
 -12   4   5        597.45        694.29        40.11 o                         
 -11   4   5        942.11        978.49        31.03 o                         
 -10   4   5       1955.52       1980.46        50.36 o                         
  -9   4   5      10739.86      11215.62       234.78 o                         
  -8   4   5       1865.54       1855.56        53.40 o                         
  -7   4   5       1582.84       1595.97        30.58 o                         
  -6   4   5        498.98        454.23        15.72 o                         
  -5   4   5        451.67        459.44        11.04 o                         
  -4   4   5       6121.63       5982.96        70.13 o                         
  -3   4   5       5009.52       5047.63        58.07 o                         
  -2   4   5       3891.90       4165.04        46.40 o                         
  -1   4   5      25577.26      25484.53       252.95 o                         
   0   4   5         11.80         14.94         8.02 o                         
   1   4   5        719.49        685.45        16.65 o                         
   2   4   5         12.12         36.55         8.46 o                         
   3   4   5       2355.29       2478.27        32.27 o                         
   4   4   5       1310.66       1218.40        26.03 o                         
   5   4   5       5706.94       5687.31        82.18 o                         
   6   4   5          3.59         26.64         9.86 o                         
   7   4   5       2790.30       2761.76        46.05 o                         
   8   4   5        990.47        963.88        25.05 o                         
   9   4   5        259.22        243.25        18.18 o                         
  10   4   5         33.11         28.08        13.11 o                         
  11   4   5       1720.77       1575.39       111.17 o                         
  12   4   5       2089.44       2073.21        73.40 o                         
  13   4   5        862.61        828.36        45.83 o                         
  14   4   5          5.39         -2.58        39.96 o                         
  15   4   5        569.33        455.62        45.55 o                         
 -15   5   5        283.69        368.83        87.82 o                         
 -14   5   5        153.56         93.62        38.60 o                         
 -13   5   5         27.39         47.84        39.31 o                         
 -12   5   5         91.94         88.79        20.60 o                         
 -11   5   5        891.78        968.14        42.41 o                         
 -10   5   5       3826.15       4041.79        71.01 o                         
  -9   5   5        467.70        487.81        21.61 o                         
  -8   5   5       3017.80       3005.33        49.86 o                         
  -7   5   5         72.35         86.14        13.71 o                         
  -6   5   5        134.83        125.02        16.29 o                         
  -5   5   5          9.90         21.99         8.72 o                         
  -4   5   5       2767.94       2921.08        37.17 o                         
  -3   5   5       5993.17       5651.99        62.39 o                         
  -2   5   5      17023.18      17656.98       197.50 o                         
  -1   5   5        250.03        207.50        10.30 o                         
   0   5   5       3584.91       3547.30        44.62 o                         
   1   5   5        450.77        601.63        17.89 o                         
   2   5   5        882.04        696.82        17.25 o                         
   3   5   5       3109.50       2774.32        40.76 o                         
   4   5   5         66.86         85.76        10.41 o                         
   5   5   5      11002.08      10821.80       139.23 o                         
   6   5   5      10717.93      10477.19       127.25 o                         
   7   5   5          0.98         -1.11        10.14 o                         
   8   5   5       3207.02       3256.03        63.28 o                         
   9   5   5       1015.69       1064.80        24.77 o                         
  10   5   5       2199.91       2051.08       144.89 o                         
  11   5   5       1632.02       1630.74        44.81 o                         
  12   5   5       1137.35       1017.49        40.48 o                         
  13   5   5        297.70        301.72        37.23 o                         
  14   5   5       1042.47       1106.61        75.98 o                         
  15   5   5         59.55         12.64        60.77 o                         
 -14   6   5         79.58         93.57        43.95 o                         
 -13   6   5         20.41         -9.62        36.32 o                         
 -12   6   5        471.89        483.02        32.47 o                         
 -11   6   5        154.74        163.42        26.40 o                         
 -10   6   5        219.54        210.62        22.51 o                         
  -9   6   5       1087.05       1177.57        34.67 o                         
  -8   6   5         30.68         17.90        15.55 o                         
  -7   6   5        503.99        464.15        20.93 o                         
  -6   6   5        113.49        112.30        15.89 o                         
  -5   6   5       2375.14       2404.90        36.42 o                         
  -4   6   5       3798.66       3636.58        49.61 o                         
  -3   6   5        483.76        476.58        11.52 o                         
  -2   6   5       2210.20       2022.21        29.21 o                         
  -1   6   5       5190.76       5024.33        59.45 o                         
   0   6   5       2576.75       2850.14        38.53 o                         
   1   6   5        176.44         96.50         9.92 o                         
   2   6   5       2703.32       2895.70        39.02 o                         
   3   6   5       1397.40       1336.68        25.20 o                         
   4   6   5       2600.28       2464.57        44.80 o                         
   5   6   5       3026.79       2914.19        52.24 o                         
   6   6   5        528.21        479.46        18.85 o                         
   7   6   5       3801.97       3880.67        60.54 o                         
   8   6   5          4.48         49.97        13.25 o                         
   9   6   5        498.93        482.60        18.79 o                         
  10   6   5       2192.77       2176.22        48.27 o                         
  11   6   5          0.46         -3.12        10.92 o                         
  12   6   5       2587.96       2706.27       121.21 o                         
  13   6   5       1136.47       1143.27        75.74 o                         
  14   6   5         59.51         97.99        45.98 o                         
 -14   7   5       1042.07        970.08        78.89 o                         
 -13   7   5        376.54        298.40        42.94 o                         
 -12   7   5         16.98         17.31        31.74 o                         
 -11   7   5       1375.40       1491.99        73.18 o                         
 -10   7   5        642.96        787.65        37.21 o                         
  -9   7   5        112.12         64.85        22.59 o                         
  -8   7   5        204.63        222.17        22.64 o                         
  -7   7   5       1935.85       1883.48        40.22 o                         
  -6   7   5        349.94        369.26        20.05 o                         
  -5   7   5       1752.84       1755.58        29.49 o                         
  -4   7   5        681.41        695.61        20.84 o                         
  -3   7   5        569.01        606.35        16.22 o                         
  -2   7   5       2409.76       2512.80        33.64 o                         
  -1   7   5        997.63       1043.21        19.82 o                         
   0   7   5        503.41        467.59        14.24 o                         
   1   7   5        106.58        104.52        10.15 o                         
   2   7   5         48.66         42.61         9.90 o                         
   3   7   5       2784.37       3037.46        44.35 o                         
   4   7   5          1.53         11.20        14.62 o                         
   5   7   5        168.50        136.49        12.19 o                         
   6   7   5        387.27        375.98        18.54 o                         
   7   7   5        189.76        177.01        15.22 o                         
   8   7   5          9.03          5.10        15.51 o                         
   9   7   5          9.42         30.39        15.14 o                         
  10   7   5          2.84         -3.69        13.02 o                         
  11   7   5        681.69        630.14        44.16 o                         
  12   7   5         36.23         25.99        35.09 o                         
  13   7   5         97.32         49.13        48.93 o                         
  14   7   5        378.91        298.97        56.70 o                         
 -13   8   5        141.84        115.59        37.59 o                         
 -12   8   5        108.57        143.10        36.29 o                         
 -11   8   5          5.27         -1.58        37.15 o                         
 -10   8   5         61.70         71.70        29.20 o                         
  -9   8   5        306.32        321.28        33.47 o                         
  -8   8   5          0.42        -23.89        23.89 o                         
  -7   8   5         58.30         65.04        19.03 o                         
  -6   8   5       1429.76       1474.69        46.11 o                         
  -5   8   5        116.29        125.44        11.76 o                         
  -4   8   5        259.71        276.45        18.10 o                         
  -3   8   5       1434.37       1420.41        27.27 o                         
  -2   8   5         11.63         24.96        10.86 o                         
  -1   8   5        948.11       1026.56        19.18 o                         
   0   8   5       1613.75       1701.54        25.97 o                         
   1   8   5          6.87         13.43        10.48 o                         
   2   8   5       2375.25       2420.13        35.58 o                         
   3   8   5       1157.46       1173.43        22.41 o                         
   4   8   5         29.93         26.33        14.18 o                         
   5   8   5        168.43        163.02        15.35 o                         
   6   8   5          2.29        -14.06        14.26 o                         
   7   8   5        477.57        451.72        16.49 o                         
   8   8   5        271.13        262.10        19.84 o                         
   9   8   5        202.95        199.99        17.15 o                         
  10   8   5          6.41        -12.39        14.39 o                         
  11   8   5          4.38          8.39        39.58 o                         
  12   8   5         18.37        -27.54        80.06 o                         
  13   8   5          0.05         -1.51        46.30 o                         
 -12   9   5         65.86          7.91        44.53 o                         
 -11   9   5        662.21        629.86        63.18 o                         
 -10   9   5        117.51        148.34        31.35 o                         
  -9   9   5        482.95        398.94        39.83 o                         
  -8   9   5        633.10        600.84        46.62 o                         
  -7   9   5        142.56        146.78        33.73 o                         
  -6   9   5         20.68         37.37        20.68 o                         
  -5   9   5       1916.53       1881.63        38.64 o                         
  -4   9   5         94.46        125.64        12.16 o                         
  -3   9   5        576.64        541.78        16.95 o                         
  -2   9   5          6.25        -11.98        11.98 o                         
  -1   9   5       2304.34       2396.86        34.52 o                         
   0   9   5         35.17         51.89        10.78 o                         
   1   9   5          1.07         14.02        10.97 o                         
   2   9   5        498.32        494.93        16.65 o                         
   3   9   5        486.49        483.77        15.85 o                         
   4   9   5         68.60         47.62        12.93 o                         
   5   9   5        183.55        169.38        16.41 o                         
   6   9   5        150.90        140.58        16.69 o                         
   7   9   5        270.22        240.19        19.91 o                         
   8   9   5        928.55        843.92        33.82 o                         
   9   9   5        420.89        401.07        23.20 o                         
  10   9   5        626.05        659.79        84.78 o                         
  11   9   5         36.82         56.65        46.14 o                         
  12   9   5         24.31        -15.62        38.33 o                         
 -11  10   5         37.56         60.39        39.32 o                         
 -10  10   5         43.99         72.25        32.43 o                         
  -9  10   5       1429.09       1521.99        61.07 o                         
  -8  10   5        481.56        465.67        35.49 o                         
  -7  10   5        123.64        126.89        28.54 o                         
  -6  10   5        248.92        271.83        34.05 o                         
  -5  10   5        304.90        294.19        14.89 o                         
  -4  10   5        283.23        249.31        15.41 o                         
  -3  10   5       4634.51       4663.10        68.65 o                         
  -2  10   5        159.02        155.96        14.05 o                         
  -1  10   5        120.06        110.58        14.25 o                         
   0  10   5       2027.46       2132.92        33.22 o                         
   1  10   5        110.08        126.81        12.97 o                         
   2  10   5       1027.11       1027.10        23.78 o                         
   3  10   5        672.31        623.98        19.75 o                         
   4  10   5        470.74        439.86        20.41 o                         
   5  10   5        235.65        250.03        15.58 o                         
   6  10   5         12.84         15.72        14.10 o                         
   7  10   5          3.88         41.64        23.65 o                         
   8  10   5         11.48         -4.42        21.18 o                         
   9  10   5         57.37         24.52        22.16 o                         
  10  10   5        190.80        286.94        52.80 o                         
  11  10   5        145.82        100.47        49.51 o                         
 -10  11   5        629.23        599.95        68.86 o                         
  -9  11   5        329.57        282.25        37.26 o                         
  -8  11   5        150.57        215.17        34.31 o                         
  -7  11   5         83.82        124.12        30.11 o                         
  -6  11   5         40.69         67.04        27.98 o                         
  -5  11   5          3.54          8.07        17.45 o                         
  -4  11   5        252.31        206.74        16.40 o                         
  -3  11   5       5324.67       5380.99        84.06 o                         
  -2  11   5       1916.35       1900.46        38.83 o                         
  -1  11   5         45.12         42.25        17.09 o                         
   0  11   5        428.34        397.47        17.80 o                         
   1  11   5        162.87        173.96        15.96 o                         
   2  11   5        482.59        498.40        19.90 o                         
   3  11   5       1313.03       1331.46        29.20 o                         
   4  11   5         30.54         36.79        16.00 o                         
   5  11   5        728.94        711.30        26.35 o                         
   6  11   5       1822.14       1865.24       106.03 o                         
   7  11   5          0.78        -25.90        25.90 o                         
   8  11   5        214.79        204.92        27.49 o                         
   9  11   5          1.98        -16.90        45.79 o                         
  10  11   5        583.96        664.80        70.09 o                         
  -9  12   5        765.95        703.03        56.04 o                         
  -8  12   5        157.92        105.15        37.18 o                         
  -7  12   5        219.21        216.04        36.44 o                         
  -6  12   5         68.53         39.66        29.17 o                         
  -5  12   5        383.71        404.19        39.12 o                         
  -4  12   5       1868.09       1902.21        68.13 o                         
  -3  12   5        156.04        127.89        25.52 o                         
  -2  12   5       1865.89       1827.35        47.56 o                         
  -1  12   5        346.79        385.50        24.79 o                         
   0  12   5        327.31        303.46        20.67 o                         
   1  12   5        969.02       1040.56        38.45 o                         
   2  12   5         29.50         34.07        17.67 o                         
   3  12   5        373.15        356.01        21.21 o                         
   4  12   5       4256.56       4433.35       109.00 o                         
   5  12   5       1956.45       1981.50        66.39 o                         
   6  12   5        445.93        432.19        35.02 o                         
   7  12   5       2075.66       2045.29        81.14 o                         
   8  12   5        158.85        140.72        28.48 o                         
   9  12   5        312.16        343.52        59.06 o                         
  -7  13   5         81.07         49.45        37.03 o                         
  -6  13   5         16.99         65.27        37.31 o                         
  -5  13   5         80.93         88.79        37.61 o                         
  -4  13   5          2.44          3.34        27.56 o                         
  -3  13   5       2260.68       2452.48        73.56 o                         
  -2  13   5       1462.75       1522.25        56.21 o                         
  -1  13   5          1.34         -3.78        26.82 o                         
   0  13   5        749.27        778.09        48.67 o                         
   1  13   5       1054.68       1053.44        41.24 o                         
   2  13   5        678.73        721.08        37.44 o                         
   3  13   5        622.88        675.73        38.22 o                         
   4  13   5        295.03        299.37        36.49 o                         
   5  13   5        343.23        394.49        42.84 o                         
   6  13   5       1808.32       1747.02        71.45 o                         
   7  13   5          6.07         52.03        33.05 o                         
  -5  14   5         39.12         76.83        35.97 o                         
  -4  14   5        731.33        680.37        43.02 o                         
  -3  14   5        748.56        726.28        43.65 o                         
  -2  14   5        120.13        151.58        32.40 o                         
  -1  14   5       1006.96       1055.33        73.89 o                         
   0  14   5        463.80        495.68        42.08 o                         
   1  14   5         17.50         25.68        34.75 o                         
   2  14   5        534.58        632.46        43.83 o                         
   3  14   5         32.02         27.75        35.76 o                         
   4  14   5        141.54        168.73        37.64 o                         
   5  14   5        129.52        148.13        35.46 o                         
 -15   0   6         12.60        -55.71        55.71 o                         
 -14   0   6        497.90        425.91        67.51 o                         
 -13   0   6          1.78        -39.77        39.77 o                         
 -12   0   6        701.25        695.84        30.13 o                         
 -11   0   6        733.14        738.37        26.84 o                         
 -10   0   6        737.01        757.07        27.28 o                         
  -9   0   6       2127.38       2174.04        43.23 o                         
  -8   0   6       1295.66       1319.14        31.20 o                         
  -7   0   6       1923.24       2092.46        38.75 o                         
  -6   0   6        109.38        144.62        12.03 o                         
  -5   0   6        697.67        678.60        18.30 o                         
  -4   0   6       7436.30       7425.19       119.57 o                         
  -3   0   6         15.29         -7.44        10.97 o                         
  -2   0   6      20459.57      19706.60       285.02 o                         
  -1   0   6      26711.69      25460.87       370.61 o                         
   0   0   6       2074.14       2093.42        60.68 o                         
   1   0   6       2533.49       2610.85        53.23 o                         
   2   0   6       1533.46       1536.15        42.31 o                         
   3   0   6       1002.41        937.37        27.84 o                         
   4   0   6      71704.16      74726.63      1112.04 o                         
   5   0   6        697.64        928.22        27.10 o                         
   6   0   6       4419.12       4337.84       103.83 o                         
   7   0   6       8709.05       8709.45       179.06 o                         
   8   0   6          0.19          0.33        19.72 o                         
   9   0   6       2543.70       2652.34        99.82 o                         
  10   0   6       1108.24       1081.05        54.07 o                         
  11   0   6       1245.67       1227.82        58.42 o                         
  12   0   6       4645.02       4873.17       134.28 o                         
  13   0   6       1431.94       1486.57        69.51 o                         
  14   0   6        382.26        311.06        58.73 o                         
  15   0   6         54.63        -20.44        78.62 o                         
 -15   1   6        377.43        465.13        53.78 o                         
 -14   1   6        108.25         91.28        34.58 o                         
 -13   1   6         34.06         32.06        24.65 o                         
 -12   1   6         13.54          8.27        12.86 o                         
 -11   1   6       3870.16       3920.58        65.44 o                         
 -10   1   6       1229.20       1244.92        25.32 o                         
  -9   1   6        163.96        162.28        10.70 o                         
  -8   1   6       7031.82       7193.34        78.63 o                         
  -7   1   6       2051.09       2043.87        29.51 o                         
  -6   1   6       1399.34       1514.93        21.96 o                         
  -5   1   6       6119.09       6468.64        71.19 o                         
  -4   1   6         18.22         64.36         8.73 o                         
  -3   1   6      10212.01      10121.28       115.89 o                         
  -2   1   6       4511.30       4126.96        74.28 o                         
  -1   1   6        295.42        315.48        11.34 o                         
   0   1   6        597.94        605.66        18.46 o                         
   1   1   6         26.09         28.79        13.39 o                         
   2   1   6       2987.02       2888.80        46.74 o                         
   3   1   6       4294.55       4101.50        62.75 o                         
   4   1   6        897.27        982.90        24.89 o                         
   5   1   6      15265.93      15455.90       216.70 o                         
   6   1   6       6415.80       6258.02        90.01 o                         
   7   1   6         91.25        101.40        15.03 o                         
   8   1   6       2398.12       2509.46        53.38 o                         
   9   1   6         70.46         63.98        14.05 o                         
  10   1   6       1884.49       1808.31        47.86 o                         
  11   1   6       1996.75       2085.49        67.32 o                         
  12   1   6        164.32        150.48        17.77 o                         
  13   1   6       3846.50       4175.46       112.15 o                         
  14   1   6        751.58        688.80        68.10 o                         
  15   1   6         67.41        111.14        70.12 o                         
 -15   2   6       1430.86       1386.16        82.06 o                         
 -14   2   6         11.88          1.73        28.42 o                         
 -13   2   6        489.05        506.75        35.03 o                         
 -12   2   6        859.33        792.25        36.55 o                         
 -11   2   6         84.28         89.30        13.33 o                         
 -10   2   6       1351.28       1334.76        29.27 o                         
  -9   2   6       5209.82       5374.54        66.69 o                         
  -8   2   6         48.18         79.88         8.56 o                         
  -7   2   6        980.71        919.51        16.75 o                         
  -6   2   6       2011.38       2037.19        28.11 o                         
  -5   2   6       1247.14       1085.32        19.01 o                         
  -4   2   6       5646.32       5583.07        64.62 o                         
  -3   2   6       3260.97       3439.14        45.17 o                         
  -2   2   6       7354.24       7572.13        94.41 o                         
  -1   2   6       8397.32       8429.60        97.72 o                         
   0   2   6        795.14        758.96        18.20 o                         
   1   2   6       2092.59       2223.41        40.25 o                         
   2   2   6          9.10         -8.80         8.80 o                         
   3   2   6        148.95        203.40        11.53 o                         
   4   2   6       1504.83       1483.80        30.37 o                         
   5   2   6       1017.92        988.62        26.29 o                         
   6   2   6       2534.69       2823.01        51.62 o                         
   7   2   6        102.26        130.11        17.29 o                         
   8   2   6       1411.47       1447.02        38.52 o                         
   9   2   6        464.22        472.67        22.23 o                         
  10   2   6        409.35        398.27        19.30 o                         
  11   2   6         99.52         97.92        16.17 o                         
  12   2   6       1555.09       1572.47        86.22 o                         
  13   2   6        467.99        467.39        34.00 o                         
  14   2   6       1338.26       1372.90        75.37 o                         
  15   2   6         86.97        164.17        56.08 o                         
 -15   3   6          2.25          5.79        50.29 o                         
 -14   3   6        454.29        353.19        85.35 o                         
 -13   3   6        212.96        266.62        34.07 o                         
 -12   3   6       1343.00       1265.25        36.04 o                         
 -11   3   6        576.29        533.11        20.97 o                         
 -10   3   6        162.60        132.62        12.20 o                         
  -9   3   6       1210.25       1106.03        23.09 o                         
  -8   3   6       2734.90       2574.03        40.06 o                         
  -7   3   6         43.67         26.21         8.82 o                         
  -6   3   6          9.16         -8.20         8.20 o                         
  -5   3   6        593.55        573.98        13.24 o                         
  -4   3   6       2721.35       3109.50        38.81 o                         
  -3   3   6         51.37        123.62         9.78 o                         
  -2   3   6       9446.62       9482.54       100.25 o                         
  -1   3   6       2295.43       2428.12        37.99 o                         
   0   3   6       1129.82       1103.97        19.39 o                         
   1   3   6        142.49        179.87         9.59 o                         
   2   3   6        337.46        335.07        11.57 o                         
   3   3   6       2622.23       2725.07        39.52 o                         
   4   3   6        155.17        180.38         9.66 o                         
   5   3   6       1504.34       1455.73        29.43 o                         
   6   3   6         45.31         67.36        14.51 o                         
   7   3   6        253.27        302.47        17.70 o                         
   8   3   6       1124.47       1133.55        27.27 o                         
   9   3   6       1220.65       1274.97        28.81 o                         
  10   3   6        197.65        162.92        13.58 o                         
  11   3   6        491.89        447.82        34.52 o                         
  12   3   6          2.06         13.18        18.54 o                         
  13   3   6         39.63          5.63        27.76 o                         
  14   3   6         49.95          2.91        61.88 o                         
  15   3   6         63.20         92.20        41.62 o                         
 -15   4   6          6.87          8.95        81.16 o                         
 -14   4   6         34.56        -33.90        44.09 o                         
 -13   4   6        138.43         92.47        31.58 o                         
 -12   4   6          3.97         18.59        21.03 o                         
 -11   4   6        168.82        170.01        21.69 o                         
 -10   4   6         13.48         21.33        16.60 o                         
  -9   4   6        566.16        562.60        21.84 o                         
  -8   4   6        502.37        428.11        19.65 o                         
  -7   4   6         55.88         65.83         8.44 o                         
  -6   4   6       2143.14       2162.53        27.51 o                         
  -5   4   6       2210.02       2416.41        63.68 o                         
  -4   4   6       2468.35       2460.69        35.23 o                         
  -3   4   6       6995.41       7518.74        84.57 o                         
  -2   4   6       1866.68       1927.64        27.19 o                         
  -1   4   6        178.11        202.46        10.67 o                         
   0   4   6       1316.34       1272.65        24.02 o                         
   1   4   6       6431.04       6412.01        75.99 o                         
   2   4   6        583.96        666.73        15.95 o                         
   3   4   6         38.62         47.62         9.65 o                         
   4   4   6       1030.73       1093.84        18.38 o                         
   5   4   6        280.73        292.38        15.70 o                         
   6   4   6        820.28        774.93        19.91 o                         
   7   4   6         14.41         18.60         9.56 o                         
   8   4   6        130.67        128.04        16.19 o                         
   9   4   6        709.43        725.41        24.11 o                         
  10   4   6        118.07        102.06        18.33 o                         
  11   4   6        103.55        102.96        15.14 o                         
  12   4   6         30.87        -13.95        23.86 o                         
  13   4   6         20.90         -7.78        25.86 o                         
  14   4   6          8.77         21.32        37.17 o                         
  15   4   6        133.75        156.84        41.62 o                         
 -14   5   6        112.85        120.61        70.66 o                         
 -13   5   6         42.43         12.84        31.07 o                         
 -12   5   6        102.38         78.40        23.76 o                         
 -11   5   6        459.54        470.84        27.30 o                         
 -10   5   6        393.29        401.97        24.31 o                         
  -9   5   6        160.69        171.24        16.78 o                         
  -8   5   6         58.89         57.45        15.64 o                         
  -7   5   6       1415.67       1488.03        34.61 o                         
  -6   5   6       1016.85       1015.59        23.54 o                         
  -5   5   6        166.74        182.25         9.54 o                         
  -4   5   6        169.67        203.97        15.98 o                         
  -3   5   6        531.35        493.70        12.34 o                         
  -2   5   6       2204.82       1943.50        28.94 o                         
  -1   5   6       2062.74       2192.58        29.63 o                         
   0   5   6       8741.13       9464.26       101.38 o                         
   1   5   6        430.18        403.31        15.54 o                         
   2   5   6         62.22         40.40         9.38 o                         
   3   5   6       2220.75       2401.56        38.73 o                         
   4   5   6        515.79        473.88        15.13 o                         
   5   5   6          1.75         -3.11        11.03 o                         
   6   5   6        140.09        115.70        11.75 o                         
   7   5   6         43.35         38.08        11.01 o                         
   8   5   6       1998.08       1920.46        38.60 o                         
   9   5   6          0.58        -13.46        13.46 o                         
  10   5   6        372.98        364.75        27.53 o                         
  11   5   6        161.02        146.14        19.89 o                         
  12   5   6          4.87        -10.91        18.02 o                         
  13   5   6        272.28        155.29        39.65 o                         
  14   5   6        398.60        322.44        50.54 o                         
 -14   6   6          6.85         25.89        34.31 o                         
 -13   6   6         27.58         -2.88        36.18 o                         
 -12   6   6         40.68         50.13        31.59 o                         
 -11   6   6         98.21         78.92        21.73 o                         
 -10   6   6        185.34        200.15        24.28 o                         
  -9   6   6        533.46        503.10        23.99 o                         
  -8   6   6          0.81         10.20        16.02 o                         
  -7   6   6         30.83         39.62        17.83 o                         
  -6   6   6        127.01        142.98        15.23 o                         
  -5   6   6       1429.45       1411.95        23.52 o                         
  -4   6   6       1682.77       1566.70        46.44 o                         
  -3   6   6        219.80        249.19        13.07 o                         
  -2   6   6       1119.95       1067.11        22.11 o                         
  -1   6   6       1056.23       1202.97        22.05 o                         
   0   6   6          0.35        -10.63        10.63 o                         
   1   6   6       1813.62       1816.26        28.61 o                         
   2   6   6       2052.48       2169.44        33.29 o                         
   3   6   6       2963.62       2786.92        40.81 o                         
   4   6   6       2500.55       2506.81        43.43 o                         
   5   6   6       1931.28       1973.56        39.89 o                         
   6   6   6       2364.13       2412.78        43.66 o                         
   7   6   6        799.88        828.09        22.11 o                         
   8   6   6       1115.82       1087.16        24.89 o                         
   9   6   6        668.99        610.91        19.26 o                         
  10   6   6       1305.93       1191.95        75.22 o                         
  11   6   6         74.86         37.05        27.33 o                         
  12   6   6       2011.32       2061.99        75.08 o                         
  13   6   6        640.17        672.43        61.59 o                         
  14   6   6          8.25         -3.48        47.24 o                         
 -13   7   6         21.87         21.24        34.32 o                         
 -12   7   6         16.46        -18.35        32.07 o                         
 -11   7   6        279.40        316.91        32.10 o                         
 -10   7   6       2946.91       2963.11        70.49 o                         
  -9   7   6        880.83        832.44        51.37 o                         
  -8   7   6       1371.58       1323.35        67.31 o                         
  -7   7   6        160.04        160.93        18.37 o                         
  -6   7   6        446.04        412.50        21.84 o                         
  -5   7   6          6.29         39.67        10.99 o                         
  -4   7   6       2470.04       2440.85        35.45 o                         
  -3   7   6       3747.28       3710.77        47.95 o                         
  -2   7   6       1349.63       1301.18        24.87 o                         
  -1   7   6       3205.47       3241.33        44.62 o                         
   0   7   6       1609.84       1577.11        26.08 o                         
   1   7   6        570.82        599.31        15.56 o                         
   2   7   6       1643.50       1542.09        28.64 o                         
   3   7   6       3645.30       3537.12        50.61 o                         
   4   7   6        608.90        623.36        20.58 o                         
   5   7   6       8200.67       8258.48       124.33 o                         
   6   7   6       4038.13       3796.49        67.70 o                         
   7   7   6         12.02          5.23        12.31 o                         
   8   7   6        607.25        590.56        19.23 o                         
   9   7   6         91.39        102.29        13.92 o                         
  10   7   6        816.07        825.50        50.19 o                         
  11   7   6        944.28        955.10        46.79 o                         
  12   7   6         14.51         46.37        29.07 o                         
  13   7   6        336.06        357.58        52.29 o                         
 -13   8   6        108.92         58.83        39.64 o                         
 -12   8   6        183.92        183.07        46.20 o                         
 -11   8   6        163.68         94.27        33.85 o                         
 -10   8   6       4233.33       4680.06       131.35 o                         
  -9   8   6       1964.88       2057.88        66.18 o                         
  -8   8   6          7.79         39.88        26.84 o                         
  -7   8   6        737.18        767.97        31.23 o                         
  -6   8   6         84.09         70.81        10.13 o                         
  -5   8   6          4.10         34.06        19.57 o                         
  -4   8   6       7024.68       6963.25        97.22 o                         
  -3   8   6        662.41        579.19        18.47 o                         
  -2   8   6       1296.28       1348.09        23.79 o                         
  -1   8   6       7116.98       7086.69        78.15 o                         
   0   8   6         80.01         82.51        11.49 o                         
   1   8   6        616.98        623.58        16.96 o                         
   2   8   6         17.21          7.87        11.35 o                         
   3   8   6         62.59         61.07        12.64 o                         
   4   8   6       3795.19       3675.73        57.71 o                         
   5   8   6       1651.52       1526.81        34.21 o                         
   6   8   6       2220.06       2128.89        43.24 o                         
   7   8   6        144.64        109.42        16.35 o                         
   8   8   6        386.84        347.23        17.67 o                         
   9   8   6         39.40         52.62        19.93 o                         
  10   8   6        274.97        201.86        26.52 o                         
  11   8   6        348.45        276.70        28.39 o                         
  12   8   6        441.00        490.25        49.63 o                         
  13   8   6        190.81        149.75        48.94 o                         
 -12   9   6        617.90        552.69        65.59 o                         
 -11   9   6       2533.64       2557.10       126.02 o                         
 -10   9   6        280.94        280.80        38.59 o                         
  -9   9   6        823.35        766.01        48.14 o                         
  -8   9   6       1508.02       1657.60        65.02 o                         
  -7   9   6        332.75        388.50        31.45 o                         
  -6   9   6        621.07        592.17        22.15 o                         
  -5   9   6       1977.20       2029.84        42.96 o                         
  -4   9   6        101.90        101.48        15.04 o                         
  -3   9   6       4480.61       4507.55        62.41 o                         
  -2   9   6       2137.95       2147.64        35.31 o                         
  -1   9   6          3.31         21.60        10.58 o                         
   0   9   6        835.54        907.35        20.14 o                         
   1   9   6         19.13         20.59        11.36 o                         
   2   9   6        511.27        510.61        15.85 o                         
   3   9   6        267.32        266.56        14.72 o                         
   4   9   6         44.32         37.77        13.94 o                         
   5   9   6       2776.57       2718.53        50.65 o                         
   6   9   6        238.02        229.10        19.34 o                         
   7   9   6        124.03        111.67        15.53 o                         
   8   9   6        143.06        140.60        22.05 o                         
   9   9   6          7.52          8.56        22.31 o                         
  10   9   6        348.00        364.07        36.01 o                         
  11   9   6         51.10         75.11        44.56 o                         
  12   9   6        302.01        234.95        48.88 o                         
 -11  10   6         37.03        134.09        78.07 o                         
 -10  10   6       1161.29       1131.24        66.16 o                         
  -9  10   6        153.19        144.10        35.75 o                         
  -8  10   6        132.80        167.26        37.98 o                         
  -7  10   6        665.69        705.75        40.02 o                         
  -6  10   6         42.24         46.80        17.45 o                         
  -5  10   6       1537.98       1492.44        60.02 o                         
  -4  10   6        997.89       1002.80        24.38 o                         
  -3  10   6       1008.31       1004.25        27.57 o                         
  -2  10   6        121.69        105.53        14.36 o                         
  -1  10   6        573.74        612.68        18.28 o                         
   0  10   6        121.75        131.72        13.41 o                         
   1  10   6        549.59        585.44        20.27 o                         
   2  10   6          7.03         36.25        13.19 o                         
   3  10   6        643.15        661.96        22.18 o                         
   4  10   6       2097.06       2049.83        37.77 o                         
   5  10   6         59.66         84.61        16.55 o                         
   6  10   6        511.04        518.25        21.72 o                         
   7  10   6        322.11        328.99        28.90 o                         
   8  10   6         91.80         47.54        29.25 o                         
   9  10   6        589.91        620.58        40.90 o                         
  10  10   6        194.91        127.15        68.32 o                         
  11  10   6        594.70        696.88        66.86 o                         
 -10  11   6        299.28        268.76        38.67 o                         
  -9  11   6         77.09         90.89        36.65 o                         
  -8  11   6         10.50         21.56        36.85 o                         
  -7  11   6         31.34         -5.19        29.88 o                         
  -6  11   6          6.24          8.17        33.07 o                         
  -5  11   6         66.26         68.22        19.88 o                         
  -4  11   6          4.91         43.66        17.02 o                         
  -3  11   6        221.80        207.54        17.40 o                         
  -2  11   6        340.39        341.73        23.28 o                         
  -1  11   6         55.53         44.64        17.64 o                         
   0  11   6       1909.42       1986.36        39.92 o                         
   1  11   6        139.82        118.84        16.27 o                         
   2  11   6       1802.62       1881.66        37.51 o                         
   3  11   6        579.70        548.61        22.25 o                         
   4  11   6        404.97        388.38        21.85 o                         
   5  11   6       1450.36       1449.32        42.29 o                         
   6  11   6        428.48        390.18        43.55 o                         
   7  11   6        699.45        701.86        40.01 o                         
   8  11   6        909.81        882.22        45.49 o                         
   9  11   6        265.93        229.21        51.63 o                         
  10  11   6        551.09        637.62        67.92 o                         
  -9  12   6        261.12        271.90        45.20 o                         
  -8  12   6         24.60        -10.92        40.57 o                         
  -7  12   6        132.54        133.69        35.08 o                         
  -6  12   6        777.53        796.95        48.18 o                         
  -5  12   6         24.93         -6.82        34.84 o                         
  -4  12   6         25.12        -31.03        31.52 o                         
  -3  12   6         11.22         -6.75        26.43 o                         
  -2  12   6          5.62        -13.17        22.75 o                         
  -1  12   6         26.80         21.87        18.55 o                         
   0  12   6         72.66         77.93        19.62 o                         
   1  12   6       1207.89       1244.16        34.84 o                         
   2  12   6        292.24        298.01        21.25 o                         
   3  12   6         64.72         56.21        20.33 o                         
   4  12   6        369.90        382.46        33.23 o                         
   5  12   6         41.39         24.93        27.94 o                         
   6  12   6        154.01        148.91        30.55 o                         
   7  12   6          3.00        -28.30        29.14 o                         
   8  12   6          4.48         10.96        31.08 o                         
   9  12   6        498.29        616.07        72.58 o                         
  -7  13   6        627.87        561.05        48.66 o                         
  -6  13   6        299.66        272.86        44.53 o                         
  -5  13   6       1178.21       1295.22        63.47 o                         
  -4  13   6        139.92        119.41        32.34 o                         
  -3  13   6         71.04         53.24        26.99 o                         
  -2  13   6          0.79         15.43        30.08 o                         
  -1  13   6         13.41        -19.49        29.00 o                         
   0  13   6         55.96         66.08        26.97 o                         
   1  13   6        213.59        239.25        29.54 o                         
   2  13   6         58.66         75.66        27.12 o                         
   3  13   6        196.29        228.84        36.23 o                         
   4  13   6        304.50        315.09        36.38 o                         
   5  13   6        653.66        686.39        43.97 o                         
   6  13   6        137.37        115.70        35.48 o                         
   7  13   6          4.06        -25.68        37.39 o                         
  -4  14   6         41.95          6.24        32.13 o                         
  -3  14   6          4.54         30.36        35.24 o                         
  -2  14   6         32.82         47.50        38.43 o                         
  -1  14   6          1.37          4.83        34.49 o                         
   0  14   6          6.05        -39.40        39.40 o                         
   1  14   6        392.42        358.94        40.19 o                         
   2  14   6          7.69         26.46        40.62 o                         
   3  14   6        859.77        869.07        62.73 o                         
   4  14   6        120.48         90.30        36.79 o                         
 -15   1   7         10.93         31.36        36.66 o                         
 -14   1   7          5.15         35.32        35.34 o                         
 -13   1   7         15.67         42.47        20.07 o                         
 -12   1   7         13.32         27.61        14.13 o                         
 -11   1   7        337.33        355.44        17.18 o                         
 -10   1   7         25.17         24.62        10.42 o                         
  -9   1   7          0.27         -9.39         9.39 o                         
  -8   1   7       1213.33       1273.54        22.55 o                         
  -7   1   7        991.82       1057.97        18.00 o                         
  -6   1   7        337.62        342.88        12.68 o                         
  -5   1   7        138.54        137.72        10.19 o                         
  -4   1   7       5786.44       5634.65        64.75 o                         
  -3   1   7        542.78        560.23        19.32 o                         
  -2   1   7          1.48         -9.28         9.28 o                         
  -1   1   7       2941.45       3073.08        51.23 o                         
   0   1   7        832.70        895.63        23.24 o                         
   1   1   7       1663.96       1730.54        37.20 o                         
   2   1   7       1917.69       1988.23        36.42 o                         
   3   1   7          1.49         22.15         8.87 o                         
   4   1   7       2304.84       2373.00        40.76 o                         
   5   1   7       1185.85       1092.33        24.84 o                         
   6   1   7         14.15         13.15        11.15 o                         
   7   1   7        714.44        697.90        20.28 o                         
   8   1   7        458.94        436.59        21.13 o                         
   9   1   7         44.15         27.57        17.01 o                         
  10   1   7          7.61          3.95        15.58 o                         
  11   1   7       1863.46       1898.77        59.61 o                         
  12   1   7        247.44        229.55        25.44 o                         
  13   1   7        158.70        165.51        26.35 o                         
  14   1   7        293.46        241.96        47.62 o                         
  15   1   7         15.34        -72.45        78.21 o                         
 -15   2   7        304.62        300.62        36.92 o                         
 -14   2   7        363.09        309.40        36.52 o                         
 -13   2   7       1216.41       1056.75        49.16 o                         
 -12   2   7        182.11        173.15        18.02 o                         
 -11   2   7        526.36        566.26        17.98 o                         
 -10   2   7        784.01        819.82        19.95 o                         
  -9   2   7         16.53          9.06         9.27 o                         
  -8   2   7        119.84        129.36         9.41 o                         
  -7   2   7         11.46          8.07         8.89 o                         
  -6   2   7        981.76       1028.81        21.92 o                         
  -5   2   7       2372.80       2348.11        36.62 o                         
  -4   2   7        341.35        264.82        10.49 o                         
  -3   2   7       2407.96       2667.33        43.56 o                         
  -2   2   7       4009.51       4036.47        52.48 o                         
  -1   2   7        408.60        470.61        17.43 o                         
   0   2   7        246.58        286.77        14.63 o                         
   1   2   7        505.07        491.22        14.14 o                         
   2   2   7        544.60        654.98        17.68 o                         
   3   2   7       8702.20       8853.72       115.67 o                         
   4   2   7        518.53        375.01        18.04 o                         
   5   2   7        739.81        759.00        21.03 o                         
   6   2   7        327.10        316.05        14.24 o                         
   7   2   7        217.02        181.13        14.11 o                         
   8   2   7        161.09        172.37        13.94 o                         
   9   2   7       1878.63       1833.91        42.32 o                         
  10   2   7          6.90         17.66        16.74 o                         
  11   2   7        261.45        226.18        19.27 o                         
  12   2   7        379.76        358.98        23.94 o                         
  13   2   7         92.46         76.64        34.43 o                         
  14   2   7         76.28          7.58        35.17 o                         
  15   2   7          1.82        -39.47        39.47 o                         
 -15   3   7        122.80        273.33        85.21 o                         
 -14   3   7        553.24        436.43        53.59 o                         
 -13   3   7         52.92         56.98        21.56 o                         
 -12   3   7       1663.34       1697.29        55.09 o                         
 -11   3   7       2539.76       2566.21        59.32 o                         
 -10   3   7        527.18        550.53        18.12 o                         
  -9   3   7       1034.79       1016.40        21.82 o                         
  -8   3   7       1431.17       1392.54        25.20 o                         
  -7   3   7        358.65        367.09        12.94 o                         
  -6   3   7       8852.10       9052.33       111.96 o                         
  -5   3   7       3567.28       3740.64        46.49 o                         
  -4   3   7       2597.30       2786.87        35.32 o                         
  -3   3   7       5982.82       5662.47        75.55 o                         
  -2   3   7      13309.36      13659.52       162.69 o                         
  -1   3   7          3.37         46.71         9.53 o                         
   0   3   7          9.46         69.08        10.35 o                         
   1   3   7        652.67        726.11        17.75 o                         
   2   3   7       3642.39       3693.04        53.56 o                         
   3   3   7       4936.51       4936.85        65.02 o                         
   4   3   7         25.79         28.32        10.54 o                         
   5   3   7       2321.20       2397.86        49.43 o                         
   6   3   7        395.14        338.02        18.59 o                         
   7   3   7          4.60         -6.51        11.74 o                         
   8   3   7        177.28        174.02        17.51 o                         
   9   3   7       1376.39       1344.57        32.96 o                         
  10   3   7        557.27        660.15        27.16 o                         
  11   3   7        255.88        235.96        18.44 o                         
  12   3   7        540.75        551.47        34.96 o                         
  13   3   7         28.63         43.14        36.97 o                         
  14   3   7         66.13         35.26        39.06 o                         
  15   3   7         89.29        -42.46        53.55 o                         
 -15   4   7         64.19        100.64        88.02 o                         
 -14   4   7        102.94        166.74        46.08 o                         
 -13   4   7        683.17        641.48       103.07 o                         
 -12   4   7       2440.41       2574.36        83.41 o                         
 -11   4   7        342.42        295.54        29.37 o                         
 -10   4   7       3072.35       3292.67        69.68 o                         
  -9   4   7        761.07        727.47        21.35 o                         
  -8   4   7         37.28         49.62         9.71 o                         
  -7   4   7        396.58        410.39        12.58 o                         
  -6   4   7        118.44        129.09        10.88 o                         
  -5   4   7       6571.01       6682.12        96.82 o                         
  -4   4   7      15364.73      15245.47       168.43 o                         
  -3   4   7        876.77        914.83        22.53 o                         
  -2   4   7      14141.67      14047.97       166.00 o                         
  -1   4   7       1739.37       1671.46        28.47 o                         
   0   4   7       4102.99       4440.04        58.16 o                         
   1   4   7         32.08         26.54        10.16 o                         
   2   4   7        109.89        137.15        11.21 o                         
   3   4   7       5217.64       4991.72        65.55 o                         
   4   4   7       7679.37       7505.00        86.58 o                         
   5   4   7        230.93        233.87        10.85 o                         
   6   4   7         64.06         79.26        10.74 o                         
   7   4   7        317.70        294.07        15.00 o                         
   8   4   7       1937.20       1894.53        49.71 o                         
   9   4   7         27.48         25.78        16.47 o                         
  10   4   7       1132.18       1056.99        40.24 o                         
  11   4   7        462.21        442.22        41.03 o                         
  12   4   7       2064.71       1900.80       220.95 o                         
  13   4   7          3.89         15.15        33.82 o                         
  14   4   7         55.63         55.99        37.04 o                         
  15   4   7        171.78        152.08        45.98 o                         
 -14   5   7         80.48        111.23        48.27 o                         
 -13   5   7        167.31        134.44        39.15 o                         
 -12   5   7         82.95         36.12        30.04 o                         
 -11   5   7       1222.68       1254.50        47.33 o                         
 -10   5   7       1261.16       1270.00        44.19 o                         
  -9   5   7        729.63        705.82        24.69 o                         
  -8   5   7        202.80        196.15        19.60 o                         
  -7   5   7        658.71        634.49        15.83 o                         
  -6   5   7       1734.85       1673.22        24.66 o                         
  -5   5   7        405.30        401.76        12.51 o                         
  -4   5   7        109.20         81.48        10.25 o                         
  -3   5   7       7564.36       7693.59        93.34 o                         
  -2   5   7        808.82        800.86        16.51 o                         
  -1   5   7        802.95        913.24        21.83 o                         
   0   5   7        380.22        507.65        16.44 o                         
   1   5   7       1612.54       1609.73        35.76 o                         
   2   5   7       6801.28       6508.15        79.35 o                         
   3   5   7       5200.99       5211.85        62.89 o                         
   4   5   7       2937.71       3064.32        48.08 o                         
   5   5   7      10258.80      10653.03       160.58 o                         
   6   5   7       1784.83       1900.62        42.51 o                         
   7   5   7       5332.92       5349.53        78.71 o                         
   8   5   7       1013.60       1060.92        37.80 o                         
   9   5   7        284.69        294.28        19.16 o                         
  10   5   7       3339.42       3516.79        68.48 o                         
  11   5   7       2949.84       2926.60        67.74 o                         
  12   5   7          2.56        -18.01        24.48 o                         
  13   5   7       1324.32       1295.43        89.98 o                         
  14   5   7        400.38        428.04        41.87 o                         
 -14   6   7        166.14        128.99        52.31 o                         
 -13   6   7         80.05         65.46        58.36 o                         
 -12   6   7       1242.72       1230.55        64.98 o                         
 -11   6   7        286.28        305.11        26.58 o                         
 -10   6   7        159.84        171.03        21.85 o                         
  -9   6   7        355.51        388.15        26.54 o                         
  -8   6   7         42.68         50.08        16.74 o                         
  -7   6   7         16.26          7.20        15.90 o                         
  -6   6   7          1.72         -5.47         7.51 o                         
  -5   6   7       3476.27       3349.36        51.24 o                         
  -4   6   7        241.59        279.12        12.73 o                         
  -3   6   7       1412.71       1564.32        26.37 o                         
  -2   6   7       1234.77       1112.89        22.73 o                         
  -1   6   7        284.30        267.45        13.84 o                         
   0   6   7       1719.39       1712.77        29.75 o                         
   1   6   7       1656.45       1570.52        27.14 o                         
   2   6   7        137.68        187.91        18.99 o                         
   3   6   7       4184.68       4123.92        62.34 o                         
   4   6   7       9606.57       9739.58       133.82 o                         
   5   6   7        142.61        164.68        16.85 o                         
   6   6   7       2777.65       2814.98        50.04 o                         
   7   6   7       5510.69       5781.72        83.05 o                         
   8   6   7       2383.32       2453.38        65.72 o                         
   9   6   7       1764.88       1791.09        52.57 o                         
  10   6   7       1158.78       1078.30        32.66 o                         
  11   6   7        511.39        460.90        41.08 o                         
  12   6   7       2493.54       2588.05        85.69 o                         
  13   6   7         31.36         33.54        31.24 o                         
  14   6   7        154.48        109.07        68.76 o                         
 -13   7   7          3.33         79.13        38.59 o                         
 -12   7   7        101.58        111.04        35.56 o                         
 -11   7   7        541.23        571.03        40.24 o                         
 -10   7   7        595.04        530.48        30.15 o                         
  -9   7   7        361.93        440.79        35.26 o                         
  -8   7   7       1349.92       1400.76        50.92 o                         
  -7   7   7        261.68        247.40        19.18 o                         
  -6   7   7        763.64        753.37        26.50 o                         
  -5   7   7       2809.13       2693.07       129.80 o                         
  -4   7   7          8.38         26.07         8.92 o                         
  -3   7   7       4287.72       4351.86        57.32 o                         
  -2   7   7       2754.25       2679.60        42.18 o                         
  -1   7   7       1437.03       1481.87        26.66 o                         
   0   7   7       1923.32       2044.69        32.39 o                         
   1   7   7         45.48         22.53        11.72 o                         
   2   7   7        105.37        125.21        12.67 o                         
   3   7   7        672.62        698.20        19.24 o                         
   4   7   7         20.62         26.38        12.01 o                         
   5   7   7        196.23        163.48        17.27 o                         
   6   7   7        105.43        129.79        15.64 o                         
   7   7   7         54.55         67.81        16.74 o                         
   8   7   7        382.74        392.22        20.94 o                         
   9   7   7        554.08        530.65        28.55 o                         
  10   7   7        448.83        368.88        26.73 o                         
  11   7   7       1198.21       1189.26        63.49 o                         
  12   7   7         17.10         22.26        59.48 o                         
  13   7   7         85.11         38.96        60.61 o                         
 -13   8   7         24.03         71.43        50.70 o                         
 -12   8   7        209.36        177.61        38.75 o                         
 -11   8   7        106.26         42.36        46.92 o                         
 -10   8   7        219.52        248.05        34.92 o                         
  -9   8   7        780.20        730.53        39.87 o                         
  -8   8   7         18.19         -0.57        26.21 o                         
  -7   8   7        950.13        963.90        42.61 o                         
  -6   8   7       2073.24       1970.46        44.71 o                         
  -5   8   7       1322.52       1301.01        30.82 o                         
  -4   8   7         98.77         85.90        11.57 o                         
  -3   8   7        619.47        593.70        14.75 o                         
  -2   8   7       1670.33       1729.20        28.89 o                         
  -1   8   7        739.83        728.40        19.13 o                         
   0   8   7        216.98        193.11        13.38 o                         
   1   8   7        299.87        297.90        14.44 o                         
   2   8   7       1243.93       1289.05        25.95 o                         
   3   8   7         31.92         34.94        12.99 o                         
   4   8   7        108.20        100.61        15.17 o                         
   5   8   7         56.30         48.31        14.67 o                         
   6   8   7         39.84         45.13        22.28 o                         
   7   8   7        667.08        639.95        22.09 o                         
   8   8   7         17.22         -4.09        18.01 o                         
   9   8   7          6.11         20.37        20.38 o                         
  10   8   7         46.74         70.97        22.34 o                         
  11   8   7        173.56        178.66        30.88 o                         
  12   8   7         87.63        122.57        93.03 o                         
  13   8   7        195.20        252.72        97.08 o                         
 -12   9   7          1.01        -22.97        38.13 o                         
 -11   9   7        431.65        417.08        45.40 o                         
 -10   9   7         75.77        107.51        37.12 o                         
  -9   9   7        265.63        305.12        37.47 o                         
  -8   9   7          8.27         14.05        26.29 o                         
  -7   9   7        113.42         70.68        26.87 o                         
  -6   9   7         18.42         22.88        12.39 o                         
  -5   9   7        214.37        210.23        18.80 o                         
  -4   9   7       1012.31        968.24        39.69 o                         
  -3   9   7       2054.33       2087.92        36.26 o                         
  -2   9   7         15.13         13.22         9.05 o                         
  -1   9   7         98.22        100.30        11.95 o                         
   0   9   7        472.58        447.09        17.80 o                         
   1   9   7        537.10        556.74        18.04 o                         
   2   9   7        120.94        119.27        13.71 o                         
   3   9   7        117.37        152.40        13.81 o                         
   4   9   7         93.29        101.46        17.10 o                         
   5   9   7         46.65         70.45        24.98 o                         
   6   9   7         20.03         25.21        14.29 o                         
   7   9   7        108.17        129.38        17.03 o                         
   8   9   7        871.03        839.40        38.46 o                         
   9   9   7         64.33        -18.83        29.19 o                         
  10   9   7          0.83        -24.33        28.19 o                         
  11   9   7          7.85         73.81        48.10 o                         
  12   9   7        216.66        214.84        58.10 o                         
 -11  10   7          1.49         36.15        43.23 o                         
 -10  10   7        298.78        336.14        52.13 o                         
  -9  10   7        791.35        774.76        56.51 o                         
  -8  10   7          0.43         46.37        43.31 o                         
  -7  10   7         36.67         37.00        25.99 o                         
  -6  10   7         76.43         54.57        17.82 o                         
  -5  10   7         58.10         95.07        19.53 o                         
  -4  10   7       2895.22       2940.46        49.99 o                         
  -3  10   7       1257.92       1309.76        32.72 o                         
  -2  10   7        601.93        594.21        23.71 o                         
  -1  10   7        673.33        695.75        19.56 o                         
   0  10   7        101.55        111.97        13.35 o                         
   1  10   7        127.85        108.89        14.48 o                         
   2  10   7        133.68        138.04        16.99 o                         
   3  10   7         52.53          9.11        15.67 o                         
   4  10   7        259.37        261.90        18.39 o                         
   5  10   7       1567.54       1605.51        48.36 o                         
   6  10   7          0.87        -14.25        19.94 o                         
   7  10   7        279.71        294.39        25.03 o                         
   8  10   7         38.70         27.17        24.60 o                         
   9  10   7         30.69         20.86        32.21 o                         
  10  10   7        111.70        108.55        30.44 o                         
  11  10   7         74.75        138.95        50.11 o                         
 -10  11   7        383.34        358.90        43.99 o                         
  -9  11   7         19.86          2.49        35.21 o                         
  -8  11   7        357.71        302.76        41.04 o                         
  -7  11   7         43.42         28.25        30.37 o                         
  -6  11   7        265.54        251.96        30.85 o                         
  -5  11   7        163.52        134.04        22.29 o                         
  -4  11   7        149.40        185.80        24.30 o                         
  -3  11   7       1978.06       2014.94        41.03 o                         
  -2  11   7        368.73        378.77        22.21 o                         
  -1  11   7         49.03         53.27        15.98 o                         
   0  11   7         39.49         40.83        15.92 o                         
   1  11   7        101.74         85.74        16.10 o                         
   2  11   7       1155.65       1050.76        31.80 o                         
   3  11   7       1129.76       1127.82        35.10 o                         
   4  11   7        303.56        275.82        21.05 o                         
   5  11   7       1613.71       1594.62        63.33 o                         
   6  11   7        666.76        688.28        34.27 o                         
   7  11   7        398.39        341.98        35.84 o                         
   8  11   7        651.71        591.17        68.74 o                         
   9  11   7         55.81         14.17        29.38 o                         
  10  11   7       1109.71       1164.50        95.87 o                         
  -8  12   7        135.78         90.40        39.23 o                         
  -7  12   7        495.69        476.47        44.87 o                         
  -6  12   7        298.64        264.41        40.37 o                         
  -5  12   7        858.93        866.35        49.99 o                         
  -4  12   7       1557.80       1481.56        49.87 o                         
  -3  12   7        193.56        187.33        27.22 o                         
  -2  12   7       1022.01       1004.47        38.70 o                         
  -1  12   7         57.46         83.76        20.87 o                         
   0  12   7         41.95         22.44        20.19 o                         
   1  12   7        723.61        661.51        38.47 o                         
   2  12   7        204.40        138.75        21.47 o                         
   3  12   7       2307.77       2308.98        57.95 o                         
   4  12   7       1936.40       1909.49        65.57 o                         
   5  12   7         35.38          3.55        42.99 o                         
   6  12   7       1234.80       1222.44        68.29 o                         
   7  12   7         43.75         28.16        29.72 o                         
   8  12   7         29.91         -7.69        36.20 o                         
  -6  13   7        703.25        669.66        53.49 o                         
  -5  13   7        461.25        489.06        51.07 o                         
  -4  13   7        147.50        123.16        31.57 o                         
  -3  13   7       1247.46       1204.30        55.02 o                         
  -2  13   7        733.74        784.30        45.68 o                         
  -1  13   7        131.46        112.91        26.37 o                         
   0  13   7        238.11        213.17        28.32 o                         
   1  13   7         28.47         63.57        26.28 o                         
   2  13   7       1233.65       1256.79        62.35 o                         
   3  13   7        535.00        491.84        45.44 o                         
   4  13   7          7.02        -30.27        30.27 o                         
   5  13   7       1069.64       1055.65        56.52 o                         
   6  13   7        230.72        200.59        37.82 o                         
  -4  14   7       1994.11       1991.47       140.20 o                         
  -3  14   7        163.47        133.05        33.74 o                         
  -2  14   7         96.84         74.75        30.71 o                         
  -1  14   7        770.90        760.55        52.36 o                         
   0  14   7         52.17         50.53        35.15 o                         
   1  14   7         66.34        103.87        36.45 o                         
   2  14   7        700.82        768.45        59.33 o                         
   3  14   7         42.66         15.20        44.64 o                         
 -15   0   8        547.82        529.10        79.31 o                         
 -14   0   8        102.49         55.98        50.08 o                         
 -13   0   8        620.82        658.96       160.27 o                         
 -12   0   8       1108.69       1079.78        55.33 o                         
 -11   0   8        134.33        148.46        17.98 o                         
 -10   0   8        133.97        140.74        16.24 o                         
  -9   0   8       3545.19       3361.08        64.90 o                         
  -8   0   8          4.00          9.20        11.91 o                         
  -7   0   8        476.27        477.72        19.78 o                         
  -6   0   8        568.22        549.49        19.12 o                         
  -5   0   8       3241.02       3151.60        73.71 o                         
  -4   0   8       6729.22       7187.89       111.30 o                         
  -3   0   8        170.08        271.04        29.07 o                         
  -2   0   8       1091.08       1154.94        36.16 o                         
  -1   0   8        169.74        242.23        25.46 o                         
   0   0   8        121.04        116.58        19.22 o                         
   1   0   8       9701.88      10202.05       201.56 o                         
   2   0   8      12421.16      12812.74       217.05 o                         
   3   0   8      39015.18      39526.33       711.36 o                         
   4   0   8      19639.11      20871.48       353.51 o                         
   5   0   8       4605.25       5259.83       116.45 o                         
   6   0   8       1725.90       1574.51        39.59 o                         
   7   0   8       3676.60       3739.78        96.50 o                         
   8   0   8       4724.10       4710.97       122.87 o                         
   9   0   8       9208.69       9561.21       213.61 o                         
  10   0   8          0.59         -3.47        22.82 o                         
  11   0   8       6424.36       6803.21       346.80 o                         
  12   0   8       1983.66       1976.70       200.40 o                         
  13   0   8       1363.98       1535.95        86.47 o                         
 -15   1   8          1.29         -8.08        41.00 o                         
 -14   1   8         69.18         75.03        36.86 o                         
 -13   1   8        374.58        340.20        42.76 o                         
 -12   1   8        889.04        923.25        32.96 o                         
 -11   1   8       5159.39       5237.59        75.37 o                         
 -10   1   8       1083.85       1074.82        21.18 o                         
  -9   1   8        307.94        307.29        13.72 o                         
  -8   1   8        421.93        442.55        14.19 o                         
  -7   1   8          1.97         -2.29         9.27 o                         
  -6   1   8       4649.36       4860.78        67.54 o                         
  -5   1   8       2349.84       2668.89        37.21 o                         
  -4   1   8       2518.73       2422.01        41.75 o                         
  -3   1   8      10687.46      10971.74       140.29 o                         
  -2   1   8        487.68        546.02        21.54 o                         
  -1   1   8       2466.35       2586.34        39.85 o                         
   0   1   8       4233.73       4448.80        62.38 o                         
   1   1   8       2558.80       2590.29        52.18 o                         
   2   1   8      12397.67      12270.17       192.57 o                         
   3   1   8      18773.28      19963.58       244.91 o                         
   4   1   8       1384.35       1513.66        35.95 o                         
   5   1   8       7193.31       7132.88       102.31 o                         
   6   1   8        652.45        697.17        19.99 o                         
   7   1   8        822.74        824.31        23.31 o                         
   8   1   8          5.72         18.72        17.05 o                         
   9   1   8       3071.43       3106.00        68.95 o                         
  10   1   8       6151.05       6295.54       156.54 o                         
  11   1   8        862.68        855.24        53.77 o                         
  12   1   8         14.95          6.65        27.48 o                         
  13   1   8       1624.61       1725.06        66.55 o                         
  14   1   8         79.09         74.33        42.91 o                         
  15   1   8          3.38         11.68        56.60 o                         
 -15   2   8         24.25         54.40        48.45 o                         
 -14   2   8        420.62        355.81        38.64 o                         
 -13   2   8        458.74        442.55        30.92 o                         
 -12   2   8       1275.18       1205.53        43.03 o                         
 -11   2   8       1711.48       1699.74        30.13 o                         
 -10   2   8       4540.52       4577.47        62.35 o                         
  -9   2   8       1113.01       1093.58        20.92 o                         
  -8   2   8       1086.11       1057.23        22.59 o                         
  -7   2   8       2086.49       2114.33        35.69 o                         
  -6   2   8        178.35        183.99        10.61 o                         
  -5   2   8       3136.61       3087.58        44.22 o                         
  -4   2   8      11460.79      11333.33       134.45 o                         
  -3   2   8       1790.85       1841.96        36.42 o                         
  -2   2   8       8663.63       9143.39       139.58 o                         
  -1   2   8         93.17         89.08        11.84 o                         
   0   2   8         19.50         52.02        18.22 o                         
   1   2   8         50.02         60.09        11.80 o                         
   2   2   8         61.92        109.73        12.42 o                         
   3   2   8        271.16        200.03        13.00 o                         
   4   2   8       9709.85      10297.81       136.95 o                         
   5   2   8       2465.95       2503.56        39.46 o                         
   6   2   8        843.78        828.74        21.67 o                         
   7   2   8         51.45         66.00        13.76 o                         
   8   2   8          2.17          7.54        15.21 o                         
   9   2   8         82.98        116.80        12.94 o                         
  10   2   8        300.99        297.94        21.37 o                         
  11   2   8        594.07        635.56        58.72 o                         
  12   2   8       1362.87       1357.07        43.73 o                         
  14   2   8        131.62        135.86        37.84 o                         
 -15   3   8        469.06        321.45        89.87 o                         
 -14   3   8         15.36         27.18        56.26 o                         
 -13   3   8        237.50        215.61        32.72 o                         
 -12   3   8        406.73        377.54        26.09 o                         
 -11   3   8        937.71        888.39        33.00 o                         
 -10   3   8         53.46         47.47        12.39 o                         
  -9   3   8          5.35        -10.14        10.87 o                         
  -8   3   8         83.46         79.76        10.72 o                         
  -7   3   8        130.51        140.55        11.57 o                         
  -6   3   8        199.78        176.19        10.48 o                         
  -5   3   8        509.07        598.13        16.27 o                         
  -4   3   8       3416.73       3625.51        54.05 o                         
  -3   3   8      10629.85      11167.17       119.81 o                         
  -2   3   8        545.98        627.02        19.38 o                         
  -1   3   8       2788.09       3105.64        49.71 o                         
   0   3   8        119.68        134.08        12.02 o                         
   1   3   8        584.17        603.86        17.07 o                         
   2   3   8        659.07        776.55        18.58 o                         
   3   3   8       4510.43       4601.54        62.64 o                         
   4   3   8         97.91         87.19        11.56 o                         
   5   3   8         76.65        106.82        12.34 o                         
   6   3   8        125.04        145.01        15.76 o                         
   7   3   8       1124.66       1179.38        30.24 o                         
   8   3   8        134.89        139.92        15.00 o                         
   9   3   8        116.07        120.07        14.93 o                         
  10   3   8        265.69        274.88        14.95 o                         
  11   3   8         43.29         14.60        19.61 o                         
  12   3   8         64.83         28.71        33.20 o                         
  13   3   8        856.39        830.62        56.91 o                         
  14   3   8        144.33        169.14        37.09 o                         
  15   3   8        248.01        215.31        96.46 o                         
 -14   4   8         20.03          4.46        46.18 o                         
 -13   4   8         31.40         25.96        33.17 o                         
 -12   4   8          0.26        -23.65        24.57 o                         
 -11   4   8         40.77         56.08        22.52 o                         
 -10   4   8          6.75          3.40        10.57 o                         
  -9   4   8         92.56         89.89        11.46 o                         
  -8   4   8        222.92        195.84        15.20 o                         
  -7   4   8         18.14         16.55         8.89 o                         
  -6   4   8        431.26        386.78        14.11 o                         
  -5   4   8        242.82        261.09        11.29 o                         
  -4   4   8        597.17        653.97        19.25 o                         
  -3   4   8         38.71         81.95        11.95 o                         
  -2   4   8          1.10        -11.41        11.41 o                         
  -1   4   8        559.91        568.15        15.92 o                         
   0   4   8        255.19        205.84        14.15 o                         
   1   4   8        840.36        931.85        19.74 o                         
   2   4   8        552.91        570.27        16.64 o                         
   3   4   8       1460.96       1537.57        29.44 o                         
   4   4   8        179.11        181.24        11.95 o                         
   5   4   8       1747.89       1777.70        32.44 o                         
   6   4   8       1358.64       1382.68        28.39 o                         
   7   4   8         16.20          9.04        18.77 o                         
   8   4   8         60.23         49.93        15.97 o                         
   9   4   8        131.72        144.93        22.57 o                         
  10   4   8         97.80         78.64        22.66 o                         
  11   4   8         13.16        -17.50        21.14 o                         
  12   4   8          1.71          9.78        33.00 o                         
  13   4   8         84.74         76.43        58.86 o                         
  14   4   8         44.96         22.18        35.36 o                         
 -14   5   8        133.76         70.36        67.17 o                         
 -13   5   8         17.38         20.50        38.60 o                         
 -12   5   8        281.97        286.91        44.71 o                         
 -11   5   8        553.42        523.72        31.10 o                         
 -10   5   8        513.56        515.25        37.23 o                         
  -9   5   8         14.30          5.17        17.91 o                         
  -8   5   8        352.69        325.60         9.56 o                         
  -7   5   8        138.77        128.76         8.55 o                         
  -6   5   8        384.09        363.16        14.36 o                         
  -5   5   8       1028.41        931.73        21.96 o                         
  -4   5   8       1073.80       1084.73        20.93 o                         
  -3   5   8       3044.66       3287.61        46.44 o                         
  -2   5   8        551.67        560.12        17.71 o                         
  -1   5   8       2323.01       2380.52        36.50 o                         
   0   5   8        294.25        357.19        14.91 o                         
   1   5   8         10.41          7.79        10.74 o                         
   2   5   8          1.67          1.87        10.32 o                         
   3   5   8         51.66         36.18         9.98 o                         
   4   5   8         12.87         14.45        10.00 o                         
   5   5   8       1415.12       1440.03        25.66 o                         
   6   5   8       1528.70       1572.21        32.61 o                         
   7   5   8         70.55         47.01        15.38 o                         
   8   5   8          2.72         -8.38        14.73 o                         
   9   5   8        271.17        291.74        21.81 o                         
  10   5   8        614.54        596.90        26.15 o                         
  11   5   8        295.46        256.31        25.82 o                         
  12   5   8         42.14         61.96        59.96 o                         
  13   5   8          2.21          0.00        43.01 o                         
  14   5   8         15.56         -6.81        43.42 o                         
 -14   6   8          0.73        -55.23        55.23 o                         
 -13   6   8        192.22        172.31        68.88 o                         
 -12   6   8        240.88        206.14        41.64 o                         
 -11   6   8         30.80         21.27        29.55 o                         
 -10   6   8        598.25        610.59        28.25 o                         
  -9   6   8        424.60        396.17        27.94 o                         
  -8   6   8         23.96         23.25        17.88 o                         
  -7   6   8       1135.05       1036.59        23.15 o                         
  -6   6   8        233.44        244.36        12.14 o                         
  -5   6   8        413.57        353.03        14.32 o                         
  -4   6   8       2776.31       2866.75        48.12 o                         
  -3   6   8        134.22        141.67        13.35 o                         
  -2   6   8       1937.20       1883.23        34.29 o                         
  -1   6   8        178.61        217.20        12.93 o                         
   0   6   8        690.55        674.41        19.23 o                         
   1   6   8        156.36        142.08        11.63 o                         
   2   6   8        657.49        672.17        17.69 o                         
   3   6   8       3232.25       3233.01        47.50 o                         
   4   6   8       3626.96       3700.12        60.66 o                         
   5   6   8       1044.34       1039.86        26.87 o                         
   6   6   8       1702.26       1682.45        42.94 o                         
   7   6   8        269.83        277.65        18.09 o                         
   8   6   8         48.74         34.36        18.22 o                         
   9   6   8        843.19        782.87        31.01 o                         
  10   6   8         15.69         11.35        24.18 o                         
  11   6   8       1481.22       1523.65       134.67 o                         
  12   6   8       1909.75       2115.50       141.19 o                         
  13   6   8         60.64          8.78        75.60 o                         
 -13   7   8        100.54         51.96        42.16 o                         
 -12   7   8        457.24        392.29        50.18 o                         
 -11   7   8       2796.16       2952.22       105.83 o                         
 -10   7   8        671.62        706.50        35.20 o                         
  -9   7   8        361.42        343.84        27.46 o                         
  -8   7   8          3.09        -12.71        22.06 o                         
  -7   7   8       1247.37       1253.23        45.30 o                         
  -6   7   8        519.05        482.72        13.52 o                         
  -5   7   8       1087.30       1058.66        21.56 o                         
  -4   7   8       2412.43       2430.12        37.88 o                         
  -3   7   8       3934.52       4037.32        55.90 o                         
  -2   7   8        345.29        340.70        15.76 o                         
  -1   7   8          4.94         17.84        13.02 o                         
   0   7   8         48.24         49.95        12.04 o                         
   1   7   8        550.67        577.18        18.54 o                         
   2   7   8       3935.12       3973.20        54.63 o                         
   3   7   8        709.00        707.15        18.74 o                         
   4   7   8       1399.32       1480.41        27.88 o                         
   5   7   8       8313.54       8604.66       125.38 o                         
   6   7   8        303.52        306.78        17.15 o                         
   7   7   8        982.63        997.71        26.87 o                         
   8   7   8         84.11         65.93        20.55 o                         
   9   7   8        944.25        892.91        34.22 o                         
  10   7   8       1525.91       1530.75        70.24 o                         
  11   7   8       1471.42       1496.66        64.90 o                         
  12   7   8          9.38         16.63        33.25 o                         
  13   7   8        419.72        342.00        72.62 o                         
 -12   8   8        532.69        522.28        50.29 o                         
 -11   8   8        361.28        393.55        42.74 o                         
 -10   8   8       2239.35       2353.85        87.09 o                         
  -9   8   8        509.64        607.06        37.32 o                         
  -8   8   8          2.83        -25.72        25.72 o                         
  -7   8   8        840.76        854.78        43.12 o                         
  -6   8   8        137.20        116.61        13.04 o                         
  -5   8   8       2381.40       2163.48       137.92 o                         
  -4   8   8       8255.80       8265.78       115.71 o                         
  -3   8   8        538.14        573.46        16.87 o                         
  -2   8   8        973.02        914.88        24.40 o                         
  -1   8   8       2108.23       2133.06        38.15 o                         
   0   8   8         33.18          7.60        12.42 o                         
   1   8   8       1616.15       1570.06        28.50 o                         
   2   8   8          0.23         15.45        13.12 o                         
   3   8   8       2385.55       2282.65        38.96 o                         
   4   8   8       3936.25       3892.75        67.80 o                         
   5   8   8       1363.87       1309.88        35.92 o                         
   6   8   8        482.70        458.41        23.92 o                         
   7   8   8        504.70        429.86        20.56 o                         
   8   8   8          9.25         25.64        16.26 o                         
   9   8   8          8.48        -13.98        18.45 o                         
  10   8   8          9.17         52.15        30.87 o                         
  11   8   8       1418.97       1488.33        68.60 o                         
  12   8   8        355.53        342.73        37.59 o                         
 -12   9   8       1172.50       1097.66        72.68 o                         
 -11   9   8        574.86        573.05        52.17 o                         
 -10   9   8        101.81         93.51        41.55 o                         
  -9   9   8       1365.03       1386.66        68.71 o                         
  -8   9   8        848.06        875.07        43.65 o                         
  -7   9   8        493.15        502.24        66.89 o                         
  -6   9   8       2352.27       2472.56        53.01 o                         
  -5   9   8        901.37        790.98        79.35 o                         
  -4   9   8       1550.64       1572.58        33.72 o                         
  -3   9   8       5269.90       5643.20        81.69 o                         
  -2   9   8        346.79        314.63        16.34 o                         
  -1   9   8        144.64        182.97        13.48 o                         
   0   9   8        633.60        713.97        20.55 o                         
   1   9   8         79.76         62.45        14.28 o                         
   2   9   8       2864.60       2919.36        49.05 o                         
   3   9   8        206.89        224.96        17.41 o                         
   4   9   8        277.81        302.10        21.58 o                         
   5   9   8        715.66        646.69        28.03 o                         
   6   9   8        187.48        169.55        21.05 o                         
   7   9   8        450.85        332.17        23.69 o                         
   8   9   8          7.41         22.60        18.17 o                         
   9   9   8        355.44        351.29        47.79 o                         
  10   9   8       1375.42       1403.47        69.47 o                         
  11   9   8        247.78        257.59        59.01 o                         
 -11  10   8         90.72         90.14        42.28 o                         
 -10  10   8        342.62        280.88        46.54 o                         
  -9  10   8        476.42        455.94        46.98 o                         
  -8  10   8        368.92        366.68        37.64 o                         
  -7  10   8         11.99         -2.41        29.75 o                         
  -6  10   8        274.70        197.45        24.70 o                         
  -5  10   8        101.50        106.49        21.64 o                         
  -4  10   8        372.13        364.79        24.00 o                         
  -3  10   8       1010.93        918.60        31.62 o                         
  -2  10   8        359.26        378.07        20.64 o                         
  -1  10   8         31.25         11.94        11.59 o                         
   0  10   8        603.19        646.57        21.37 o                         
   1  10   8       1919.79       1930.89        38.89 o                         
   2  10   8        612.75        591.06        22.01 o                         
   3  10   8        963.23        985.82        27.02 o                         
   4  10   8       1449.26       1433.87        40.40 o                         
   5  10   8          2.60         31.96        19.83 o                         
   6  10   8        295.68        257.43        27.21 o                         
   7  10   8         12.15         -8.79        25.59 o                         
   8  10   8        391.75        430.51        33.63 o                         
   9  10   8        710.93        668.91        40.50 o                         
  10  10   8          1.87         15.14        35.24 o                         
  -9  11   8         89.80         72.17        41.74 o                         
  -8  11   8         13.78        -19.12        34.33 o                         
  -7  11   8        142.99        127.99        31.46 o                         
  -6  11   8          8.39         26.78        28.16 o                         
  -5  11   8         24.82         29.28        21.41 o                         
  -4  11   8         90.38         77.63        21.31 o                         
  -3  11   8        221.92        196.22        23.92 o                         
  -2  11   8        417.81        443.51        23.30 o                         
  -1  11   8        366.64        329.17        19.18 o                         
   0  11   8        467.82        465.40        29.02 o                         
   1  11   8       1883.28       1852.77        43.84 o                         
   2  11   8        701.01        688.26        25.95 o                         
   3  11   8         87.24         55.61        19.54 o                         
   4  11   8        748.08        693.75        28.41 o                         
   5  11   8        669.32        681.35        34.68 o                         
   6  11   8          5.05         -2.04        23.13 o                         
   7  11   8       1378.76       1424.03        63.19 o                         
   8  11   8        191.53        195.25        37.80 o                         
   9  11   8          1.14         -8.06        37.36 o                         
  -8  12   8        124.17        148.97        40.12 o                         
  -7  12   8         88.96         25.21        41.00 o                         
  -6  12   8         46.68         46.81        29.01 o                         
  -5  12   8         21.65         17.49        33.05 o                         
  -4  12   8          0.55         11.35        30.49 o                         
  -3  12   8        137.77        158.63        26.01 o                         
  -2  12   8        366.30        318.24        26.59 o                         
  -1  12   8          9.71          7.94        18.26 o                         
   0  12   8         24.48          7.07        20.14 o                         
   1  12   8       1288.36       1202.10        40.77 o                         
   2  12   8         58.13         36.95        23.50 o                         
   3  12   8         21.10         -9.59        22.96 o                         
   4  12   8          3.12         42.44        30.36 o                         
   5  12   8         99.88        102.41        31.89 o                         
   6  12   8        615.98        556.63        44.85 o                         
   7  12   8         28.96          6.18        38.57 o                         
   8  12   8         56.91         41.39        37.88 o                         
  -6  13   8        187.95        138.75        46.55 o                         
  -5  13   8        111.01         66.65        35.85 o                         
  -4  13   8          0.73        -13.44        34.12 o                         
  -3  13   8          0.13        -26.21        26.21 o                         
  -2  13   8          0.36         26.84        27.17 o                         
  -1  13   8        148.88        133.40        29.52 o                         
   0  13   8       1011.47       1058.42        50.93 o                         
   1  13   8        189.02        169.78        33.58 o                         
   2  13   8         33.61        -19.48        32.56 o                         
   3  13   8         76.74         63.96        34.94 o                         
   4  13   8        143.72        148.92        40.19 o                         
   5  13   8         47.56         23.51        38.39 o                         
   6  13   8          5.56        -15.46        35.84 o                         
  -3  14   8         31.64         75.93        53.02 o                         
  -2  14   8         11.39         13.34        38.20 o                         
  -1  14   8          5.66        -18.83        29.91 o                         
   0  14   8        138.59        122.19        41.49 o                         
   1  14   8         64.76         64.86        52.44 o                         
   2  14   8        251.61        242.29        46.91 o                         
   3  14   8        303.36        355.18        56.07 o                         
 -15   1   9         16.24         56.21        43.82 o                         
 -14   1   9        101.08         88.72        39.03 o                         
 -13   1   9         83.20         93.41        30.41 o                         
 -12   1   9         14.20         32.72        18.58 o                         
 -11   1   9        172.19        178.93        16.17 o                         
 -10   1   9         69.13         40.09        12.17 o                         
  -9   1   9        650.12        620.21        17.89 o                         
  -8   1   9        232.94        249.50        13.61 o                         
  -7   1   9        403.72        391.82        15.11 o                         
  -6   1   9        170.02        172.43        12.26 o                         
  -5   1   9         54.46         27.84         9.31 o                         
  -4   1   9        679.67        813.65        22.15 o                         
  -3   1   9        642.35        669.94        18.64 o                         
  -2   1   9          6.28         29.83        12.17 o                         
  -1   1   9        299.39        306.30        21.39 o                         
   0   1   9       4716.15       5124.94        79.17 o                         
   1   1   9       5518.43       5404.92       124.04 o                         
   2   1   9        914.26       1173.96        35.12 o                         
   3   1   9        459.61        438.97        15.76 o                         
   4   1   9       1585.25       1403.77        27.16 o                         
   5   1   9        633.03        612.56        17.61 o                         
   6   1   9         10.86         -4.99        13.30 o                         
   7   1   9         77.79         80.74        14.64 o                         
   8   1   9         16.63         53.32        17.23 o                         
   9   1   9         12.68         17.71        18.40 o                         
  10   1   9       1647.63       1684.21        54.19 o                         
  11   1   9        480.90        432.42        42.36 o                         
  12   1   9        942.57        944.28        47.39 o                         
  13   1   9        935.65        959.63        75.77 o                         
  14   1   9          9.12        -53.10        53.10 o                         
  15   1   9        265.75        257.70        57.88 o                         
 -15   2   9         74.64         88.37        82.47 o                         
 -14   2   9        395.94        338.99        44.22 o                         
 -13   2   9        711.21        627.83        43.81 o                         
 -12   2   9          8.95          5.80        21.60 o                         
 -11   2   9         56.12         49.25        14.76 o                         
 -10   2   9        824.30        820.87        19.77 o                         
  -9   2   9        420.18        372.72        14.59 o                         
  -8   2   9         10.54         21.49        11.08 o                         
  -7   2   9          3.17         10.62        10.04 o                         
  -6   2   9          6.69         -8.73        10.91 o                         
  -5   2   9       3458.11       3421.83        46.04 o                         
  -4   2   9       3827.38       3933.64        53.98 o                         
  -3   2   9         26.69         52.71        12.05 o                         
  -2   2   9        811.67        826.77        27.19 o                         
  -1   2   9        113.00        110.12        15.74 o                         
   0   2   9        343.94        355.82        16.58 o                         
   1   2   9        950.07       1213.42        26.22 o                         
   2   2   9          0.82        -13.16        13.16 o                         
   3   2   9       4991.99       5025.14        73.74 o                         
   4   2   9         37.07          8.17        11.61 o                         
   5   2   9         10.06         -1.47        11.11 o                         
   6   2   9        331.13        292.70        15.60 o                         
   7   2   9          4.22         -9.65        12.97 o                         
   8   2   9        788.42        753.93        28.03 o                         
   9   2   9        676.14        694.42        41.15 o                         
  10   2   9         97.60         64.17        19.47 o                         
  11   2   9       1363.83       1308.15        60.81 o                         
  12   2   9        850.22        872.27        36.46 o                         
  13   2   9        171.26        165.33        50.43 o                         
  14   2   9        586.76        400.11        77.11 o                         
  15   2   9         46.54         19.98        71.21 o                         
 -14   3   9         63.36         41.44        65.04 o                         
 -13   3   9        155.64        151.40        30.52 o                         
 -12   3   9       1540.74       1657.52        59.90 o                         
 -11   3   9       1889.98       1915.64        48.72 o                         
 -10   3   9          1.89          5.95        13.83 o                         
  -9   3   9       2863.56       2921.11        44.58 o                         
  -8   3   9        248.34        267.81        12.53 o                         
  -7   3   9       1961.57       2030.51        35.23 o                         
  -6   3   9       5200.46       5331.79        76.82 o                         
  -5   3   9        180.65        187.26        12.76 o                         
  -4   3   9       3432.98       3433.42        48.24 o                         
  -3   3   9       5112.73       4797.50        69.62 o                         
  -2   3   9        907.32        901.14        21.76 o                         
  -1   3   9       2267.05       2691.75        45.55 o                         
   0   3   9        672.85        668.89        20.88 o                         
   1   3   9        181.00        125.11        13.01 o                         
   2   3   9       6350.97       6360.02        86.40 o                         
   3   3   9       3884.38       3815.05        73.04 o                         
   4   3   9        556.74        566.99        24.57 o                         
   5   3   9       2141.26       2041.70        40.92 o                         
   6   3   9        742.37        737.43        29.75 o                         
   7   3   9        220.71        215.38        16.52 o                         
   8   3   9         22.26          3.60        21.66 o                         
   9   3   9        925.94        895.84        29.57 o                         
  10   3   9        199.32        188.48        24.93 o                         
  11   3   9         81.60         63.65        30.53 o                         
  12   3   9         62.45        112.77        41.32 o                         
  13   3   9         14.01         84.18        38.22 o                         
  14   3   9        155.97        145.62        42.27 o                         
 -14   4   9          5.39          6.49        50.43 o                         
 -13   4   9        465.35        494.13        51.40 o                         
 -12   4   9        477.50        425.43        33.88 o                         
 -11   4   9         83.72         66.32        16.17 o                         
 -10   4   9       2593.91       2637.59        70.59 o                         
  -9   4   9         10.25         -0.62        11.90 o                         
  -8   4   9       2485.07       2440.47        80.49 o                         
  -7   4   9       1858.66       1866.97        36.67 o                         
  -6   4   9        607.11        596.52        17.62 o                         
  -5   4   9      15818.85      16141.32       169.99 o                         
  -4   4   9       4534.88       4555.74        67.97 o                         
  -3   4   9        847.54        849.05        21.51 o                         
  -2   4   9       3042.38       3025.73        47.27 o                         
  -1   4   9        568.15        551.73        15.98 o                         
   0   4   9       3227.62       3194.84        46.97 o                         
   1   4   9         49.03        123.13        11.50 o                         
   2   4   9        714.34        676.02        19.37 o                         
   3   4   9       4162.33       4179.39        60.58 o                         
   4   4   9       2943.41       2884.67        45.70 o                         
   5   4   9        261.12        314.43        15.37 o                         
   6   4   9        342.38        396.02        17.79 o                         
   7   4   9        569.88        508.67        21.31 o                         
   8   4   9        719.89        678.55        26.22 o                         
   9   4   9       1053.29       1038.75        31.82 o                         
  10   4   9          8.58          5.77        21.52 o                         
  11   4   9       1069.88       1068.16        50.46 o                         
  12   4   9        226.46        265.48        39.00 o                         
  13   4   9         75.89         80.81        52.47 o                         
 -14   5   9        251.56        332.30       144.07 o                         
 -13   5   9        305.67        237.96        44.78 o                         
 -12   5   9        516.38        510.88        53.53 o                         
 -11   5   9        988.54       1054.67        43.74 o                         
 -10   5   9        159.29        135.91        26.91 o                         
  -9   5   9        675.91        607.34        19.97 o                         
  -8   5   9        840.06        741.60        17.98 o                         
  -7   5   9        315.36        324.12        12.67 o                         
  -6   5   9        895.55        824.43        18.31 o                         
  -5   5   9        342.37        305.26        13.56 o                         
  -4   5   9        700.32        613.31        17.82 o                         
  -3   5   9       2685.13       2699.60        43.32 o                         
  -2   5   9       1417.78       1441.28        27.32 o                         
  -1   5   9       3997.52       3864.51        59.69 o                         
   0   5   9        311.57        306.34        13.99 o                         
   1   5   9       1510.57       1361.90        26.71 o                         
   2   5   9       8791.28       8836.89       107.08 o                         
   3   5   9       1378.33       1365.99        28.65 o                         
   4   5   9       9798.54      10071.07       113.84 o                         
   5   5   9       1978.68       2052.38        35.82 o                         
   6   5   9        305.55        320.58        13.83 o                         
   7   5   9       3740.79       3831.08        61.47 o                         
   8   5   9          4.80         35.54        22.00 o                         
   9   5   9        709.56        733.83        31.37 o                         
  10   5   9       2981.78       2948.76        94.39 o                         
  11   5   9       1226.39       1233.21        49.32 o                         
  12   5   9       1112.74       1166.93        65.87 o                         
  13   5   9        367.29        387.35        54.20 o                         
  14   5   9          0.20        -57.75        57.75 o                         
 -13   6   9        273.39        262.05        90.01 o                         
 -12   6   9         28.62         27.54        57.61 o                         
 -11   6   9        314.67        268.51        29.89 o                         
 -10   6   9        454.94        457.47        30.73 o                         
  -9   6   9         57.46         54.69        23.76 o                         
  -8   6   9        161.77        148.95        21.22 o                         
  -7   6   9         61.72         62.11         9.36 o                         
  -6   6   9        817.62        820.10        23.63 o                         
  -5   6   9       1819.97       1777.13        36.93 o                         
  -4   6   9        196.68        192.83        14.14 o                         
  -3   6   9        157.52        165.54        14.44 o                         
  -2   6   9       1169.85       1143.10        25.14 o                         
  -1   6   9         13.24         13.08        11.49 o                         
   0   6   9       1030.21        953.49        23.97 o                         
   1   6   9        482.73        476.16        16.33 o                         
   2   6   9        813.11        823.92        22.63 o                         
   3   6   9       5722.54       5754.95        80.82 o                         
   4   6   9       2401.77       2363.79        44.13 o                         
   5   6   9       4602.85       4509.51       106.63 o                         
   6   6   9       2394.80       2395.23        51.59 o                         
   7   6   9          7.04         15.30        15.06 o                         
   8   6   9       1887.93       1943.40        43.08 o                         
   9   6   9       1556.76       1652.63        42.00 o                         
  10   6   9         73.91         85.86        30.93 o                         
  11   6   9        985.74       1050.29        52.67 o                         
  12   6   9       1106.76       1148.51        78.07 o                         
  13   6   9         53.64         38.77        38.12 o                         
 -13   7   9         21.08          4.68        65.04 o                         
 -12   7   9         76.82         99.14        52.30 o                         
 -11   7   9        386.60        363.32        55.34 o                         
 -10   7   9         11.77         14.81        27.00 o                         
  -9   7   9        328.78        373.28        29.49 o                         
  -8   7   9         78.65         80.34        25.66 o                         
  -7   7   9        350.71        317.25        14.29 o                         
  -6   7   9       2418.03       2397.59        37.28 o                         
  -5   7   9          3.54          2.68        10.15 o                         
  -4   7   9       2718.57       2521.36        43.50 o                         
  -3   7   9       3282.31       3354.49        59.71 o                         
  -2   7   9        149.44        159.08        13.57 o                         
  -1   7   9        949.57        998.28        27.69 o                         
   0   7   9        841.08        786.61        22.97 o                         
   1   7   9         25.74          2.79        13.47 o                         
   2   7   9        886.04        844.68        21.73 o                         
   3   7   9        632.46        632.84        22.15 o                         
   4   7   9        734.14        793.23        23.83 o                         
   5   7   9          3.00         -2.65        14.09 o                         
   6   7   9       3643.65       3747.92        98.99 o                         
   7   7   9        549.30        503.10        35.55 o                         
   8   7   9        247.39        253.79        21.29 o                         
   9   7   9        201.92        174.67        19.06 o                         
  10   7   9        126.31        126.49        33.08 o                         
  11   7   9          0.83         -2.96        39.51 o                         
  12   7   9        111.57         51.37        42.15 o                         
  13   7   9         95.10        110.55        36.21 o                         
 -12   8   9         42.96         93.76        44.97 o                         
 -11   8   9         63.59         -8.25        62.81 o                         
 -10   8   9       1220.94       1269.46        56.01 o                         
  -9   8   9         44.00         41.68        29.51 o                         
  -8   8   9       1256.46       1291.81        57.05 o                         
  -7   8   9       1870.72       1843.64        63.05 o                         
  -6   8   9         24.39         26.15        14.66 o                         
  -5   8   9       1706.73       1647.66        34.14 o                         
  -4   8   9         68.54         32.95        12.27 o                         
  -3   8   9        313.79        314.34        17.20 o                         
  -2   8   9        321.26        326.32        19.91 o                         
  -1   8   9        853.40        829.12        23.07 o                         
   0   8   9          1.21         17.28        15.00 o                         
   1   8   9         38.35         14.88        14.19 o                         
   2   8   9        844.44        729.58        23.72 o                         
   3   8   9        310.57        293.64        18.79 o                         
   4   8   9         75.26         42.46        17.68 o                         
   5   8   9         78.31         89.40        20.29 o                         
   6   8   9        390.07        411.83        25.21 o                         
   7   8   9        269.87        232.85        25.74 o                         
   8   8   9          4.30          5.80        26.19 o                         
   9   8   9        172.16        145.53        25.94 o                         
  10   8   9          5.66         18.49        33.44 o                         
  11   8   9         10.69         25.51        37.61 o                         
  12   8   9        140.10        169.54        42.08 o                         
 -11   9   9        373.38        304.90        45.87 o                         
 -10   9   9          3.41        -14.14        38.57 o                         
  -9   9   9        124.51        127.63        35.65 o                         
  -8   9   9          9.13         22.14        31.79 o                         
  -7   9   9        102.62        133.69        31.29 o                         
  -6   9   9        399.04        352.14        20.44 o                         
  -5   9   9        257.77        244.61        20.73 o                         
  -4   9   9        779.73        722.52        26.26 o                         
  -3   9   9         79.32        102.81        13.61 o                         
  -2   9   9         55.69          6.26        14.18 o                         
  -1   9   9        723.56        703.11        23.56 o                         
   0   9   9        471.92        445.84        19.86 o                         
   1   9   9          3.69          0.05        15.60 o                         
   2   9   9         18.58         21.65        15.62 o                         
   3   9   9        165.34        169.96        21.77 o                         
   4   9   9          4.52         13.32        20.65 o                         
   5   9   9         36.19          9.86        18.76 o                         
   6   9   9         79.12         32.37        21.60 o                         
   7   9   9        761.82        731.49        34.31 o                         
   8   9   9        138.94         73.89        25.48 o                         
   9   9   9          1.11         15.00        26.51 o                         
  10   9   9        255.84        171.41        35.68 o                         
  11   9   9        154.32        179.59        38.22 o                         
 -10  10   9         14.51         24.29        41.51 o                         
  -9  10   9          3.42         25.87        35.31 o                         
  -8  10   9         51.47         87.36        33.28 o                         
  -7  10   9          8.04         19.35        29.35 o                         
  -6  10   9         37.04         75.05        31.66 o                         
  -5  10   9       2439.64       2479.15        59.44 o                         
  -4  10   9       1098.94       1100.80        33.42 o                         
  -3  10   9        137.61        119.09        16.40 o                         
  -2  10   9       1127.54       1024.52        36.77 o                         
  -1  10   9         36.06         41.92        15.65 o                         
   0  10   9          1.11         -7.10        17.98 o                         
   1  10   9        329.58        314.30        20.82 o                         
   2  10   9         96.92         93.73        21.03 o                         
   3  10   9        194.55        181.85        18.59 o                         
   4  10   9       3739.09       3732.22        73.66 o                         
   5  10   9         25.24         27.05        20.34 o                         
   6  10   9          3.02         28.64        27.69 o                         
   7  10   9         84.93         73.07        32.44 o                         
   8  10   9        380.98        338.39        32.59 o                         
   9  10   9        190.27        158.00        38.90 o                         
  10  10   9         38.27          1.97        35.82 o                         
  -9  11   9          5.57         35.33        78.61 o                         
  -8  11   9          6.47         80.78        39.23 o                         
  -7  11   9        381.85        372.97        41.24 o                         
  -6  11   9        147.09        182.24        31.59 o                         
  -5  11   9        408.62        400.65        34.75 o                         
  -4  11   9       1013.85       1043.59        39.99 o                         
  -3  11   9        758.75        767.13        37.63 o                         
  -2  11   9        279.01        293.38        32.19 o                         
  -1  11   9         69.87         70.75        22.84 o                         
   0  11   9         40.77         25.81        20.12 o                         
   1  11   9       1081.96       1102.63        36.49 o                         
   2  11   9        948.52        945.66        29.26 o                         
   3  11   9        312.78        334.27        19.57 o                         
   4  11   9       1532.80       1435.08        55.99 o                         
   5  11   9       1280.91       1294.32        53.70 o                         
   6  11   9        517.14        490.19        42.09 o                         
   7  11   9         40.14         37.29        32.15 o                         
   8  11   9          2.24         16.89        29.55 o                         
   9  11   9        500.20        509.58        55.63 o                         
  -7  12   9        109.97        100.77        33.30 o                         
  -6  12   9        272.70        290.46        36.05 o                         
  -5  12   9        389.98        410.61        36.72 o                         
  -4  12   9        233.96        232.82        34.31 o                         
  -3  12   9         13.02        -14.01        33.19 o                         
  -2  12   9         70.51         14.42        25.76 o                         
  -1  12   9         67.72         57.19        26.39 o                         
   0  12   9       1164.73       1190.60        41.99 o                         
   1  12   9        152.23        125.06        24.50 o                         
   2  12   9       1057.72       1013.77        41.46 o                         
   3  12   9       2775.32       2821.49        79.09 o                         
   4  12   9        139.21        129.11        30.32 o                         
   5  12   9        239.46        233.04        32.46 o                         
   6  12   9        734.23        707.90        44.31 o                         
   7  12   9          0.18        -22.15        35.94 o                         
  -5  13   9        358.98        397.03        41.12 o                         
  -4  13   9        344.03        288.78        33.95 o                         
  -3  13   9        667.53        620.28        38.99 o                         
  -2  13   9        624.42        682.61        38.89 o                         
  -1  13   9        531.81        529.09        40.12 o                         
   0  13   9        230.03        262.74        30.34 o                         
   1  13   9        284.24        330.70        40.56 o                         
   2  13   9        457.38        399.97        37.59 o                         
   3  13   9         15.39          4.16        32.92 o                         
   4  13   9         81.89        136.63        33.23 o                         
   5  13   9       1016.19       1003.59        55.54 o                         
  -1  14   9        466.94        402.23        55.80 o                         
   0  14   9        118.43         49.80        49.51 o                         
   1  14   9        746.18        800.14        70.65 o                         
 -15   0  10         25.10        -58.86        58.86 o                         
 -14   0  10       1403.66       1252.90       112.38 o                         
 -13   0  10        223.93        201.43        56.26 o                         
 -12   0  10       3627.19       3287.74       339.82 o                         
 -11   0  10        637.71        704.91        37.27 o                         
 -10   0  10        395.69        395.07        24.99 o                         
  -9   0  10         59.67         60.64        16.30 o                         
  -8   0  10        104.09        116.28        16.86 o                         
  -7   0  10         20.94         24.99        19.92 o                         
  -6   0  10       1705.38       1741.24        48.25 o                         
  -5   0  10       1060.94        930.17        30.54 o                         
  -4   0  10       3203.62       3051.98        59.13 o                         
  -3   0  10        160.46        142.87        15.96 o                         
  -2   0  10       5030.27       5627.32       103.82 o                         
  -1   0  10       2788.86       2937.21        77.73 o                         
   0   0  10      12873.42      14498.31       327.84 o                         
   1   0  10       1829.81       2090.58        52.11 o                         
   2   0  10       4085.10       4157.58        97.67 o                         
   3   0  10       5066.24       4877.05       100.17 o                         
   4   0  10       1283.87       1331.43        46.03 o                         
   5   0  10          6.65        -13.22        17.84 o                         
   6   0  10       1757.20       1833.21        41.12 o                         
   7   0  10       4468.34       4760.40       108.69 o                         
   8   0  10       8715.68       9280.43       281.60 o                         
   9   0  10        500.11        483.61        36.69 o                         
  10   0  10        463.08        451.48        41.32 o                         
  11   0  10        874.25        879.54        56.71 o                         
  12   0  10       2819.31       2785.71       232.44 o                         
  13   0  10         98.52        118.80        47.80 o                         
  14   0  10        528.00        436.06        87.27 o                         
 -14   1  10        139.35        157.96        44.64 o                         
 -13   1  10         48.08         77.57        34.03 o                         
 -12   1  10       1737.49       1544.12        75.11 o                         
 -11   1  10       1878.11       1921.81        42.04 o                         
 -10   1  10         11.96         -3.36        12.61 o                         
  -9   1  10         97.22         92.35        12.24 o                         
  -8   1  10         89.57         73.99        11.13 o                         
  -7   1  10       1522.67       1460.89        28.68 o                         
  -6   1  10       5107.45       5254.79        73.48 o                         
  -5   1  10        328.41        361.61        15.11 o                         
  -4   1  10       1473.66       1346.40        31.13 o                         
  -3   1  10       7651.60       8176.27       118.23 o                         
  -2   1  10        592.52        634.81        21.23 o                         
  -1   1  10       2963.40       2842.78        52.77 o                         
   0   1  10        296.13        332.83        21.43 o                         
   1   1  10       8897.92       9140.91       143.76 o                         
   2   1  10       7403.43       7597.06       144.32 o                         
   3   1  10        218.20        252.01        16.66 o                         
   4   1  10       5925.76       5850.75       102.25 o                         
   5   1  10       1160.64       1077.39        24.85 o                         
   6   1  10       2586.71       2663.00        60.88 o                         
   7   1  10       1912.24       1875.17        38.44 o                         
   8   1  10          0.98         14.15        14.28 o                         
   9   1  10        330.88        369.49        22.43 o                         
  10   1  10       3644.06       3639.36       127.52 o                         
  11   1  10       1344.36       1308.73        62.07 o                         
  12   1  10        126.61        112.89        29.42 o                         
  13   1  10         26.53         44.00        47.73 o                         
  14   1  10          1.94         14.54        69.57 o                         
 -14   2  10        536.36        513.14        47.56 o                         
 -13   2  10        813.78        772.38        53.72 o                         
 -12   2  10        213.08        173.23        22.69 o                         
 -11   2  10       1619.87       1624.61        34.05 o                         
 -10   2  10        427.64        444.33        18.35 o                         
  -9   2  10        299.98        289.19        17.21 o                         
  -8   2  10        105.24        114.66        13.31 o                         
  -7   2  10       2866.20       2849.59        49.45 o                         
  -6   2  10       4969.94       5219.43        78.25 o                         
  -5   2  10       9096.05       9321.25       130.05 o                         
  -4   2  10       1905.68       1820.85        38.18 o                         
  -3   2  10       2468.63       2585.36        50.36 o                         
  -2   2  10       5387.92       5393.89        78.79 o                         
  -1   2  10        518.78        677.09        22.81 o                         
   0   2  10       1479.82       1348.60        30.41 o                         
   1   2  10       5721.56       6094.25        95.32 o                         
   2   2  10       1756.48       2005.81        38.53 o                         
   3   2  10       6474.95       6489.55        94.82 o                         
   4   2  10       1476.46       1418.41        35.86 o                         
   5   2  10        633.65        644.72        20.86 o                         
   6   2  10        475.92        481.45        18.35 o                         
   7   2  10          7.13          0.40        11.94 o                         
   8   2  10         64.83         79.43        14.88 o                         
   9   2  10       2144.59       2065.52        56.13 o                         
  10   2  10          2.08         31.96        21.05 o                         
  11   2  10       1152.52       1069.59        56.78 o                         
  12   2  10         68.22         85.68        28.99 o                         
  13   2  10         58.21        111.24        51.64 o                         
  14   2  10        334.54        283.48        92.62 o                         
 -14   3  10         37.19         85.76        82.88 o                         
 -13   3  10         25.93        -23.79        30.05 o                         
 -12   3  10        257.15        199.56        24.38 o                         
 -11   3  10        799.71        745.77        43.11 o                         
 -10   3  10        649.24        696.97        24.41 o                         
  -9   3  10          2.98         17.56        13.35 o                         
  -8   3  10         80.64         77.72        11.88 o                         
  -7   3  10       1530.55       1492.36        28.10 o                         
  -6   3  10        894.46        877.11        21.35 o                         
  -5   3  10          1.47          2.01        10.78 o                         
  -4   3  10        483.48        510.85        19.43 o                         
  -3   3  10         28.67         21.95        11.57 o                         
  -2   3  10         30.86         25.99        12.89 o                         
  -1   3  10        959.76       1168.01        25.66 o                         
   0   3  10        143.46        107.97        13.07 o                         
   1   3  10        525.78        478.92        18.91 o                         
   2   3  10       1204.03       1147.97        30.41 o                         
   3   3  10       1854.87       2055.24        45.69 o                         
   4   3  10        161.14        163.58        14.33 o                         
   5   3  10       1530.60       1579.14        32.01 o                         
   6   3  10        218.67        195.94        13.97 o                         
   7   3  10        730.28        723.12        28.34 o                         
   8   3  10        214.13        176.51        17.69 o                         
   9   3  10        522.23        488.28        27.58 o                         
  10   3  10       2034.60       1944.78        60.68 o                         
  11   3  10        210.96        166.61        23.39 o                         
  12   3  10         56.35          3.13        84.73 o                         
  14   3  10        424.66        380.93        66.75 o                         
 -14   4  10        198.67        154.25        73.34 o                         
 -13   4  10          8.76         52.35        45.21 o                         
 -12   4  10         27.59        -19.05        19.05 o                         
 -11   4  10         18.35         46.44        15.12 o                         
 -10   4  10         51.94         54.47        15.37 o                         
  -9   4  10        294.63        289.06        23.17 o                         
  -8   4  10        575.96        551.68        17.92 o                         
  -7   4  10       1119.97       1098.69        23.87 o                         
  -6   4  10        218.33        198.51        12.60 o                         
  -5   4  10        440.85        383.23        17.57 o                         
  -4   4  10        131.09        141.90        12.92 o                         
  -3   4  10        535.08        529.39        18.51 o                         
  -2   4  10        615.87        677.47        19.38 o                         
  -1   4  10         17.74         22.80        12.70 o                         
   0   4  10        119.40        131.10        12.78 o                         
   1   4  10       1245.65       1203.06        27.80 o                         
   2   4  10          1.54         18.50        13.60 o                         
   3   4  10         77.95         79.14        14.61 o                         
   4   4  10       1438.94       1505.30        38.44 o                         
   5   4  10        475.02        497.84        18.01 o                         
   6   4  10         27.71         25.56        18.00 o                         
   7   4  10        960.32       1020.61        34.72 o                         
   8   4  10        786.17        794.22        27.35 o                         
   9   4  10         10.90          9.39        23.33 o                         
  10   4  10        424.22        430.38        20.97 o                         
  11   4  10        771.24        746.85        48.15 o                         
  12   4  10         33.46         43.62        39.16 o                         
  13   4  10        450.02        425.17        49.73 o                         
  14   4  10        253.08        174.60        43.88 o                         
 -13   5  10         36.91         18.92        43.19 o                         
 -12   5  10         12.13         36.39        34.43 o                         
 -11   5  10          3.98         13.82        26.32 o                         
 -10   5  10         64.13         54.39        12.80 o                         
  -9   5  10        184.95        185.00        12.57 o                         
  -8   5  10        349.35        318.05        14.79 o                         
  -7   5  10       3777.18       3596.56        83.84 o                         
  -6   5  10        453.05        448.16        15.83 o                         
  -5   5  10          1.50          5.94         9.89 o                         
  -4   5  10        224.66        189.32        13.89 o                         
  -3   5  10        374.57        343.72        14.58 o                         
  -2   5  10        979.43       1031.49        25.45 o                         
  -1   5  10        412.79        462.97        16.42 o                         
   0   5  10         40.43         23.52        12.84 o                         
   1   5  10         60.92         48.44        12.03 o                         
   2   5  10       1660.51       1755.19        34.99 o                         
   3   5  10       2744.95       2903.46        54.85 o                         
   4   5  10         36.21         51.51        12.44 o                         
   5   5  10       1291.79       1356.46        30.18 o                         
   6   5  10       1374.70       1406.89        29.80 o                         
   7   5  10        164.38        159.23        17.59 o                         
   8   5  10         83.76         58.12        18.28 o                         
   9   5  10        126.85        106.29        20.15 o                         
  10   5  10         97.75         70.74        30.80 o                         
  11   5  10        138.04         89.87        62.84 o                         
  12   5  10          0.64          4.30        37.49 o                         
  13   5  10          5.41         32.25        61.61 o                         
 -13   6  10       1247.78       1167.19       117.96 o                         
 -12   6  10        304.15        265.69        52.44 o                         
 -11   6  10         89.05         83.62        37.10 o                         
 -10   6  10         34.02         34.37        27.61 o                         
  -9   6  10        355.17        374.85        31.46 o                         
  -8   6  10        347.84        340.84        13.06 o                         
  -7   6  10          1.04          8.52        10.03 o                         
  -6   6  10         42.71         59.42        13.78 o                         
  -5   6  10       1831.30       1747.98        39.48 o                         
  -4   6  10        608.21        641.28        19.93 o                         
  -3   6  10        322.53        321.97        14.91 o                         
  -2   6  10         76.47         72.30        12.81 o                         
  -1   6  10       2033.71       2006.05        35.41 o                         
   0   6  10        734.41        678.45        22.25 o                         
   1   6  10        255.28        288.95        16.69 o                         
   2   6  10       1928.24       1975.02        37.63 o                         
   3   6  10       2107.91       2039.16        35.59 o                         
   4   6  10          1.02         -6.87        12.63 o                         
   5   6  10          1.95        -12.54        12.54 o                         
   6   6  10        334.14        295.17        18.10 o                         
   7   6  10        565.41        575.32        24.97 o                         
   8   6  10       1449.73       1489.04        36.60 o                         
   9   6  10        735.77        726.91        38.69 o                         
  10   6  10         12.41          9.78        28.32 o                         
  11   6  10       1673.00       1803.38        68.42 o                         
  12   6  10        697.47        571.11        56.51 o                         
  13   6  10         13.27        -11.31        63.28 o                         
 -12   7  10        802.59        756.96        68.11 o                         
 -11   7  10        910.02        864.83        80.24 o                         
 -10   7  10         44.81         61.49        35.14 o                         
  -9   7  10        106.14         66.23        31.05 o                         
  -8   7  10         68.17         83.10        34.13 o                         
  -7   7  10        417.96        407.28        15.27 o                         
  -6   7  10        911.88        841.80        23.73 o                         
  -5   7  10       1793.84       1687.40        40.95 o                         
  -4   7  10       1765.28       1692.16        36.67 o                         
  -3   7  10       1387.32       1306.99        34.23 o                         
  -2   7  10        425.54        417.23        17.68 o                         
  -1   7  10        382.40        332.85        16.04 o                         
   0   7  10        270.90        228.72        14.53 o                         
   1   7  10       2475.25       2371.89        44.16 o                         
   2   7  10       6184.92       6260.83       106.90 o                         
   3   7  10        354.59        376.02        18.02 o                         
   4   7  10       2016.96       2108.86        37.64 o                         
   5   7  10        265.71        253.64        19.18 o                         
   6   7  10       1595.44       1628.07        50.53 o                         
   7   7  10          6.30         -9.27        19.41 o                         
   8   7  10        258.45        265.17        25.69 o                         
   9   7  10       1467.37       1501.66        66.12 o                         
  10   7  10       2259.38       2435.55        90.14 o                         
  11   7  10        308.92        295.29        36.52 o                         
  12   7  10        230.24        263.13        38.53 o                         
 -12   8  10        228.60        151.86        50.67 o                         
 -11   8  10        553.89        478.35        50.22 o                         
 -10   8  10        597.07        655.17        51.35 o                         
  -9   8  10         39.43        -11.68        31.87 o                         
  -8   8  10        753.57        791.13        61.70 o                         
  -7   8  10        202.27        188.31        16.15 o                         
  -6   8  10       1858.29       1888.25       109.78 o                         
  -5   8  10       2213.17       2292.40        56.96 o                         
  -4   8  10       3647.59       3498.68        70.75 o                         
  -3   8  10        347.93        358.59        19.45 o                         
  -2   8  10        885.92        860.68        24.27 o                         
  -1   8  10          4.17        -11.12        13.62 o                         
   0   8  10       1095.67       1027.76        29.62 o                         
   1   8  10       1095.15       1083.14        27.26 o                         
   2   8  10         32.04         35.21        17.17 o                         
   3   8  10       4164.13       4394.60        76.04 o                         
   4   8  10       1948.74       2014.60        50.77 o                         
   5   8  10         63.00         60.68        16.61 o                         
   6   8  10        185.36        165.85        22.90 o                         
   7   8  10        717.13        696.82        30.39 o                         
   8   8  10       1987.31       2088.38        98.32 o                         
   9   8  10        430.50        473.44        34.89 o                         
  10   8  10          6.64         44.82        34.07 o                         
  11   8  10       1036.67       1018.74        88.92 o                         
  12   8  10         14.87        -19.16        40.12 o                         
 -11   9  10        701.43        550.20        69.74 o                         
 -10   9  10         69.97         44.08        53.28 o                         
  -9   9  10       1105.37       1168.28        65.32 o                         
  -8   9  10         69.13         69.95        39.81 o                         
  -7   9  10       1675.71       1703.31        56.53 o                         
  -6   9  10        872.50        952.06        32.10 o                         
  -5   9  10         21.36         73.13        20.40 o                         
  -4   9  10       2929.58       3106.08        65.41 o                         
  -3   9  10       1931.70       2069.04        43.40 o                         
  -2   9  10        444.93        434.54        20.56 o                         
  -1   9  10       1257.28       1201.98        33.97 o                         
   0   9  10        247.26        219.69        18.72 o                         
   1   9  10        477.42        445.89        22.52 o                         
   2   9  10       4718.99       4870.40        76.27 o                         
   3   9  10        593.50        566.33        24.73 o                         
   4   9  10         14.72        -13.29        19.42 o                         
   5   9  10       1604.06       1706.83        60.16 o                         
   6   9  10         11.45          2.24        22.67 o                         
   7   9  10        726.96        782.96        41.38 o                         
   8   9  10         75.25         39.02        28.23 o                         
   9   9  10       1257.86       1187.90        65.24 o                         
  10   9  10        301.51        303.35        42.44 o                         
  11   9  10        271.32        276.64        46.15 o                         
 -10  10  10         75.94         -0.86        47.25 o                         
  -9  10  10         73.93         67.86        38.93 o                         
  -8  10  10        391.79        378.99        43.09 o                         
  -7  10  10          4.31        -31.24        31.24 o                         
  -6  10  10        950.92        987.68        53.92 o                         
  -5  10  10        737.49        699.35        30.59 o                         
  -4  10  10         52.90         35.70        23.26 o                         
  -3  10  10        845.15        773.02        34.43 o                         
  -2  10  10        364.58        396.18        24.62 o                         
  -1  10  10        238.88        238.02        21.17 o                         
   0  10  10        146.44        165.71        18.91 o                         
   1  10  10        762.89        752.00        34.78 o                         
   2  10  10        849.08        830.38        27.89 o                         
   3  10  10        351.05        378.77        22.34 o                         
   4  10  10         22.64          0.23        19.44 o                         
   5  10  10        341.97        352.96        32.55 o                         
   6  10  10        689.85        701.60        53.53 o                         
   7  10  10        114.41         45.27        35.03 o                         
   8  10  10       1976.55       2032.90        77.86 o                         
   9  10  10        939.62        929.89        77.14 o                         
  10  10  10         22.21        108.09        39.38 o                         
  -9  11  10          2.35         -8.26        38.00 o                         
  -8  11  10        127.35         57.26        41.43 o                         
  -7  11  10         67.23         81.80        38.89 o                         
  -6  11  10         58.94         48.90        36.67 o                         
  -5  11  10        102.43         66.17        26.72 o                         
  -4  11  10         47.77        -10.58        24.79 o                         
  -3  11  10          1.20        -26.80        26.80 o                         
  -2  11  10        561.38        475.41        32.92 o                         
  -1  11  10        245.50        248.13        25.61 o                         
   0  11  10         56.02         54.36        20.77 o                         
   1  11  10        868.66        849.29        31.75 o                         
   2  11  10         56.06         50.88        20.50 o                         
   3  11  10         40.44         67.17        23.37 o                         
   4  11  10        392.14        397.00        28.28 o                         
   5  11  10        116.99        132.50        52.89 o                         
   6  11  10        166.36        189.05        32.52 o                         
   7  11  10       1109.58       1230.57        58.23 o                         
   8  11  10        185.51        191.36        41.17 o                         
  -7  12  10         48.30         74.41        37.34 o                         
  -6  12  10         82.88         25.80        35.26 o                         
  -5  12  10          0.87          1.67        27.21 o                         
  -4  12  10          0.41          6.38        27.94 o                         
  -3  12  10        122.66         44.43        35.34 o                         
  -2  12  10        306.98        259.01        31.09 o                         
  -1  12  10         19.24        -14.71        26.79 o                         
   0  12  10         42.16         54.94        25.93 o                         
   1  12  10        577.58        579.97        34.89 o                         
   2  12  10         66.07         54.07        26.43 o                         
   3  12  10        142.42        141.32        30.11 o                         
   4  12  10          2.89        -33.36        33.36 o                         
   5  12  10         81.35         38.52        34.56 o                         
   6  12  10        230.16        245.64        37.51 o                         
   7  12  10         18.52         26.53        35.78 o                         
  -5  13  10          1.64        -12.72        36.14 o                         
  -4  13  10        183.20        181.92        36.77 o                         
  -3  13  10        286.50        250.71        39.03 o                         
  -2  13  10        279.13        282.42        38.59 o                         
  -1  13  10        377.23        349.31        41.42 o                         
   0  13  10       1350.98       1363.21       106.38 o                         
   1  13  10         67.61         48.51        33.82 o                         
   2  13  10         38.04         43.27        36.53 o                         
   3  13  10          1.79        -35.31        35.31 o                         
   4  13  10         47.49         42.37        37.21 o                         
 -14   1  11        216.14        162.86        46.19 o                         
 -13   1  11         24.11         16.26        39.13 o                         
 -12   1  11         35.12         12.18        25.95 o                         
 -11   1  11        693.36        713.21        29.06 o                         
 -10   1  11         18.34         23.83        13.57 o                         
  -9   1  11         29.78         19.37        13.09 o                         
  -8   1  11         71.48         79.16        12.83 o                         
  -7   1  11        228.96        270.02        16.42 o                         
  -6   1  11        116.53        157.57        15.02 o                         
  -5   1  11        461.84        469.66        16.65 o                         
  -4   1  11         89.74        122.37        12.96 o                         
  -3   1  11         66.26         66.01        14.69 o                         
  -2   1  11          0.87          4.62        12.80 o                         
  -1   1  11       1122.16       1173.79        28.82 o                         
   0   1  11       1752.47       1812.36        33.76 o                         
   1   1  11        240.41        215.69        16.33 o                         
   2   1  11        145.94        155.26        14.21 o                         
   3   1  11         71.59         68.04        13.06 o                         
   4   1  11        399.78        377.87        19.37 o                         
   5   1  11        448.91        465.95        26.09 o                         
   6   1  11       1644.68       1564.42        32.70 o                         
   7   1  11        141.52        137.74        16.04 o                         
   8   1  11        911.40        876.49        27.54 o                         
   9   1  11       3336.73       3428.58        89.67 o                         
  10   1  11       1562.19       1644.18        59.32 o                         
  11   1  11        440.97        414.22        40.61 o                         
  12   1  11        504.43        562.93        46.80 o                         
  13   1  11         76.33         93.19        49.65 o                         
  14   1  11        129.94        176.59        86.86 o                         
 -14   2  11        128.61         62.21        34.04 o                         
 -13   2  11        979.64        891.98        74.60 o                         
 -12   2  11        205.61        207.29        25.36 o                         
 -11   2  11          6.16          2.20        21.02 o                         
 -10   2  11       1454.66       1481.67        36.48 o                         
  -9   2  11        237.10        240.12        18.28 o                         
  -8   2  11        102.65        104.01        15.04 o                         
  -7   2  11        198.18        248.52        16.37 o                         
  -6   2  11        202.54        167.66        14.27 o                         
  -5   2  11       1396.91       1449.22        32.72 o                         
  -4   2  11       1049.88       1038.79        24.83 o                         
  -3   2  11        169.41        173.65        15.90 o                         
  -2   2  11        377.29        427.63        16.36 o                         
  -1   2  11        931.59        905.52        22.21 o                         
   0   2  11       2400.06       2531.36        46.68 o                         
   1   2  11        242.46        261.69        14.43 o                         
   2   2  11       2639.80       2789.81        51.16 o                         
   3   2  11       2624.44       2720.02        47.22 o                         
   4   2  11        561.59        538.92        19.85 o                         
   5   2  11         15.69         16.84        12.39 o                         
   6   2  11        209.29        237.57        14.80 o                         
   7   2  11        864.72        835.54        29.50 o                         
   8   2  11       3999.83       4030.07        76.53 o                         
   9   2  11         20.49        -20.07        20.07 o                         
  10   2  11       1214.84       1159.94        56.81 o                         
  11   2  11       1975.66       1868.04        82.08 o                         
  12   2  11         22.91        -38.76        93.99 o                         
  13   2  11        575.65        576.01        72.51 o                         
  14   2  11          8.51        -52.11        52.11 o                         
 -14   3  11        205.81        160.07        64.42 o                         
 -13   3  11        216.49        249.01        34.47 o                         
 -12   3  11       1760.91       1674.93        56.40 o                         
 -11   3  11        375.27        320.39        25.57 o                         
 -10   3  11        591.46        569.97        28.60 o                         
  -9   3  11        391.62        395.83        18.69 o                         
  -8   3  11       1235.17       1171.81        32.69 o                         
  -7   3  11       5713.36       5987.50        94.32 o                         
  -6   3  11       1931.52       1863.28        37.62 o                         
  -5   3  11        898.18        868.84        28.01 o                         
  -4   3  11       5821.94       6110.02        92.21 o                         
  -3   3  11       4022.23       4218.36        59.94 o                         
  -2   3  11          5.51         -3.48        12.83 o                         
  -1   3  11       2894.75       2787.83        59.76 o                         
   0   3  11         65.19         89.40        11.86 o                         
   1   3  11       4397.98       4195.23        67.48 o                         
   2   3  11       7577.83       7543.24       106.91 o                         
   3   3  11        143.55        141.78        13.70 o                         
   4   3  11       4443.29       4356.96        78.12 o                         
   5   3  11       2311.91       2167.44        41.62 o                         
   6   3  11       1591.73       1609.24        44.12 o                         
   7   3  11        379.10        376.80        23.24 o                         
   8   3  11        694.48        687.95        29.76 o                         
   9   3  11       1305.80       1369.41        38.73 o                         
  10   3  11        956.63        888.80        45.98 o                         
  11   3  11        138.03        118.37        36.10 o                         
  12   3  11        168.69        165.79        45.49 o                         
  13   3  11         98.72         46.33        55.62 o                         
  14   3  11        126.28         87.16        61.61 o                         
 -14   4  11        276.24        245.80        65.92 o                         
 -13   4  11       1361.53       1485.06       145.31 o                         
 -12   4  11          5.46        -21.91        21.91 o                         
 -11   4  11       1709.14       1642.78        50.23 o                         
 -10   4  11        242.01        268.96        22.14 o                         
  -9   4  11        435.44        436.84        20.93 o                         
  -8   4  11       1336.97       1364.31        35.66 o                         
  -7   4  11          1.38         14.40        16.70 o                         
  -6   4  11       1770.69       1727.13        35.07 o                         
  -5   4  11       7811.96       7839.61       111.14 o                         
  -4   4  11       1660.68       1617.02        35.54 o                         
  -3   4  11       4209.73       4258.29        69.05 o                         
  -2   4  11        106.60        106.39        12.85 o                         
  -1   4  11       1015.28       1051.58        24.85 o                         
   0   4  11       5339.18       5368.61        79.95 o                         
   1   4  11       1486.12       1508.95        45.38 o                         
   2   4  11       3495.76       3493.30        79.80 o                         
   3   4  11      18146.94      19100.79       234.92 o                         
   4   4  11       1657.85       1732.65        35.56 o                         
   5   4  11        237.64        242.23        17.18 o                         
   6   4  11        156.29        166.47        15.52 o                         
   7   4  11       1463.80       1445.33        36.17 o                         
   8   4  11         83.08         80.13        22.15 o                         
   9   4  11        152.46        178.08        34.02 o                         
  10   4  11        670.46        672.09        40.37 o                         
  11   4  11       1199.49       1371.20       101.47 o                         
  12   4  11         18.09         40.50        51.56 o                         
  13   4  11         13.53        -12.14        38.44 o                         
 -13   5  11        143.60        190.15       133.10 o                         
 -12   5  11       1177.42       1150.55        69.82 o                         
 -11   5  11        207.42        212.33        38.70 o                         
 -10   5  11          5.11        -14.05        14.05 o                         
  -9   5  11         97.94        100.23        18.46 o                         
  -8   5  11        222.61        192.70        15.17 o                         
  -7   5  11        179.39        157.36        13.10 o                         
  -6   5  11       3586.84       3608.10        56.15 o                         
  -5   5  11         54.82         52.31        11.17 o                         
  -4   5  11       4293.34       4270.13        66.99 o                         
  -3   5  11        164.82        138.19        15.53 o                         
  -2   5  11         30.65         17.47        15.79 o                         
  -1   5  11         78.75        122.94        13.81 o                         
   0   5  11       1307.57       1334.24        30.44 o                         
   1   5  11       2824.82       2879.05        50.76 o                         
   2   5  11       4334.13       4477.81        65.68 o                         
   3   5  11       2929.63       2969.62        46.85 o                         
   4   5  11       5716.16       5763.92        87.11 o                         
   5   5  11        120.21        117.26        14.47 o                         
   6   5  11        172.82        180.82        15.99 o                         
   7   5  11        891.38        928.26        27.98 o                         
   8   5  11          0.76          1.15        23.01 o                         
   9   5  11       2995.82       3186.04        80.19 o                         
  10   5  11       1787.35       1793.94        72.62 o                         
  11   5  11          0.32        -13.46        31.72 o                         
  12   5  11        873.50        909.15       126.31 o                         
  13   5  11         48.16          6.24        45.83 o                         
 -13   6  11        601.95        436.06        79.43 o                         
 -12   6  11          5.75         42.15        36.91 o                         
 -11   6  11         31.95          7.10        36.81 o                         
 -10   6  11         55.56        106.08        29.89 o                         
  -9   6  11        465.02        434.30        20.34 o                         
  -8   6  11        233.04        186.63        13.08 o                         
  -7   6  11          5.74         -2.20        12.68 o                         
  -6   6  11       1134.03       1025.12        23.54 o                         
  -5   6  11       1646.02       1547.86        31.14 o                         
  -4   6  11         11.87         38.22        13.63 o                         
  -3   6  11        668.68        718.13        24.35 o                         
  -2   6  11        392.39        410.49        17.81 o                         
  -1   6  11        505.01        541.01        20.21 o                         
   0   6  11       1069.94       1020.47        25.27 o                         
   1   6  11        155.18        123.90        14.83 o                         
   2   6  11       1317.56       1357.27        30.56 o                         
   3   6  11       1435.14       1393.65        31.57 o                         
   4   6  11        274.07        288.06        17.36 o                         
   5   6  11         85.74         60.87        13.98 o                         
   6   6  11        527.45        565.87        19.31 o                         
   7   6  11        215.93        218.73        20.07 o                         
   8   6  11        351.82        424.99        28.17 o                         
   9   6  11        933.90        947.13        39.75 o                         
  10   6  11        553.98        583.95        44.58 o                         
  11   6  11       2113.38       2237.27        92.18 o                         
  12   6  11         55.28         54.61        43.57 o                         
  13   6  11        381.97        323.48        54.85 o                         
 -12   7  11         81.23         74.35        40.79 o                         
 -11   7  11          7.45        -11.38        37.25 o                         
 -10   7  11       1323.39       1489.22        74.65 o                         
  -9   7  11       1038.82       1187.06       112.23 o                         
  -8   7  11          1.43         28.04        17.48 o                         
  -7   7  11       1552.52       1437.72        55.76 o                         
  -6   7  11       1510.04       1456.41        33.05 o                         
  -5   7  11          8.96         -2.14        13.01 o                         
  -4   7  11        562.52        557.84        21.89 o                         
  -3   7  11        334.08        379.14        22.99 o                         
  -2   7  11         74.52         88.28        15.61 o                         
  -1   7  11        653.60        660.96        23.47 o                         
   0   7  11        341.08        331.51        20.51 o                         
   1   7  11        970.34       1039.93        26.05 o                         
   2   7  11        556.62        544.08        20.63 o                         
   3   7  11        296.06        263.83        17.73 o                         
   4   7  11        591.17        573.55        21.00 o                         
   5   7  11       1199.86       1153.58        31.78 o                         
   6   7  11       1152.01       1066.38        33.45 o                         
   7   7  11       1489.52       1541.83        43.61 o                         
   8   7  11         51.74         38.48        18.83 o                         
   9   7  11         57.09         37.61        34.82 o                         
  10   7  11        322.77        267.52        37.40 o                         
  11   7  11        188.60        166.22        38.64 o                         
  12   7  11          8.02         12.41        45.55 o                         
 -11   8  11          1.21          5.95        44.32 o                         
 -10   8  11        371.15        284.07        44.73 o                         
  -9   8  11        304.55        312.39        40.15 o                         
  -8   8  11        268.95        170.97        36.56 o                         
  -7   8  11         30.75         18.05        14.35 o                         
  -6   8  11        440.14        389.64        17.72 o                         
  -5   8  11          2.77         71.66        18.89 o                         
  -4   8  11        130.74        108.82        16.07 o                         
  -3   8  11       1075.81       1030.00        29.46 o                         
  -2   8  11        952.87        945.62        27.27 o                         
  -1   8  11         96.59         68.72        16.60 o                         
   0   8  11        988.76        946.83        28.37 o                         
   1   8  11       1667.65       1625.13        42.56 o                         
   2   8  11        561.15        515.86        24.45 o                         
   3   8  11        596.94        603.16        25.56 o                         
   4   8  11         25.12         24.33        18.71 o                         
   5   8  11        311.94        325.00        22.30 o                         
   6   8  11        118.40         79.82        23.94 o                         
   7   8  11         36.39          2.24        24.68 o                         
   8   8  11          3.68         27.07        30.84 o                         
   9   8  11        118.58        180.65        34.20 o                         
  10   8  11        107.40        136.22        35.02 o                         
  11   8  11          2.00        -24.78        39.95 o                         
 -10   9  11          0.10         20.12        39.19 o                         
  -9   9  11         34.90         14.37        46.40 o                         
  -8   9  11        676.09        632.39        52.09 o                         
  -7   9  11        349.55        342.73        37.98 o                         
  -6   9  11          0.70         47.10        29.98 o                         
  -5   9  11        134.61        114.50        20.27 o                         
  -4   9  11        952.24        902.27        36.16 o                         
  -3   9  11        121.43        117.94        19.86 o                         
  -2   9  11         35.43         35.25        22.98 o                         
  -1   9  11         18.31        -17.74        17.74 o                         
   0   9  11        488.62        435.81        23.34 o                         
   1   9  11        484.21        500.93        23.09 o                         
   2   9  11        932.54        992.98        31.26 o                         
   3   9  11       1060.82        982.72        31.90 o                         
   4   9  11          6.86         32.00        19.64 o                         
   5   9  11        346.31        321.22        27.14 o                         
   6   9  11         46.31         47.84        24.30 o                         
   7   9  11         89.49         68.27        26.74 o                         
   8   9  11         12.70         13.35        33.64 o                         
   9   9  11         52.05         77.96        35.80 o                         
  10   9  11        190.06        197.58        38.62 o                         
  -9  10  11         67.52        122.85        86.50 o                         
  -8  10  11        435.50        449.58        49.06 o                         
  -7  10  11         42.93         78.84        26.92 o                         
  -6  10  11        639.92        620.79        49.32 o                         
  -5  10  11       2354.74       2377.00       134.37 o                         
  -4  10  11          1.46         12.18        32.81 o                         
  -3  10  11          1.56         10.83        23.95 o                         
  -2  10  11         69.01         71.21        20.66 o                         
  -1  10  11         13.82          2.96        18.98 o                         
   0  10  11        162.70        140.85        27.33 o                         
   1  10  11       1073.93        998.88        33.68 o                         
   2  10  11        321.60        270.16        23.63 o                         
   3  10  11        944.39        947.91        32.89 o                         
   4  10  11       1899.52       1886.84        78.99 o                         
   5  10  11          3.19        -16.33        23.63 o                         
   6  10  11         57.68        -18.94        31.43 o                         
   7  10  11        390.49        363.03        49.49 o                         
   8  10  11        138.42        153.14        39.88 o                         
   9  10  11       1091.11        940.46        65.52 o                         
  -8  11  11         79.97         82.97        45.29 o                         
  -7  11  11        230.84        162.29        44.05 o                         
  -6  11  11        239.74        238.85        43.48 o                         
  -5  11  11          6.56        -17.73        36.00 o                         
  -4  11  11        910.43        819.87        55.76 o                         
  -3  11  11        138.89         95.85        39.91 o                         
  -2  11  11        296.76        335.60        30.96 o                         
  -1  11  11         39.09         33.81        22.63 o                         
   0  11  11          0.07         38.36        23.55 o                         
   1  11  11       2908.85       2860.53        84.45 o                         
   2  11  11        458.23        470.07        30.30 o                         
   3  11  11         59.61         37.62        27.08 o                         
   4  11  11        200.92        205.24        28.05 o                         
   5  11  11         37.42         48.97        26.89 o                         
   6  11  11         14.62        -11.26        33.71 o                         
   7  11  11         28.77         20.98        32.20 o                         
   8  11  11         26.27         60.18        41.16 o                         
  -6  12  11         11.01        -13.48        35.05 o                         
  -5  12  11       1073.43       1008.51        61.03 o                         
  -4  12  11        440.32        413.15        44.40 o                         
  -3  12  11         36.57         54.99        30.90 o                         
  -2  12  11          2.45        -16.04        32.76 o                         
  -1  12  11        178.48        231.20        32.98 o                         
   0  12  11        516.62        509.87        38.78 o                         
   1  12  11        512.65        443.02        34.99 o                         
   2  12  11        795.71        814.86        39.69 o                         
   3  12  11        221.77        204.70        33.80 o                         
   4  12  11         83.55         57.60        30.63 o                         
   5  12  11        790.10        806.06        48.24 o                         
   6  12  11        167.88        188.75        46.84 o                         
  -4  13  11        684.03        670.19        52.60 o                         
  -3  13  11        297.43        228.21        42.40 o                         
  -2  13  11        109.49         58.80        33.61 o                         
  -1  13  11        120.13        137.32        34.10 o                         
   0  13  11         77.91         60.38        35.24 o                         
   1  13  11       1034.70       1078.08        68.96 o                         
   2  13  11        239.44        216.00        43.29 o                         
   3  13  11         14.69         19.90        43.25 o                         
 -14   0  12       1448.28       1505.37       144.62 o                         
 -13   0  12        238.51        170.20        58.35 o                         
 -12   0  12       2112.26       1939.33       110.79 o                         
 -11   0  12       1009.09       1001.27        57.72 o                         
 -10   0  12         76.00        123.44        32.40 o                         
  -9   0  12         91.78         68.20        21.06 o                         
  -8   0  12         25.02         10.11        19.85 o                         
  -7   0  12       1005.76        985.35        39.61 o                         
  -6   0  12        531.86        519.32        25.80 o                         
  -5   0  12       6262.28       6803.26       128.78 o                         
  -4   0  12        750.61        928.62        32.41 o                         
  -3   0  12        856.25        973.71        43.33 o                         
  -2   0  12          7.88          3.14        18.10 o                         
  -1   0  12       1789.57       1833.37        81.34 o                         
   0   0  12       1209.33        997.86        43.71 o                         
   1   0  12          0.49         26.63        19.86 o                         
   2   0  12        660.77        547.74        27.45 o                         
   3   0  12       3592.65       3421.20       130.95 o                         
   4   0  12        338.70        414.37        45.31 o                         
   5   0  12       1166.66       1190.10        50.16 o                         
   6   0  12          3.26        -18.98        18.98 o                         
   7   0  12       3022.21       3076.81        68.34 o                         
   8   0  12        953.63       1108.43        62.71 o                         
   9   0  12       3342.35       3136.28       128.96 o                         
  10   0  12        719.86        686.68        85.75 o                         
  11   0  12       1718.69       1671.16       109.97 o                         
  12   0  12          3.41          4.70        46.75 o                         
 -14   1  12        104.87        134.14        46.09 o                         
 -13   1  12         37.66          0.45        36.01 o                         
 -12   1  12        870.41        905.22        51.44 o                         
 -11   1  12        459.70        424.53        30.39 o                         
 -10   1  12        616.34        685.49        27.57 o                         
  -9   1  12         45.93         29.35        14.30 o                         
  -8   1  12        146.00        163.67        15.86 o                         
  -7   1  12       5043.08       5232.20        83.09 o                         
  -6   1  12       1968.58       2045.70        47.08 o                         
  -5   1  12        383.46        417.55        15.61 o                         
  -4   1  12       3213.71       3161.58        60.61 o                         
  -3   1  12        318.24        279.35        18.59 o                         
  -2   1  12       1158.51       1361.80        32.50 o                         
  -1   1  12        530.07        529.48        18.73 o                         
   0   1  12        117.81        107.02        26.93 o                         
   1   1  12       2837.85       2746.23        51.46 o                         
   2   1  12       3390.15       3494.10        57.78 o                         
   3   1  12         61.64         47.08        16.15 o                         
   4   1  12        735.01        635.25        25.95 o                         
   5   1  12         99.27         96.31        14.99 o                         
   6   1  12       1346.88       1374.14        36.92 o                         
   7   1  12        312.41        341.17        19.25 o                         
   8   1  12         11.21         -1.29        12.16 o                         
   9   1  12       1123.20       1227.08        45.45 o                         
  10   1  12       1815.87       1741.46        79.67 o                         
  11   1  12          9.16        -17.73        28.84 o                         
  12   1  12        512.12        483.31        44.94 o                         
  13   1  12         21.05        -11.66        75.47 o                         
  14   1  12        301.18        192.24        65.98 o                         
 -14   2  12        628.12        632.82        69.36 o                         
 -13   2  12        196.50        111.21        35.90 o                         
 -12   2  12         53.82         26.40        24.88 o                         
 -11   2  12        292.50        299.77        26.64 o                         
 -10   2  12         45.72          3.41        16.32 o                         
  -9   2  12       1583.08       1668.28        37.57 o                         
  -8   2  12        186.08        168.84        15.92 o                         
  -7   2  12         22.63         25.09        13.75 o                         
  -6   2  12       5916.35       6235.56        98.47 o                         
  -5   2  12       2209.02       2176.02        38.32 o                         
  -4   2  12        985.24       1029.09        23.55 o                         
  -3   2  12       2381.42       2330.18        48.05 o                         
  -2   2  12        318.93        290.67        16.15 o                         
  -1   2  12        466.57        371.15        16.52 o                         
   0   2  12       5342.47       5284.42        79.58 o                         
   1   2  12       1738.98       1900.24        42.14 o                         
   2   2  12       1430.44       1419.36        36.35 o                         
   3   2  12       2048.05       1955.98        41.37 o                         
   4   2  12       1076.78       1028.99        25.47 o                         
   5   2  12        531.68        516.89        18.01 o                         
   6   2  12       2014.87       1915.52        43.86 o                         
   7   2  12         64.11         53.41        14.61 o                         
   8   2  12       2765.50       2673.75       108.69 o                         
   9   2  12       1611.44       1594.68        40.86 o                         
  10   2  12         23.53        -29.59        35.60 o                         
  11   2  12         23.40         26.45        34.78 o                         
  12   2  12         54.34         71.42        67.92 o                         
  13   2  12          7.19        -56.11        56.11 o                         
  14   2  12          2.65        -72.17        89.46 o                         
 -13   3  12        100.05        101.22        33.46 o                         
 -12   3  12        178.85        156.90        28.07 o                         
 -11   3  12         18.01          6.72        22.25 o                         
 -10   3  12       2046.90       2060.55        50.26 o                         
  -9   3  12        346.51        314.81        18.33 o                         
  -8   3  12         22.11          2.94        16.45 o                         
  -7   3  12        959.85        918.06        23.42 o                         
  -6   3  12         20.07          8.74        11.14 o                         
  -5   3  12         54.98         40.10        13.20 o                         
  -4   3  12        291.03        246.05        15.29 o                         
  -3   3  12        115.28         89.88        12.43 o                         
  -2   3  12         30.83         18.73        14.48 o                         
  -1   3  12        295.00        299.38        16.58 o                         
   0   3  12        640.86        694.43        20.10 o                         
   1   3  12        317.19        322.21        17.96 o                         
   2   3  12       1420.58       1389.94        30.21 o                         
   3   3  12        761.29        801.27        26.46 o                         
   4   3  12         69.80         54.48        15.73 o                         
   5   3  12        256.50        227.16        16.94 o                         
   6   3  12       3296.54       3288.84        81.01 o                         
   7   3  12       1329.92       1274.85        47.59 o                         
   8   3  12        277.37        269.88        23.26 o                         
   9   3  12        554.42        559.62        38.41 o                         
  10   3  12        378.41        339.47        26.16 o                         
  11   3  12         78.14         46.61        44.06 o                         
  12   3  12         38.76        -17.75        52.72 o                         
  13   3  12        216.08        315.87        79.04 o                         
 -13   4  12        312.34        305.81        56.62 o                         
 -12   4  12         15.26         32.14        25.41 o                         
 -11   4  12          1.95         12.49        23.68 o                         
 -10   4  12       1077.81       1079.01        37.29 o                         
  -9   4  12        475.59        476.36        20.07 o                         
  -8   4  12        315.54        302.99        19.87 o                         
  -7   4  12        357.81        321.20        16.47 o                         
  -6   4  12        182.59        164.92        13.22 o                         
  -5   4  12       1807.67       1785.64        35.49 o                         
  -4   4  12        172.13        131.14        18.48 o                         
  -3   4  12          9.35          8.67        11.99 o                         
  -2   4  12         80.39         53.26        14.80 o                         
  -1   4  12        281.66        270.86        16.40 o                         
   0   4  12        359.32        382.33        16.96 o                         
   1   4  12       1174.66       1203.78        27.48 o                         
   2   4  12        188.18        197.13        19.57 o                         
   3   4  12        325.60        311.44        18.89 o                         
   4   4  12        942.37        977.89        28.62 o                         
   5   4  12       1353.66       1363.30        32.15 o                         
   6   4  12       1037.43       1010.19        34.78 o                         
   7   4  12       1039.24       1038.77        34.90 o                         
   8   4  12          1.63        -10.60        22.83 o                         
   9   4  12        206.59        223.31        23.92 o                         
  10   4  12        587.19        595.24        37.96 o                         
  11   4  12         28.67          7.24        28.62 o                         
  12   4  12        418.27        410.84        69.22 o                         
  13   4  12        200.05        139.20       112.79 o                         
 -13   5  12        119.86        107.96        48.08 o                         
 -12   5  12        419.46        413.79        46.95 o                         
 -11   5  12          2.16        -10.33        19.61 o                         
 -10   5  12         66.64        104.99        29.43 o                         
  -9   5  12          0.90        -15.51        15.51 o                         
  -8   5  12        727.87        665.74        24.02 o                         
  -7   5  12         52.47         42.21        13.97 o                         
  -6   5  12        356.32        330.09        16.70 o                         
  -5   5  12          1.61         39.89        12.82 o                         
  -4   5  12        214.44        203.58        14.18 o                         
  -3   5  12        114.40         84.54        14.10 o                         
  -2   5  12        157.39        128.78        17.42 o                         
  -1   5  12        357.11        350.08        16.58 o                         
   0   5  12        188.10        197.54        15.38 o                         
   1   5  12        189.35        203.17        16.43 o                         
   2   5  12       6297.86       6435.02        91.30 o                         
   3   5  12       5470.22       5657.27        84.76 o                         
   4   5  12       1923.74       1985.96        40.93 o                         
   5   5  12        149.11        157.61        16.63 o                         
   6   5  12        219.47        216.73        15.20 o                         
   7   5  12        157.58        147.67        17.78 o                         
   8   5  12         23.05          1.22        17.79 o                         
   9   5  12          4.22        -20.64        28.15 o                         
  10   5  12        430.87        408.35        75.06 o                         
  11   5  12        103.66         97.71        36.92 o                         
  12   5  12         92.10         70.84        48.60 o                         
 -12   6  12         22.39        -14.61        50.18 o                         
 -11   6  12        158.50         69.67        45.72 o                         
 -10   6  12        107.35        109.47        27.50 o                         
  -9   6  12          1.79         15.83        20.19 o                         
  -8   6  12        414.82        311.51        29.95 o                         
  -7   6  12         83.56         98.57        19.26 o                         
  -6   6  12        584.98        523.34        20.49 o                         
  -5   6  12       1782.73       1760.47        33.36 o                         
  -4   6  12        274.03        270.59        16.05 o                         
  -3   6  12         79.71         67.42        16.73 o                         
  -2   6  12          0.92         -8.89        12.90 o                         
  -1   6  12        323.94        335.20        18.13 o                         
   0   6  12        190.02        223.40        16.39 o                         
   1   6  12        526.56        491.68        19.80 o                         
   2   6  12         39.74         44.02        15.43 o                         
   3   6  12        150.54        127.52        15.55 o                         
   4   6  12          7.92        -14.44        14.44 o                         
   5   6  12        381.24        369.56        19.43 o                         
   6   6  12        216.31        208.29        16.92 o                         
   7   6  12         87.88         64.19        16.93 o                         
   8   6  12       3458.19       3537.01        87.06 o                         
   9   6  12        346.30        391.82        32.06 o                         
  10   6  12        122.59        129.03        95.98 o                         
  11   6  12        384.46        391.67        53.87 o                         
  12   6  12          0.57        -21.62        46.46 o                         
 -12   7  12        878.66        825.48       112.74 o                         
 -11   7  12        789.49        726.33        60.09 o                         
 -10   7  12         79.43        122.62        40.34 o                         
  -9   7  12        166.66        139.97        19.58 o                         
  -8   7  12        137.15        118.78        18.99 o                         
  -7   7  12        563.62        555.12        26.64 o                         
  -6   7  12       1754.74       1604.90        38.51 o                         
  -5   7  12        477.59        474.66        24.56 o                         
  -4   7  12        212.53        213.09        17.34 o                         
  -3   7  12         64.11         33.97        14.19 o                         
  -2   7  12        378.48        348.51        19.54 o                         
  -1   7  12         15.50          7.76        15.65 o                         
   0   7  12        327.04        310.70        20.96 o                         
   1   7  12       2724.01       2810.98        50.20 o                         
   2   7  12        320.89        279.76        21.78 o                         
   3   7  12       1117.20       1091.43        27.27 o                         
   4   7  12         15.67          9.63        16.44 o                         
   5   7  12       1284.02       1275.38        32.86 o                         
   6   7  12        355.87        364.23        26.25 o                         
   7   7  12        539.32        495.98        51.67 o                         
   8   7  12        118.59        141.08        30.73 o                         
   9   7  12       2658.24       2806.84       102.28 o                         
  10   7  12        327.40        359.46        41.01 o                         
  11   7  12         20.75         48.03        43.90 o                         
  12   7  12        153.11         72.83        48.93 o                         
 -11   8  12        272.85        287.56        50.38 o                         
 -10   8  12         32.55         60.87        43.71 o                         
  -9   8  12        343.49        313.31        49.64 o                         
  -8   8  12        336.98        357.78        27.79 o                         
  -7   8  12         90.50         38.08        18.82 o                         
  -6   8  12       1641.95       1728.87        47.81 o                         
  -5   8  12       2555.23       2520.17        54.11 o                         
  -4   8  12         41.71         31.44        15.52 o                         
  -3   8  12       1012.17        948.98        34.47 o                         
  -2   8  12         93.51         79.10        16.64 o                         
  -1   8  12        540.84        519.55        28.16 o                         
   0   8  12       3788.46       3828.66        75.74 o                         
   1   8  12        547.31        527.58        37.71 o                         
   2   8  12       2021.58       2095.54        52.76 o                         
   3   8  12       3930.06       4036.67        79.51 o                         
   4   8  12        743.83        680.41        27.50 o                         
   5   8  12       1004.21        939.00        31.30 o                         
   6   8  12        244.83        258.51        26.36 o                         
   7   8  12        225.15        192.35        29.84 o                         
   8   8  12       2223.22       2199.09        87.76 o                         
   9   8  12        215.92        201.92        39.07 o                         
  10   8  12        311.40        315.78        55.81 o                         
  11   8  12         38.00         73.23        40.50 o                         
 -10   9  12        298.91        354.89        57.01 o                         
  -9   9  12          4.12        -35.12        41.16 o                         
  -8   9  12        851.22        821.99        58.13 o                         
  -7   9  12       2170.64       2333.31        76.20 o                         
  -6   9  12        435.63        481.58        34.29 o                         
  -5   9  12        762.37        772.80        46.03 o                         
  -4   9  12       2820.43       2808.72        77.33 o                         
  -3   9  12        282.13        288.28        33.74 o                         
  -2   9  12       1291.88       1304.35        39.29 o                         
  -1   9  12       1703.47       1565.87        72.70 o                         
   0   9  12        299.93        284.85        22.03 o                         
   1   9  12       2879.07       3036.85        59.54 o                         
   2   9  12       1957.40       2134.40        58.64 o                         
   3   9  12        609.90        580.67        27.26 o                         
   4   9  12       2011.19       2173.63        78.87 o                         
   5   9  12          2.10         -2.04        23.81 o                         
   6   9  12       1545.51       1583.15        71.98 o                         
   7   9  12        416.34        443.34        65.04 o                         
   8   9  12         20.24         34.64        29.61 o                         
   9   9  12        863.24        838.27        66.78 o                         
  10   9  12         74.78        114.58        56.98 o                         
  -9  10  12        152.01        250.57        58.17 o                         
  -8  10  12        377.02        419.17        63.65 o                         
  -7  10  12         53.94         46.60        28.06 o                         
  -6  10  12       1032.46        906.97        61.21 o                         
  -5  10  12        140.97        156.24        38.78 o                         
  -4  10  12         20.29         36.29        32.27 o                         
  -3  10  12        506.89        532.92        36.52 o                         
  -2  10  12        122.50        104.78        29.33 o                         
  -1  10  12        965.23        939.93        35.50 o                         
   0  10  12        547.83        513.61        28.03 o                         
   1  10  12          4.35         12.31        21.89 o                         
   2  10  12        470.57        525.29        26.05 o                         
   3  10  12        800.66        801.00        37.41 o                         
   4  10  12         30.08         28.34        23.37 o                         
   5  10  12       1131.16       1212.73        49.62 o                         
   6  10  12         85.84        103.06        31.41 o                         
   7  10  12        758.93        767.92        54.56 o                         
   8  10  12        428.28        448.50        49.55 o                         
   9  10  12          3.71         10.40        43.18 o                         
  -7  11  12        274.73        255.88        51.42 o                         
  -6  11  12          5.90        -16.63        41.39 o                         
  -5  11  12         45.87          8.65        31.73 o                         
  -4  11  12        335.40        350.97        45.41 o                         
  -3  11  12         66.16         64.72        33.62 o                         
  -2  11  12        206.51        221.72        32.05 o                         
  -1  11  12          3.12         -6.47        34.05 o                         
   0  11  12         41.46         67.97        24.63 o                         
   1  11  12          3.14          6.11        30.91 o                         
   2  11  12         34.31         39.32        25.55 o                         
   3  11  12        196.79        192.71        29.37 o                         
   4  11  12        367.20        399.55        36.26 o                         
   5  11  12         92.70         45.66        37.98 o                         
   6  11  12        601.80        572.89        45.58 o                         
   7  11  12        769.96        744.48        75.40 o                         
  -6  12  12         25.73         90.90        38.46 o                         
  -5  12  12          2.34         21.77        31.99 o                         
  -4  12  12         78.65         39.05        37.74 o                         
  -3  12  12        697.46        801.44        62.86 o                         
  -2  12  12        509.95        548.59        38.89 o                         
  -1  12  12          2.43         53.53        31.40 o                         
   0  12  12        256.61        285.25        34.06 o                         
   1  12  12        211.81        180.65        36.69 o                         
   2  12  12         51.36         27.13        30.17 o                         
   3  12  12          1.24         28.49        36.31 o                         
   4  12  12         12.22         58.28        34.91 o                         
   5  12  12        272.73        316.18        43.79 o                         
  -2  13  12        892.36        856.77        48.61 o                         
  -1  13  12        142.33        161.30        35.40 o                         
   0  13  12        141.56        130.14        35.87 o                         
   1  13  12          1.51         25.62        42.57 o                         
   2  13  12         54.74          0.35        41.79 o                         
 -13   1  13         71.79         69.09        55.10 o                         
 -12   1  13        523.36        516.26        47.85 o                         
 -11   1  13        160.57        184.77        28.20 o                         
 -10   1  13         11.96          8.07        19.66 o                         
  -9   1  13        113.61        113.31        17.88 o                         
  -8   1  13        210.97        207.91        17.54 o                         
  -7   1  13        294.57        285.42        15.78 o                         
  -6   1  13        566.61        549.79        19.12 o                         
  -5   1  13         19.93         -6.32        15.51 o                         
  -4   1  13          0.69          1.69        13.13 o                         
  -3   1  13        431.68        468.72        18.83 o                         
  -2   1  13        111.56         99.34        17.75 o                         
  -1   1  13        623.05        718.25        23.22 o                         
   0   1  13       1139.23       1136.61        28.40 o                         
   1   1  13         24.13         31.74        15.79 o                         
   2   1  13          0.57          8.96        14.88 o                         
   3   1  13       1399.86       1397.41        35.28 o                         
   4   1  13        430.76        409.94        25.99 o                         
   5   1  13       1599.52       1612.21        39.49 o                         
   6   1  13        896.16        913.98        33.93 o                         
   7   1  13         73.04         51.52        10.22 o                         
   8   1  13       1036.96       1094.29        49.09 o                         
   9   1  13        421.53        417.26        31.86 o                         
  10   1  13         10.75         -4.08        33.14 o                         
  11   1  13        268.97        233.34        38.04 o                         
  12   1  13        112.65         74.69        35.97 o                         
 -13   2  13       1953.56       1897.81        78.35 o                         
 -12   2  13          4.13         25.27        31.11 o                         
 -11   2  13        168.49        172.62        27.57 o                         
 -10   2  13         18.01         39.84        21.47 o                         
  -9   2  13        384.45        386.52        23.45 o                         
  -8   2  13         14.54          7.38        13.98 o                         
  -7   2  13        143.86        139.63        19.04 o                         
  -6   2  13       1625.62       1682.09        33.25 o                         
  -5   2  13       1221.57       1173.12        29.08 o                         
  -4   2  13        232.78        282.15        18.86 o                         
  -3   2  13        614.70        665.36        24.80 o                         
  -2   2  13       1625.21       1634.49        36.48 o                         
  -1   2  13       2938.54       3025.97        58.26 o                         
   0   2  13          4.95         -3.78        14.00 o                         
   1   2  13         35.47         36.86        15.21 o                         
   2   2  13        943.81        890.80        23.28 o                         
   3   2  13        196.28        192.97        16.69 o                         
   4   2  13         23.81         24.60        18.65 o                         
   5   2  13        916.80        864.45        37.93 o                         
   6   2  13       1026.41       1026.11        31.84 o                         
   7   2  13       3150.94       3295.85       105.64 o                         
   8   2  13       2379.50       2337.54        61.85 o                         
   9   2  13         14.08        -21.32        21.32 o                         
  10   2  13        458.17        446.88        34.87 o                         
  11   2  13       1004.00        996.66        68.56 o                         
  12   2  13        453.95        429.63        51.68 o                         
  13   2  13        365.87        381.40        63.69 o                         
 -13   3  13        608.74        566.87        52.36 o                         
 -12   3  13        454.84        456.00        45.33 o                         
 -11   3  13        301.58        275.52        31.81 o                         
 -10   3  13        991.31        971.09        41.80 o                         
  -9   3  13         32.43         12.40        17.25 o                         
  -8   3  13       3320.83       3526.83        64.36 o                         
  -7   3  13       4239.94       4331.38        72.29 o                         
  -6   3  13        416.92        365.27        17.05 o                         
  -5   3  13        444.03        409.47        18.06 o                         
  -4   3  13       2017.68       2025.48        41.10 o                         
  -3   3  13        510.21        504.09        18.11 o                         
  -2   3  13       4517.76       4628.23        74.57 o                         
  -1   3  13          4.11         -0.47        15.75 o                         
   0   3  13       6924.63       7195.85       128.73 o                         
   1   3  13      10425.73      10909.07       144.00 o                         
   2   3  13       7897.51       8139.77       119.13 o                         
   3   3  13       2530.52       2554.59        47.48 o                         
   4   3  13       1956.24       1833.75        44.30 o                         
   5   3  13        281.99        269.35        18.82 o                         
   6   3  13       1597.61       1572.41        53.23 o                         
   7   3  13          9.40          4.72        22.04 o                         
   8   3  13         38.91         30.90        22.85 o                         
   9   3  13       1188.35       1218.70        46.03 o                         
  10   3  13       1158.05       1047.49        44.24 o                         
  11   3  13         14.10         49.81        58.18 o                         
  12   3  13          3.23        -13.95        52.87 o                         
  13   3  13        303.03        284.15        70.09 o                         
 -13   4  13        280.28        212.45        53.83 o                         
 -12   4  13         35.06         62.29        25.98 o                         
 -11   4  13        122.35        145.65        29.13 o                         
 -10   4  13        249.01        227.99        29.53 o                         
  -9   4  13          5.43         22.32        24.89 o                         
  -8   4  13       1500.78       1452.38        36.68 o                         
  -7   4  13          4.71         -5.96        14.59 o                         
  -6   4  13       5687.27       5852.14        90.04 o                         
  -5   4  13       2799.40       2889.69        52.85 o                         
  -4   4  13        410.81        383.19        20.78 o                         
  -3   4  13       2236.66       2237.14        44.18 o                         
  -2   4  13         33.87         42.21        13.95 o                         
  -1   4  13       9980.40      10057.61       147.65 o                         
   0   4  13      11141.17      11568.55       149.33 o                         
   1   4  13          2.97        -15.55        15.55 o                         
   2   4  13       8387.62       8540.98       139.72 o                         
   3   4  13       1306.52       1297.13        31.19 o                         
   4   4  13       1634.18       1625.46        44.88 o                         
   5   4  13       1271.53       1322.70        35.47 o                         
   6   4  13        190.88        184.36        21.15 o                         
   7   4  13       2864.48       2931.38        82.43 o                         
   8   4  13       2682.64       2784.27        76.65 o                         
   9   4  13        270.47        252.08        33.61 o                         
  10   4  13         81.02         61.50        43.66 o                         
  11   4  13        541.83        556.58        54.54 o                         
  12   4  13         31.30         75.60        84.39 o                         
  13   4  13        131.79         35.59        62.60 o                         
 -12   5  13        612.72        594.00        54.97 o                         
 -11   5  13         17.04          0.84        23.51 o                         
 -10   5  13         90.10         89.88        24.07 o                         
  -9   5  13        298.09        250.41        22.32 o                         
  -8   5  13        177.64        196.27        18.27 o                         
  -7   5  13       3829.66       4021.45       103.63 o                         
  -6   5  13       1126.81       1076.78        30.27 o                         
  -5   5  13        134.74        127.25        15.53 o                         
  -4   5  13        231.91        222.39        17.79 o                         
  -3   5  13        160.46        215.98        25.43 o                         
  -2   5  13         14.21        -17.81        17.81 o                         
  -1   5  13        402.94        409.03        21.47 o                         
   0   5  13       1056.06       1068.05        30.58 o                         
   1   5  13       7392.96       7670.85       137.32 o                         
   2   5  13        756.38        825.76        25.36 o                         
   3   5  13         12.59         -5.36        16.25 o                         
   4   5  13        345.04        338.61        17.89 o                         
   5   5  13         15.60         28.52        17.86 o                         
   6   5  13        454.20        493.99        22.74 o                         
   7   5  13        211.90        236.88        20.90 o                         
   8   5  13       2526.63       2702.45        74.05 o                         
   9   5  13       2918.52       2921.76        82.06 o                         
  10   5  13        166.94        194.22        35.89 o                         
  11   5  13        262.75        352.78        76.43 o                         
  12   5  13        251.34        218.53        84.79 o                         
 -12   6  13         15.45        -36.57        45.57 o                         
 -11   6  13        862.95        749.79        58.61 o                         
 -10   6  13          9.68         40.34        22.45 o                         
  -9   6  13        370.30        382.31        32.25 o                         
  -8   6  13       1462.53       1429.99        41.19 o                         
  -7   6  13         23.10          3.14        14.61 o                         
  -6   6  13        642.71        609.99        24.88 o                         
  -5   6  13        226.90        231.63        18.55 o                         
  -4   6  13        728.73        676.31        25.25 o                         
  -3   6  13        268.01        259.08        16.08 o                         
  -2   6  13         21.21         31.97        14.21 o                         
  -1   6  13        787.59        708.01        24.83 o                         
   0   6  13         76.84         87.22        16.57 o                         
   1   6  13        855.77        831.82        27.92 o                         
   2   6  13        111.53        117.99        17.73 o                         
   3   6  13       3109.88       3179.89        58.08 o                         
   4   6  13         33.10         29.85        16.98 o                         
   5   6  13        146.73        177.30        18.38 o                         
   6   6  13        442.46        445.54        23.86 o                         
   7   6  13       1641.05       1615.86        43.03 o                         
   8   6  13       2093.90       2197.82        74.87 o                         
   9   6  13         26.44        -10.17        28.60 o                         
  10   6  13        731.20        706.71        57.96 o                         
  11   6  13        641.39        635.08        70.28 o                         
  12   6  13        572.23        599.72        65.27 o                         
 -11   7  13         54.23         72.86        45.19 o                         
 -10   7  13         66.64         84.56        43.97 o                         
  -9   7  13         12.05         19.79        22.52 o                         
  -8   7  13        132.09        153.24        26.86 o                         
  -7   7  13        129.70        147.39        22.34 o                         
  -6   7  13          4.13          0.66        18.49 o                         
  -5   7  13        614.11        623.89        24.64 o                         
  -4   7  13       1576.35       1670.28        48.76 o                         
  -3   7  13         64.01         36.38        19.51 o                         
  -2   7  13       1263.90       1224.14        31.84 o                         
  -1   7  13       1677.56       1598.53        36.63 o                         
   0   7  13        108.70         65.98        17.59 o                         
   1   7  13        670.24        640.10        27.05 o                         
   2   7  13       3489.36       3628.39        72.28 o                         
   3   7  13        128.10        127.93        19.88 o                         
   4   7  13        513.60        508.56        22.29 o                         
   5   7  13        128.26        101.76        18.87 o                         
   6   7  13         76.24         94.93        19.97 o                         
   7   7  13        339.74        357.33        37.88 o                         
   8   7  13         16.02          3.56        35.22 o                         
   9   7  13        227.00        235.20        44.78 o                         
  10   7  13        625.73        602.21        78.62 o                         
  11   7  13         70.06         85.81        48.69 o                         
 -10   8  13         18.57         61.58        42.06 o                         
  -9   8  13         23.89          7.60        40.18 o                         
  -8   8  13         18.61        -34.08        38.11 o                         
  -7   8  13         48.67         27.17        30.20 o                         
  -6   8  13          7.02         -0.19        22.20 o                         
  -5   8  13          5.45          0.32        16.27 o                         
  -4   8  13         27.58          9.78        17.65 o                         
  -3   8  13         56.46         41.14        22.17 o                         
  -2   8  13        542.26        540.10        37.87 o                         
  -1   8  13         74.07         60.81        18.70 o                         
   0   8  13        134.20        144.14        20.16 o                         
   1   8  13         54.84         47.51        19.16 o                         
   2   8  13       1078.00       1002.78        33.16 o                         
   3   8  13        446.35        399.00        31.40 o                         
   4   8  13         46.94         40.76        19.93 o                         
   5   8  13       1125.13       1151.54        42.95 o                         
   6   8  13        948.65        945.44        45.73 o                         
   7   8  13        108.52         99.81        26.52 o                         
   8   8  13         93.77         77.18        34.65 o                         
   9   8  13          8.25        -18.57        36.03 o                         
  10   8  13        686.29        639.33        53.18 o                         
 -10   9  13          8.08         35.32        45.95 o                         
  -9   9  13         48.28         29.41        41.65 o                         
  -8   9  13         96.73        140.11        46.02 o                         
  -7   9  13        524.95        446.06        40.92 o                         
  -6   9  13        137.13        119.72        38.05 o                         
  -5   9  13          0.09        -33.52        33.52 o                         
  -4   9  13         12.21         18.26        23.59 o                         
  -3   9  13         12.77         17.02        28.86 o                         
  -2   9  13         13.67         18.94        27.14 o                         
  -1   9  13         12.97        -27.80        27.80 o                         
   0   9  13          2.40        -12.92        20.23 o                         
   1   9  13       1686.18       1648.74        41.60 o                         
   2   9  13        233.63        276.33        25.74 o                         
   3   9  13         18.40        -11.21        23.35 o                         
   4   9  13        122.32         81.99        24.03 o                         
   5   9  13        131.57        180.89        32.88 o                         
   6   9  13         29.42         12.27        27.03 o                         
   7   9  13         88.21         81.75        30.07 o                         
   8   9  13          7.13         27.32        40.35 o                         
   9   9  13          0.12         13.14        42.97 o                         
  -8  10  13          1.48         11.49        43.83 o                         
  -7  10  13        312.25        304.25        36.26 o                         
  -6  10  13        862.39        938.04        61.13 o                         
  -5  10  13        459.21        468.03        40.83 o                         
  -4  10  13          2.31         89.69        44.28 o                         
  -3  10  13         86.75         44.18        29.39 o                         
  -2  10  13          1.96         11.32        24.55 o                         
  -1  10  13        181.31        127.25        37.86 o                         
   0  10  13       1674.13       1639.89        54.22 o                         
   1  10  13        553.82        547.38        30.79 o                         
   2  10  13        361.08        351.45        25.83 o                         
   3  10  13        954.48        966.58        47.98 o                         
   4  10  13        954.10        917.74        63.68 o                         
   5  10  13         46.96         43.62        38.57 o                         
   6  10  13         28.74         -2.76        44.64 o                         
   7  10  13         66.20         64.30        35.06 o                         
   8  10  13        465.75        310.62       119.92 o                         
  -7  11  13        168.97        145.02        53.73 o                         
  -6  11  13        610.08        608.41        56.23 o                         
  -5  11  13        100.57         73.32        89.64 o                         
  -4  11  13         27.38         29.84        45.66 o                         
  -3  11  13         70.09        138.17        44.60 o                         
  -2  11  13         75.42         64.42        47.89 o                         
  -1  11  13         85.87         69.78        36.17 o                         
   0  11  13          6.57          2.88        26.76 o                         
   1  11  13       1385.09       1406.16        62.86 o                         
   2  11  13        473.26        523.09        34.21 o                         
   3  11  13         27.32         22.73        27.50 o                         
   4  11  13        112.24        106.38        29.75 o                         
   5  11  13         54.35         19.57        31.59 o                         
   6  11  13        196.06        258.91        40.05 o                         
   7  11  13        246.56        163.30        47.43 o                         
  -5  12  13       1230.61       1197.29        68.84 o                         
  -4  12  13        104.24        125.22        45.34 o                         
  -3  12  13         16.63         20.92        38.89 o                         
  -2  12  13        284.92        246.31        41.81 o                         
  -1  12  13        180.38        181.33        38.36 o                         
   0  12  13        354.03        360.67        39.16 o                         
   1  12  13          2.85          8.93        33.18 o                         
   2  12  13        358.62        374.33        41.28 o                         
   3  12  13        175.83        166.89        43.31 o                         
   4  12  13         38.69          4.71        41.75 o                         
 -13   0  14        216.07        125.45        58.76 o                         
 -12   0  14          6.39        -20.66        49.56 o                         
 -11   0  14       1235.06       1274.14        90.65 o                         
 -10   0  14         33.40         25.41        31.20 o                         
  -9   0  14        129.33        191.91        33.60 o                         
  -8   0  14       2955.68       3167.69        87.74 o                         
  -7   0  14        293.48        296.93        23.51 o                         
  -6   0  14       1615.53       1586.81        46.79 o                         
  -5   0  14       7545.39       7823.60       158.46 o                         
  -4   0  14          3.26         17.94        19.86 o                         
  -3   0  14        791.98        805.32        32.14 o                         
  -2   0  14        563.99        583.24        28.33 o                         
  -1   0  14         52.22         38.80        21.47 o                         
   0   0  14       1290.06       1368.22        46.06 o                         
   1   0  14         21.45         -7.78        21.04 o                         
   2   0  14       1828.91       1953.96        58.77 o                         
   3   0  14        142.30        156.49        22.63 o                         
   4   0  14         17.38         22.75        24.63 o                         
   5   0  14          7.38         52.81        20.86 o                         
   6   0  14        188.76        178.89        33.39 o                         
   7   0  14       3090.12       3302.78        95.17 o                         
   8   0  14        949.78       1024.92        39.24 o                         
   9   0  14         15.34         44.73        77.53 o                         
  10   0  14       1957.86       1690.34       104.49 o                         
  11   0  14          2.74         32.40        50.74 o                         
  12   0  14       1821.40       1907.73       138.86 o                         
  13   0  14        130.45        156.56        89.87 o                         
 -13   1  14        144.56        160.93        42.66 o                         
 -12   1  14        438.17        450.50        42.26 o                         
 -11   1  14          1.48        -24.55        27.43 o                         
 -10   1  14        352.29        339.66        25.30 o                         
  -9   1  14         37.06         -7.02        22.68 o                         
  -8   1  14        930.21        994.61        33.67 o                         
  -7   1  14       2665.88       2683.57        55.92 o                         
  -6   1  14        356.35        358.25        17.16 o                         
  -5   1  14        679.25        700.04        24.45 o                         
  -4   1  14       2568.72       2651.41        52.64 o                         
  -3   1  14          3.07         -9.70        16.58 o                         
  -2   1  14       1268.60       1249.95        35.69 o                         
  -1   1  14         39.01         34.86        14.68 o                         
   0   1  14         25.60         49.05        15.13 o                         
   1   1  14       8578.96       8714.55       138.28 o                         
   2   1  14        748.62        720.99        26.78 o                         
   3   1  14        676.45        662.38        37.11 o                         
   4   1  14        666.59        623.98        26.45 o                         
   5   1  14        440.13        474.25        36.39 o                         
   6   1  14       1480.01       1408.33        38.00 o                         
   7   1  14         16.48          5.05        15.60 o                         
   8   1  14        312.50        366.18        24.81 o                         
   9   1  14       1279.53       1239.09        69.73 o                         
  10   1  14         97.26         74.97        30.23 o                         
  11   1  14        246.21        183.02        63.17 o                         
  12   1  14         10.49         16.46        38.12 o                         
  13   1  14        244.42        169.88        62.32 o                         
 -13   2  14          4.08         22.00        41.31 o                         
 -12   2  14        273.76        230.86        35.01 o                         
 -11   2  14          6.32        -11.20        25.97 o                         
 -10   2  14        950.98        929.41        39.90 o                         
  -9   2  14        667.41        738.37        29.64 o                         
  -8   2  14        354.63        333.15        19.64 o                         
  -7   2  14       1366.05       1336.32        37.77 o                         
  -6   2  14       1903.78       1854.23        37.58 o                         
  -5   2  14        924.89        893.83        27.39 o                         
  -4   2  14         99.04         77.72        14.42 o                         
  -3   2  14        540.51        610.09        30.29 o                         
  -2   2  14         52.97         54.32        17.57 o                         
  -1   2  14       1011.86        977.54        34.06 o                         
   0   2  14       2503.13       2443.32        46.25 o                         
   1   2  14         76.72         64.81        15.89 o                         
   2   2  14       9507.26       9859.26       189.70 o                         
   3   2  14        351.23        315.12        20.68 o                         
   4   2  14         46.65         45.96        15.55 o                         
   5   2  14       5405.19       5250.38        99.24 o                         
   6   2  14         27.92         18.72        17.50 o                         
   7   2  14       1317.97       1202.03        60.72 o                         
   8   2  14        830.07        943.79        39.01 o                         
   9   2  14        388.49        359.83        32.33 o                         
  10   2  14        245.94        280.08        33.63 o                         
  11   2  14        280.64        323.93        41.02 o                         
  12   2  14         51.38         46.91        58.07 o                         
  13   2  14          2.31        -46.92        46.92 o                         
 -13   3  14        140.20         86.32        32.36 o                         
 -12   3  14         39.86         43.21        33.27 o                         
 -11   3  14         11.05          2.79        24.85 o                         
 -10   3  14          1.32        -14.13        26.09 o                         
  -9   3  14        317.31        239.93        22.04 o                         
  -8   3  14        125.12        110.07        19.19 o                         
  -7   3  14         68.71         83.43        33.49 o                         
  -6   3  14        840.69        790.55        25.41 o                         
  -5   3  14        727.30        807.43        25.32 o                         
  -4   3  14          7.07         -3.38        15.35 o                         
  -3   3  14        946.90        887.05        30.91 o                         
  -2   3  14        187.05        194.25        18.10 o                         
  -1   3  14        102.57        123.72        16.08 o                         
   0   3  14       1354.40       1276.03        38.41 o                         
   1   3  14       2160.78       2130.85        54.28 o                         
   2   3  14        142.45        105.61        19.00 o                         
   3   3  14       1924.55       1902.57        49.02 o                         
   4   3  14         60.05         61.89        17.45 o                         
   5   3  14        701.17        619.62        23.40 o                         
   6   3  14        759.22        770.46        25.49 o                         
   7   3  14        157.35        184.55        19.66 o                         
   8   3  14         36.13         61.04        21.45 o                         
   9   3  14        229.52        155.06        27.54 o                         
  10   3  14          4.21        -16.55        33.64 o                         
  11   3  14        183.14        155.52        39.14 o                         
  12   3  14        153.81        157.80        78.90 o                         
  13   3  14         46.61         83.70        63.48 o                         
 -12   4  14         32.06        -30.80        30.80 o                         
 -11   4  14         40.67         -6.88        27.90 o                         
 -10   4  14         64.70         36.05        25.09 o                         
  -9   4  14        166.09        109.84        21.92 o                         
  -8   4  14        296.38        291.21        23.01 o                         
  -7   4  14        622.88        574.70        25.48 o                         
  -6   4  14         18.71          2.92        17.57 o                         
  -5   4  14        221.66        225.49        24.07 o                         
  -4   4  14        136.39        103.06        17.86 o                         
  -3   4  14         35.42         27.99        14.22 o                         
  -2   4  14        206.77        190.36        17.02 o                         
  -1   4  14       1038.43       1013.61        32.10 o                         
   0   4  14       3206.62       3325.58        60.09 o                         
   1   4  14        250.43        271.38        17.90 o                         
   2   4  14         89.04         88.77        20.73 o                         
   3   4  14       3780.70       3832.56        78.44 o                         
   4   4  14        318.76        327.72        21.81 o                         
   5   4  14        195.89        162.16        21.20 o                         
   6   4  14        442.64        450.54        37.62 o                         
   7   4  14         68.80         58.85        20.50 o                         
   8   4  14          2.72         34.88        23.04 o                         
   9   4  14         84.88        105.14        27.61 o                         
  10   4  14        193.48        171.57        40.81 o                         
  11   4  14          0.05         -7.51        43.88 o                         
  12   4  14        119.52        124.95        57.61 o                         
 -12   5  14         37.91         99.13        42.78 o                         
 -11   5  14        184.74        123.83        28.12 o                         
 -10   5  14        173.49        203.28        31.58 o                         
  -9   5  14        450.44        389.50        30.28 o                         
  -8   5  14        675.73        677.69        31.15 o                         
  -7   5  14         51.92         48.14        23.75 o                         
  -6   5  14        133.62        128.19        18.10 o                         
  -5   5  14         24.30         18.80        19.78 o                         
  -4   5  14        309.65        286.08        17.66 o                         
  -3   5  14        775.64        741.60        28.07 o                         
  -2   5  14        287.95        273.50        17.26 o                         
  -1   5  14        733.56        673.56        23.16 o                         
   0   5  14        618.72        547.06        21.98 o                         
   1   5  14        610.52        642.35        25.20 o                         
   2   5  14        594.98        655.75        24.49 o                         
   3   5  14        269.66        279.58        22.67 o                         
   4   5  14        753.64        745.43        32.48 o                         
   5   5  14       1051.03       1068.44        34.51 o                         
   6   5  14         87.90         64.82        19.38 o                         
   7   5  14        951.89        933.85        45.05 o                         
   8   5  14         54.43         21.79        26.56 o                         
   9   5  14        668.97        649.93        51.30 o                         
  10   5  14        521.26        545.58        44.99 o                         
  11   5  14         36.07         84.57        51.25 o                         
  12   5  14        224.84        168.58        84.94 o                         
 -11   6  14         15.23        114.77        57.32 o                         
 -10   6  14        101.49         95.03        27.54 o                         
  -9   6  14         18.77         33.84        27.88 o                         
  -8   6  14        123.32         99.00        27.01 o                         
  -7   6  14        286.39        282.87        22.97 o                         
  -6   6  14        176.64        158.49        20.21 o                         
  -5   6  14        692.06        684.48        38.95 o                         
  -4   6  14         47.66         42.17        17.99 o                         
  -3   6  14        313.44        292.10        18.70 o                         
  -2   6  14        439.45        423.74        20.83 o                         
  -1   6  14        177.14        195.43        18.53 o                         
   0   6  14        267.68        274.69        18.95 o                         
   1   6  14         79.36         69.05        18.17 o                         
   2   6  14        815.28        783.30        32.43 o                         
   3   6  14       1371.83       1409.33        38.09 o                         
   4   6  14          2.06         -5.99        19.56 o                         
   5   6  14          7.12          8.73        18.98 o                         
   6   6  14        589.86        565.57        25.24 o                         
   7   6  14          6.45         31.89        26.92 o                         
   8   6  14        507.39        485.70        44.32 o                         
   9   6  14        357.70        316.86        38.43 o                         
  10   6  14        853.96        866.49        69.20 o                         
  11   6  14        251.41        276.25        70.35 o                         
 -11   7  14         18.67         13.71        45.20 o                         
 -10   7  14         64.93        143.53        43.47 o                         
  -9   7  14         51.50         25.60        27.97 o                         
  -8   7  14        830.92        795.91        39.95 o                         
  -7   7  14       2254.98       2302.77        74.76 o                         
  -6   7  14        534.77        535.75        31.33 o                         
  -5   7  14        605.59        510.54        30.12 o                         
  -4   7  14         46.62         23.79        19.89 o                         
  -3   7  14        140.28        156.77        22.41 o                         
  -2   7  14        143.79        120.95        22.07 o                         
  -1   7  14         74.74         61.07        18.18 o                         
   0   7  14       1784.40       1779.18        50.35 o                         
   1   7  14        470.46        495.15        24.90 o                         
   2   7  14         59.95         64.89        19.74 o                         
   3   7  14        356.33        334.97        23.13 o                         
   4   7  14          3.43        -18.41        18.41 o                         
   5   7  14        540.90        554.91        26.83 o                         
   6   7  14       1346.60       1455.08        45.31 o                         
   7   7  14          1.28         80.44        35.54 o                         
   8   7  14        882.29        795.94        52.36 o                         
   9   7  14       1122.30       1166.24        68.13 o                         
  10   7  14          9.93         28.19        41.59 o                         
  11   7  14         55.45        -46.93        79.17 o                         
 -10   8  14         10.55         -8.01        41.93 o                         
  -9   8  14        422.83        395.62        49.56 o                         
  -8   8  14        460.72        344.00        41.01 o                         
  -7   8  14        970.76       1040.35        77.61 o                         
  -6   8  14       2402.46       2505.12        72.29 o                         
  -5   8  14        123.65         89.85        29.76 o                         
  -4   8  14        574.55        564.25        32.21 o                         
  -3   8  14        837.38        816.41        41.35 o                         
  -2   8  14        285.40        312.99        26.28 o                         
  -1   8  14       3865.52       4042.74        90.26 o                         
   0   8  14       1679.33       1608.90        48.87 o                         
   1   8  14       2083.58       1993.57        48.93 o                         
   2   8  14       1356.44       1282.85        38.80 o                         
   3   8  14        152.34        158.02        20.38 o                         
   4   8  14        147.83        169.87        23.14 o                         
   5   8  14        524.65        536.22        39.59 o                         
   6   8  14          0.61         -7.07        31.87 o                         
   7   8  14        653.42        636.16        42.09 o                         
   8   8  14       1545.79       1628.63        81.51 o                         
   9   8  14        114.75        113.99        45.89 o                         
  10   8  14        399.70        365.48        50.37 o                         
  -9   9  14        250.90        216.39        51.22 o                         
  -8   9  14        699.19        767.20        70.97 o                         
  -7   9  14        986.20       1033.46        55.17 o                         
  -6   9  14         15.21          5.74        36.41 o                         
  -5   9  14       1602.30       1583.53        89.18 o                         
  -4   9  14        685.79        707.46        67.97 o                         
  -3   9  14       1371.19       1334.87        61.57 o
[truncated: 118,423 more chars]
